# Supplementary material for: Generalization of the normal-exponential model: exploration of a more accurate parametrisation for the signal distribution on Illumina BeadArrays
Source: BMC Bioinformatics. 2012 Dec 11;13:329. doi: 10.1186/1471-2105-13-329 (PMC3599453; doi:10.1186/1471-2105-13-329)
Supplement: Additional file 2 — Supplementary Material 2 gathers the scripts used to produce the tables and figures. [file 1471-2105-13-329-S2.txt]

################################################################################
################################################################################

###  R scripts used to generate all tables and figures.

###  The document is organised as follows:
###  - the graphical parameters
###  - the packages used in the script
###  - The functions used for normexp models and inference of negative probes
###  - The script to load, background-correct, quantile-normalize and
### log-transformed the experimental data sets.
###  - the script to generate, background-correct and log-transform the 
### simulation data sets.
###  - the scripts to generate the tables and figures in the article and
### the supplementary material. 


###############################################################################
##################   Graphical parameters  ###########################
#########################################################################

vcol=c(6,2,4,3)
vlty=c(1,2,3,4)

setPar <- function(j){

if(j=='ngam'){par(fg='black',col=vcol[1],lwd=6, lty=vlty[1])
} else if (j=='nexp.mle'){  par(fg='black',col=vcol[2],lwd=6, lty=vlty[2])
} else if (j=='nexp.rma'){ par(fg='black',col=vcol[3],lwd=6, lty=vlty[3])
} else if(j=='nexp.np'){  par(fg='black',col=vcol[4],lwd=6, lty=vlty[4])
}else{ par(col='black',lwd=1, lty=1, cex=1)}

}


################################################################################
######################### Packages required ####################################
################################################################################

##This script requires the following packages available on CRAN: http://cran.r-project.org


library(NormalGamma)
library(limma) 
library(beadarray)
library(BeadDataPackR)
library(decon)
library(TeachingDemos)


################################################################################
#################  Functions for the normexp model #############################
################################################################################


# This function plot the density of S+B where S is exp with mean alpha, and B is gaussian with mean m and variance sigma, with formula (3) in Xie et al (2009)

dens_normexp_plot <- function(param,xlim,npt=5000,plot=FALSE){
	mu=param$mu ; sigma=param$sigma ; alpha=param$alpha
	
	I=seq(from=xlim[1], to=xlim[2], length=npt)
	D=(1/alpha)*exp(sigma^2/(2*alpha^2) - (I-mu)/alpha) *pnorm((I-mu-sigma^2/alpha)/sigma)

	if (plot) {
		lines(I,D,'l',col='red')
		lines(I,dnorm(I,mean=mu,sd=sigma),col='green')	
		lines(I,dexp(I,rate=1/alpha),'blue')
		}

	return(matrix(c(I,D),ncol=2))

	}
	
## Function which do the background correction by deconvolution in the normexp model.	
	
Shat_normexp <- function (X,param){
	mu = param$mu
	sigma = param$sigma
	alpha = param$alpha
	a = (X-mu-((sigma^2)/alpha))
	Sh= a + sigma * (sapply((a/sigma),dnorm)) /(sapply((a/sigma),pnorm))
	}


			

#################################################################

# Several estimations of the parameters of the norm-exp model
# source : supplements of Xie et al (2009)

#http://bioinformatics.oxfordjournals.org/content/25/6/751/suppl/DC1
# Supplemetary data 2

# Non parametrique estimation of the parameter (Xie et al (2009)) (I made this code)

estimation_param_normexp_NP <- function(X,N){
	mu = mean(N)
	sigma= sd(N)
	alpha = (mean(X)-mu)	
	list(mu=mu,sigma=sigma,alpha=alpha)
	}
	
	


# RMA estimation of the parameters (Xie et al (2009), Dunning et al (2009))

estimation_param_normexp_RMA <- function(pm , n.pts=2^14){
	
	set.seed(1234)
	max.density <- function(x, n.pts) {
		aux <- density(x, kernel = "epanechnikov", n = n.pts,
		na.rm = TRUE)
		aux$x[order(-aux$y)[1]]
		} # estimator of the mode of the density from sample x
	pmbg <- max.density(pm, n.pts)
	bg.data <- pm[pm < pmbg]
	pmbg <- max.density(bg.data, n.pts)
	bg.data <- pm[pm < pmbg]
	bg.data <- bg.data - pmbg
	bgsd <- sqrt(sum(bg.data^2)/(length(bg.data) - 1)) * sqrt(2)
	sig.data <- pm[pm > pmbg]
	sig.data <- sig.data - pmbg

	#expmean <- max.density(sig.data, n.pts)
	#alpha <- 1/expmean

	# Xie uses alpha =1/expmean only to apply the deconvolution formula 
	# with the expression copied in Yang's code, but the parameter alpha defined in the paper is : 

	alpha <- max.density(sig.data, n.pts)
	mubg <- pmbg	
	

	list(mu=mubg,sigma=bgsd,alpha=alpha)
	}


# MLE estimators of the parameters

## log likelihood of bead data
mkliksig.alf <- function(obsbead,obsnc){
	# return a function to optimize which depends on alf only.

	## fixed value for mu and sigma estimates
	muhat.np	=	mean(obsnc);
	sighat.np	=	sd(obsnc);

	function(alf) { 	## function liksig.alf 
		length(obsbead)*(-log(alf)+sighat.np^2/2/alf^2)+sum(-(obsbead-muhat.np)/alf+
			pnorm((obsbead-muhat.np-sighat.np^2/alf)/sighat.np,log.p=TRUE))
		}
	}


## Minus the log likelihood of bead data AND negative control
## minimization b/c it returns (- loglik)
mkliksig.all <- function(obsbead,obsnc){

	function(para) { 	## function liksig.all  
		alf = para[1]
		mu = para[2]
		sig = para[3]
		alfsq = alf^2
		sigsq = sig^2
		
		-(length(obsbead)*(-log(alf)+sigsq/2/alfsq)+
			sum(-(obsbead-mu)/alf+ pnorm((obsbead-mu-sigsq/alf)/sig,log.p=TRUE)) +
			(-length(obsnc)*log(sig))+sum(-(obsnc-mu)^2)/2/sigsq
			)
		}
	}

estimation_param_normexp_MLE<- function(X,N){
	
	# N : negative probe intensities
	# X : regular probe intensities

	## starting point
	muhat.np	=	mean(N);
	sighat.np	=	sd(N);
	lenghat.np	=	mean(X)-muhat.np # mean(X) - mean(N) = mean(S)  
	sd.alpha	=	sqrt((lenghat.np^2+sighat.np^2)/length(X)+sighat.np^2/length(N))

	## optimization of parametre alf 
	mle.1stp = optimize(mkliksig.alf(X,N), lower=lenghat.np-2*sd.alpha, upper=lenghat.np+2*sd.alpha, maximum=TRUE)
	
	## first step estimation of alf
	lenghat.1stp = mle.1stp$maximum

	mle = optim(c(lenghat.1stp,muhat.np,sighat.np), mkliksig.all(X,N),
                    method = "L-BFGS-B",lower=c(-Inf,-Inf,0))

	## in case not converge
	if (mle$convergence>0) {cat("i=",i,"\n");print( mle)}

	list(mu=mle$par[2],sigma=mle$par[3],alpha=mle$par[1]) # mu, sigma, alf=mu(X)-mu(N)

	}

###  Infer the negative probes from the p-values
Infer_neg_probes_from_pv <- function(X,P){
## X = Probe intensities
## P = Rejection p-values

## Estimate the number of negative probes
U =  sort(unique(P))
n0=length(U)
V <- 1/diff(U)
nNeg = round(mean(V[(V>(n0*0.9))&(V<n0*1.3)]))

if(U[1]==0){ N=c() } else{
d0 = round(nNeg*U[1])
 N <- rep(min(X),d0) }

for(j in 2:length(U)){
d= round(nNeg * (U[j] -U[j-1]))
N <- c(N, rep( (min(X[(P==U[j])])+ max(X[(P==U[j-1])]))/2, d))
      } 

if(max(U)!=1) N <- c(N, max(X))
return(N)
   }


################################################################################
###### 			Human  data      (data set E1)		#################
################################################################################

### Regular (Xall) and negative (Neg) probes from 10 controls in the Nowac cohort
Xall <- as.matrix(read.table('Xall.txt'))
Neg <- as.matrix(read.table('N.txt'))

### Regular probes from 10 controls in the Nowac cohort after romving non-specific binding probes
Xrem <- as.matrix(read.table('Xrem.txt'))


#######  Apply background corrections #####################

Param.all.ngam <- Param.rem.ngam <-  matrix(nrow=10, ncol=4)
Param.all.nexp.mle <- Param.rem.nexp.mle <-  matrix(nrow=10, ncol=3)
Param.all.nexp.rma <- Param.rem.nexp.rma <-  matrix(nrow=10, ncol=3)
Param.all.nexp.np <- Param.rem.nexp.np <-  matrix(nrow=10, ncol=3)

Shat.all.ngam <- Shat.all.nexp.mle  <- Shat.all.nexp.rma <- Shat.all.nexp.np <- Shat.all.bgS <- 0*Xall
Shat.rem.ngam <- Shat.rem.nexp.mle  <- Shat.rem.nexp.rma <- Shat.rem.nexp.np <- Shat.rem.bgS <- 0*Xrem


for(i in 1:10){
X = Xall[i,]
N = Neg[i,]

par = normgam.fit(X,N)$par
Param.all.ngam[i,] = par
Shat.all.ngam[i,] = normgam.signal(X, par)

par = estimation_param_normexp_NP(X,N)
Param.all.nexp.np[i,] = c(par$mu, par$sigma, par$alpha)
Shat.all.nexp.np[i,] = Shat_normexp(X, param=par)

par = estimation_param_normexp_RMA(X)
Param.all.nexp.rma[i,] = c(par$mu, par$sigma, par$alpha)
Shat.all.nexp.rma[i,] = Shat_normexp(X, param=par)

par = estimation_param_normexp_MLE(X,N)
Param.all.nexp.mle[i,] = c(par$mu, par$sigma, par$alpha)
Shat.all.nexp.mle[i,] = Shat_normexp(X, param=par)

Shat.all.bgS[i,] <- sapply(1:length(X), function(j) max(0,X[j]-median(N)))

print(i)
}


save(Param.all.ngam, Param.all.nexp.mle, Param.all.nexp.rma, Param.all.nexp.np,
     Shat.all.ngam, Shat.all.nexp.mle, Shat.all.nexp.rma, Shat.all.nexp.np, Shat.all.bgS,
     file='Human-all-Shat-param.Rdata')


for(i in 1:10){
X = Xrem[i,]
N = Neg[i,]

par = normgam.fit(X,N)$par
Param.rem.ngam[i,] = par
Shat.rem.ngam[i,] = normgam.signal(X, par)

par = estimation_param_normexp_NP(X,N)
Param.rem.nexp.np[i,] = c(par$mu, par$sigma, par$alpha)
Shat.rem.nexp.np[i,] = Shat_normexp(X, param=par)

par = estimation_param_normexp_RMA(X)
Param.rem.nexp.rma[i,] = c(par$mu, par$sigma, par$alpha)
Shat.rem.nexp.rma[i,] = Shat_normexp(X, param=par)

par = estimation_param_normexp_MLE(X,N)
Param.rem.nexp.mle[i,] = c(par$mu, par$sigma, par$alpha)
Shat.rem.nexp.mle[i,] = Shat_normexp(X, param=par)

Shat.rem.bgS[i,] <- sapply(1:length(X), function(j) max(0,X[j]-median(N)))

print(i)
}


save(Param.rem.ngam, Param.rem.nexp.mle, Param.rem.nexp.rma, Param.rem.nexp.np,
     Shat.rem.ngam, Shat.rem.nexp.mle, Shat.rem.nexp.rma, Shat.rem.nexp.np, Shat.rem.bgS,
     file='Human-rem-Shat-param.Rdata')


################################################################################
###### 			Mice  data    (Data set E2)  		#################
################################################################################


### Regular (Xmice) and negative (Nmice) probes from 4 mice in the leukemia study (Ding et al (2008))

##http://bioinformatics.oxfordjournals.org/content/early/2009/02/04/bioinformatics.btp040/suppl/DC1

## Downaload Supplementary Material 3 as "SM3.txt"
Nmice <- t(as.matrix(read.table( 'SM3.txt', header=TRUE)))[c(2,4,6,8),]
## Downaload Supplementary Material 4 as "SM4.txt"
Xmice <- t(as.matrix(read.table( 'SM4.txt', header=TRUE)))


Param.mice.ngam <-   matrix(nrow=4, ncol=4)
Param.mice.nexp.mle <- Param.mice.nexp.rma <- Param.mice.nexp.np <-  matrix(nrow=4, ncol=3)
Shat.mice.ngam <- Shat.mice.nexp.mle  <- Shat.mice.nexp.rma <- Shat.mice.nexp.np <- Shat.mice.bgS <- 0*Xmice


for(i in 1:4){
X = Xmice[i,]
N = Nmice[i,]

par = normgam.fit(X,N)$par
Param.mice.ngam[i,] = par
Shat.mice.ngam[i,] = normgam.signal(X, par)

par = estimation_param_normexp_NP(X,N)
Param.mice.nexp.np[i,] = c(par$mu, par$sigma, par$alpha)
Shat.mice.nexp.np[i,] = Shat_normexp(X, param=par)

par = estimation_param_normexp_RMA(X)
Param.mice.nexp.rma[i,] = c(par$mu, par$sigma, par$alpha)
Shat.mice.nexp.rma[i,] = Shat_normexp(X, param=par)

par = estimation_param_normexp_MLE(X,N)
Param.mice.nexp.mle[i,] = c(par$mu, par$sigma, par$alpha)
Shat.mice.nexp.mle[i,] = Shat_normexp(X, param=par)

Shat.mice.bgS[i,] <- sapply(1:length(X), function(j) max(0,X[j]-median(N)))

print(i)
}


save(Param.mice.ngam, Param.mice.nexp.mle, Param.mice.nexp.rma, Param.mice.nexp.np,
     Shat.mice.ngam, Shat.mice.nexp.mle, Shat.mice.nexp.rma, Shat.mice.nexp.np, Shat.mice.bgS,
     file='Mice-Shat-param.Rdata')


#########################################################################
## Get the spike-in dataset from http://rafalab.jhsph.edu/  (Data set E3)########
##########################################################################

N0 <-read.csv('jcbdata_negative_probe_profile.csv', skip=7, header=TRUE)
X0 <-read.csv('jcbdata_gene_profile.csv', skip=7, header=TRUE)
XS0 <-read.csv('jcbdata_DRC_profile.csv', skip=7, header=TRUE)

## ID of the arrays
ID <- colnames(N0)[seq(3,194,by=4)]
ID <- substr(ID,12,23)

## negative probes
IDneg = N0[,2]
Nspike <- N0[,seq(3,194,by=4)]
colnames(Nspike) = ID
rownames(Nspike) = IDneg
Nspike <- t(Nspike)

## regular probes
ID1 <- colnames(X0)[seq(2,193,by=4)]
ID1 <- substr(ID1,12,23)
match(ID,ID1)  ## should be 1:48
IDreg = X0[,1]
XnoS <- X0[,seq(2,193,by=4)]
colnames(XnoS) = ID
rownames(XnoS) = IDreg
XnoS <- t(XnoS)

## spike-in probes
ID1 <- colnames(XS0)[seq(2,193,by=4)]
ID1 <- substr(ID1,12,23)
match(ID,ID1) ## should be 1:48
IDspike = XS0[,1]
XS <- XS0[,seq(2,193,by=4)]
colnames(XS) = ID
rownames(XS) = IDspike
XS <- t(XS)

## spike concentrations
CS <- vector(length=48)
names(CS)=ID

Array1 = paste('1304401001','_',c('A','B','C','D','E','F'),sep='')
U=match(ID,Array1)
CS[!(is.na(U))] <-  c(1000,300,100,30,10,3)

Array3 = paste('1304401003','_',c('A','B','C','D','E','F'),sep='')
U=match(ID,Array3)
CS[!(is.na(U))] <-  c(1000,300,100,30,10,3)

Array5 = paste('1304401005','_',c('A','B','C','D','E','F'),sep='')
U=match(ID,Array5)
CS[!(is.na(U))] <-  c(1000,300,100,30,10,3)

Array7 = paste('1304401010','_',c('A','B','C','D','E','F'),sep='')
U=match(ID,Array7)
CS[!(is.na(U))] <-  c(1000,300,100,30,10,3)


Array2 = paste('1304401002','_',c('A','B','C','D','E','F'),sep='')
U=match(ID,Array2)
CS[!(is.na(U))] <-  c(1,0.3,0.1,0.03,0.01,0)

Array4 = paste('1304401004','_',c('A','B','C','D','E','F'),sep='')
U=match(ID,Array4)
CS[!(is.na(U))] <-  c(1,0.3,0.1,0.03,0.01,0)

Array6 = paste('1304401006','_',c('A','B','C','D','E','F'),sep='')
U=match(ID,Array6)
CS[!(is.na(U))] <-  c(1,0.3,0.1,0.03,0.01,0)

Array8 = paste('1304401011','_',c('A','B','C','D','E','F'),sep='')
U=match(ID,Array8)
CS[!(is.na(U))] <-  c(1,0.3,0.1,0.03,0.01,0)


##  Replace the NA values by 0
u = which(is.na(XnoS), arr.ind=TRUE)
XnoS[u] <- 0 

save(XnoS,Nspike,XS,CS,file='spikeIn-dataset.Rdata')

###########################################################################
## Apply the normexp and normal-gamma background corrections ############
#########################################################################

Xspike.all <- cbind(XS,XnoS)
nSpike = nrow(X)
pSpike = ncol(XS)

Xspike.nexp.mle <- Xspike.nexp.rma <- Xspike.nexp.np  <- Xspike.ngam <- 0*Xspike.all

for(i in 1:48){
     print(i)

X = Xspike.all[i,]
N = Nspike[i,]

par = normgam.fit(X, N)$par
Xspike.ngam[i, ] <-  normgam.signal(X, par)

par = estimation_param_normexp_MLE(X,N)
Xspike.nexp.mle[i,] <- Shat_normexp(X, param=par)

par = estimation_param_normexp_RMA(X)
Xspike.nexp.rma[i,] <- Shat_normexp(X, param=par)

par = estimation_param_normexp_NP(X,N)
Xspike.nexp.np[i,] <- Shat_normexp(X, param=par)

		}

save(pSpike, Xspike.ngam, Xspike.nexp.mle, Xspike.nexp.rma, Xspike.nexp.np, Nspike, CS,
     file='BGcorrected-spikeIn.Rdata')

########## Quantile-normalization + log-transformation  ###############


transf <- function(X,N){
x <- rbind(t(X),t(N))
status <- c(rep('regular',ncol(X)), rep('negative',ncol(N)))
y <- normalizeQuantiles(x)
y <- log(y[(status=='regular'),])
return(t(y))
}

Yspike.ngam <- transf(Xspike.ngam,Nspike)
Yspike.nexp.mle <- transf(Xspike.nexp.mle,Nspike)
Yspike.nexp.rma <- transf(Xspike.nexp.rma,Nspike)
Yspike.nexp.np <- transf(Xspike.nexp.np,Nspike)


save(pSpike,Yspike.ngam,Yspike.nexp.np, Yspike.nexp.rma,Yspike.nexp.mle, CS, file='BGcorrected-quantNorm-spikeIn.Rdata')


###############################################################################
###  Download the MACQ dilution data set from GEO (access number GSE5350) ###
###        (Data set E4)                                                  ###
#############################################################################

X0 = matrix(nrow=20,ncol=47293)
Pdetect = matrix(nrow=20,ncol=47293)
ID <- matrix(nrow=20,ncol=47293)

M <- read.table('ILM_2_A1.txt',header=T)
X0[1,] <-  M[,2]
ID[1,] <- as.vector(M[,1])
Pdetect[1,] <- M[,5]
M <- read.table('ILM_2_A2.txt',header=T)
X0[2,] <-  M[,2]
ID[2,] <- as.vector(M[,1])
Pdetect[2,] <- M[,5]
M <- read.table('ILM_2_A3.txt',header=T)
X0[3,] <-  M[,2]
ID[3,] <- as.vector(M[,1])
Pdetect[3,] <- M[,5]
M <- read.table('ILM_2_A4.txt',header=T)
X0[4,] <-  M[,2]
ID[4,] <- as.vector(M[,1])
Pdetect[4,] <- M[,5]
M <- read.table('ILM_2_A5.txt',header=T)
X0[5,] <-  M[,2]
ID[5,] <- as.vector(M[,1])
Pdetect[5,] <- M[,5]

M <- read.table('ILM_2_B1.txt',header=T)
X0[6,] <-  M[,2]
ID[6,] <- as.vector(M[,1])
Pdetect[6,] <- M[,5]
M <- read.table('ILM_2_B2.txt',header=T)
X0[7,] <-  M[,2]
ID[7,] <- as.vector(M[,1])
Pdetect[7,] <- M[,5]
M <- read.table('ILM_2_B3.txt',header=T)
X0[11,] <-  M[,2]
ID[8,] <- as.vector(M[,1])
Pdetect[8,] <- M[,5]
M <- read.table('ILM_2_B4.txt',header=T)
X0[9,] <-  M[,2]
ID[9,] <- as.vector(M[,1])
Pdetect[9,] <- M[,5]
M <- read.table('ILM_2_B5.txt',header=T)
X0[10,] <-  M[,2]
ID[10,] <- as.vector(M[,1])
Pdetect[10,] <- M[,5]

M <- read.table('ILM_2_C1.txt',header=T)
X0[11,] <-  M[,2]
ID[11,] <- as.vector(M[,1])
Pdetect[11,] <- M[,5]
M <- read.table('ILM_2_C2.txt',header=T)
X0[12,] <-  M[,2]
ID[12,] <- as.vector(M[,1])
Pdetect[12,] <- M[,5]
M <- read.table('ILM_2_C3.txt',header=T)
X0[13,] <-  M[,2]
ID[13,] <- as.vector(M[,1])
Pdetect[13,] <- M[,5]
M <- read.table('ILM_2_C4.txt',header=T)
X0[14,] <-  M[,2]
ID[14,] <- as.vector(M[,1])
Pdetect[14,] <- M[,5]
M <- read.table('ILM_2_C5.txt',header=T)
X0[15,] <-  M[,2]
ID[15,] <- as.vector(M[,1])
Pdetect[15,] <- M[,5]

M <- read.table('ILM_2_D1.txt',header=T)
X0[16,] <-  M[,2]
ID[16,] <- as.vector(M[,1])
Pdetect[16,] <- M[,5]
M <- read.table('ILM_2_D2.txt',header=T)
X0[17,] <-  M[,2]
ID[17,] <- as.vector(M[,1])
Pdetect[17,] <- M[,5]
M <- read.table('ILM_2_D4.txt',header=T)
X0[18,] <-  M[,2]
ID[18,] <- as.vector(M[,1])
Pdetect[18,] <- M[,5]
M <- read.table('ILM_2_D6.txt',header=T)
X0[19,] <-  M[,2]
ID[19,] <- as.vector(M[,1])
Pdetect[19,] <- M[,5]
M <- read.table('ILM_2_D7.txt',header=T)
X0[20,] <-  M[,2]
ID[20,] <- as.vector(M[,1])
Pdetect[20,] <- M[,5]

## Check that targets ID are the same in all array
m <- matrix(nrow=20,ncol=ncol(X0))
for(j in 1:20) m[j,] <- match(ID[1,], ID[j,])
sapply(1:20, function(j) sd(m[j,]-1:ncol(m))) ## should be 0
Target.maqc.ID0 <- ID[1,]

##Proportion of sample A 
Prop.maqc <- c(rep(1,5),rep(0,5), rep(0.75,5), rep(0.25,5))

## Infer the negative probes
nNeg0 <- length(Infer_neg_probes_from_pv(X0[1,],Pdetect[1,]))
NInfer.maqc <- matrix(nrow=20, ncol=nNeg0)
for(i in 1:20) NInfer.maqc[i, ] <- Infer_neg_probes_from_pv(X0[i,],Pdetect[i,])

save(X0, Pdetect, NInfer.maqc, Prop.maqc, Target.maqc.ID0, file='MACQ-dilution-dataset.Rdata')


############# Annotation #####################

## load annotation file from
## http://www.compbio.group.cam.ac.uk/Resources/Annotation/index.html
anno1<-read.delim("Annotation_Illumina_Human-WG-V1_hg18_V1.0.0_Aug09.txt",as.is=T)

## Keep only probes with perfect quality and good GC
anno1<-anno1[anno1$Quality_score=="Perfect",]
anno1<-anno1[as.numeric(anno1$GC_contents_.)<71,]
anno1<-anno1[as.numeric(anno1$GC_contents_.)>39,]
m <- match( anno1$"Target_0", Target.maqc.ID0)
Xmaqc <- X0[,m]
Target.maqc.ID <- Target.maqc.ID0[m]

save(Xmaqc, Target.maqc.ID, NInfer.maqc, Prop.maqc, file='MACQ-dilution-dataset-annot.Rdata')


######## Apply Bgd corrections with inference of the negative probes  ########


Xmaqc.nexp.mle <- Xmaqc.nexp.rma <- Xmaqc.nexp.np  <- Xmaqc.ngam <- 0*Xmaqc

for(i in 1:20){
X=Xmaqc[i,]
N = NInfer.maqc[i,]

par = normgam.fit(X, N)$par
Xmaqc.ngam[i, ] <-  normgam.signal(X, par)

par = estimation_param_normexp_MLE(X,N)
Xmaqc.nexp.mle[i,] <- Shat_normexp(X, param=par)

par = estimation_param_normexp_RMA(X)
Xmaqc.nexp.rma[i,] <- Shat_normexp(X, param=par)

par = estimation_param_normexp_NP(X,N)
Xmaqc.nexp.np[i,] <- Shat_normexp(X, param=par)

print(i)
		}

save(Xmaqc.ngam, Xmaqc.nexp.mle, Xmaqc.nexp.rma, Xmaqc.nexp.np, Prop.maqc, Target.maqc.ID,
     file='BGcorrected-MACQ-annot.Rdata')

### Apply quantile normalization based on regular and negative 
### probes + log-transformation

transf <- function(X,N){
x <- rbind(t(X),t(N))
status <- c(rep('regular',ncol(X)), rep('negative',ncol(N)))
y <- normalizeQuantiles(x)
y <- log(y[(status=='regular'),])
return(t(y))
}
Ymaqc.ngam <- transf(Xmaqc.ngam, NInfer.maqc)
Ymaqc.nexp.mle <- transf(Xmaqc.nexp.mle, NInfer.maqc)
Ymaqc.nexp.rma <- transf(Xmaqc.nexp.rma, NInfer.maqc)
Ymaqc.nexp.np <- transf(Xmaqc.nexp.np, NInfer.maqc)


save(Ymaqc.ngam, Ymaqc.nexp.mle, Ymaqc.nexp.rma, Ymaqc.nexp.np, Prop.maqc, Target.maqc.ID,
     file='BGcorrected-quantNorm-log-MACQ-annot.Rdata')


################################################################## ###
### Get dilution dataset from Lynch (2010)            ##################
### http://www.compbio.group.cam.ac.uk/Resources/Dilution/Dilution.html
###            (Data set E5)
#################################################################""


for(k in c('4569632009', '4569632013','4569632014','4569632052','4569632054','4569632087')){
for(j in c('A','B','C','D','E','F')){
for(i in c(1,2)){
inputFile=paste('data/',k,'_',j,'_',i,'.bab',sep='')
decompressBeadData(inputFile = inputFile, outputPath = "data")

}}}

targets250<-read.table("targets250.txt",header=T,as.is=T)
targets100<-read.table("targets100.txt",header=T,as.is=T)
targets50<-read.table("targets50.txt",header=T,as.is=T)
targets10<-read.table("targets10.txt",header=T,as.is=T)


## Get data file for concentration 250
BLData250<-readIllumina(arrayNames=targets250$file, path='data',texttype=".txt",targets=targets250,
useImages=F, backgroundMethod = "none")
BLData250<-setAnnotation(BLData250,"Humanv3")
## Detect default on the array
BASHout<-BASH(BLData250,array=1:9)
BLData250<-setWeights(BLData250,BASHout$wts,array=1:9)
save(BLData250, file='BLData250.Rdata')
BSData250<-createBeadSummaryData(BLData250, log=F, imagesPerArray = 2, method="illumina")


## Get data file for concentration 100
BLData100<-readIllumina(arrayNames=targets100$file, path='data',texttype=".txt",targets=targets100,
useImages=F, backgroundMethod = "none")
BLData100<-setAnnotation(BLData100,"Humanv3")
## Detect default on the array
BASHout<-BASH(BLData100,array=1:9)
BLData100<-setWeights(BLData100,BASHout$wts,array=1:9)
save(BLData100, file='BLData100.Rdata')
BSData100<-createBeadSummaryData(BLData100, log=F, imagesPerArray = 2, method="illumina")


## Get data file for concentration 50
BLData50<-readIllumina(arrayNames=targets50$file, path='data',texttype=".txt",targets=targets50,
useImages=F, backgroundMethod = "none")
BLData50<-setAnnotation(BLData50,"Humanv3")
## Detect default on the array
BASHout<-BASH(BLData50,array=1:9)
BLData50<-setWeights(BLData50,BASHout$wts,array=1:9)
save(BLData50, file='BLData50.Rdata')
BSData50<-createBeadSummaryData(BLData50, log=F, imagesPerArray = 2, method="illumina")


## Get data file for concentration 10
BLData10<-readIllumina(arrayNames=targets10$file, path='data',texttype=".txt",targets=targets10,
useImages=F, backgroundMethod = "none")
BLData10<-setAnnotation(BLData10,"Humanv3")
## Detect default on the array
BASHout<-BASH(BLData10,array=1:9)
BLData10<-setWeights(BLData10,BASHout$wts,array=1:9)
save(BLData10, file='BLData10.Rdata')
BSData10<-createBeadSummaryData(BLData10, log=F, imagesPerArray = 2, method="illumina")


######### Annotation ##########################

## Get the annotation files for control and regular probes 
annocont <- read.delim("Annotation_Illumina_Human-WG-V3-controls_hg18_V1.0.0_Aug09.txt",header=T,as.is=T)
annoexp <- read.delim("Annotation_Illumina_Human-WG-V3_hg18_V1.0.0_Aug09.txt",header=T,as.is=T)
annoexp <- annoexp[,c(1:81,96,97,104)] 
annocont <- annocont[,c(1:81,83:85)] 
names(annoexp)<-names(annocont)

## Keep probes with perfect quality and good GC
annoexp <- annoexp[annoexp$Quality_score=="Perfect",]
annoexp <- annoexp[as.numeric(annoexp$GC_contents_.)<71,]
annoexp <- annoexp[as.numeric(annoexp$GC_contents_.)>39,]

## Negative probes 
annoneg <- annocont[annocont[,5]=="negative_permuted_negative",]

########## Create the regular and negative probe intensity matrix #######

exprs250 <- exprs(BSData250)
m <- match(targets250$file[seq(1,18,by=2)], colnames(exprs250))
exprs250 <- exprs250[,m]
m <- match(annoexp[,82],rownames(exprs250))
X250 <- t(exprs250[m,])
m <- match(annoneg[,82],rownames(exprs250))
N250 <- t(exprs250[m,])

exprs100 <- exprs(BSData100)
m <- match(targets100$file[seq(1,18,by=2)], colnames(exprs100))
exprs100 <- exprs100[,m]
m <- match(annoexp[,82],rownames(exprs100))
X100 <- t(exprs100[m,])
m <- match(annoneg[,82],rownames(exprs100))
N100 <- t(exprs100[m,])

exprs50 <- exprs(BSData50)
m <- match(targets50$file[seq(1,18,by=2)], colnames(exprs50))
exprs50 <- exprs50[,m]
m <- match(annoexp[,82],rownames(exprs50))
X50 <- t(exprs50[m,])
m <- match(annoneg[,82],rownames(exprs50))
N50 <- t(exprs50[m,])

exprs10 <- exprs(BSData10)
m <- match(targets10$file[seq(1,18,by=2)], colnames(exprs10))
exprs10 <- exprs10[,m]
m <- match(annoexp[,82],rownames(exprs10))
X10 <- t(exprs10[m,])
m <- match(annoneg[,82],rownames(exprs10))
N10 <- t(exprs10[m,])


### Proportion of sample A
Prop.lynch  <- c(100,99,95,90, 75,50, 25,10,0)/100

save(X250,N250,X100,N100,X50,N50,X10,N10,Prop.lynch, file='Dilution-dataset-lynch.Rdata')

########## Background correction and quantile normalization ##########

X250.ngam <- X250.nexp.mle <- X250.nexp.rma <- X250.nexp.np  <-  0*X250

for(i in 1:9){
print(i)

X = X250[i,]
N= N250[i,]

par = normgam.fit(X, N)$par
X250.ngam[i, ] <-  normgam.signal(X, par)

par = estimation_param_normexp_MLE(X,N)
X250.nexp.mle[i,] <- Shat_normexp(X, param=par)

par = estimation_param_normexp_RMA(X)
X250.nexp.rma[i,] <- Shat_normexp(X, param=par)

par = estimation_param_normexp_NP(X,N)
X250.nexp.np[i,] <- Shat_normexp(X, param=par)
		}

save(X250.ngam, X250.nexp.mle, X250.nexp.rma, X250.nexp.np, Prop.lynch, 
     file='BGcorrected-Lynch-annot250.Rdata')

X100.ngam <- X100.nexp.mle <- X100.nexp.rma <- X100.nexp.np  <-  0*X100

for(i in 1:9){
print(i)

X = X100[i,]
N= N100[i,]

par = normgam.fit(X, N)$par
X100.ngam[i, ] <-  normgam.signal(X, par)

par = estimation_param_normexp_MLE(X,N)
X100.nexp.mle[i,] <- Shat_normexp(X, param=par)

par = estimation_param_normexp_RMA(X)
X100.nexp.rma[i,] <- Shat_normexp(X, param=par)

par = estimation_param_normexp_NP(X,N)
X100.nexp.np[i,] <- Shat_normexp(X, param=par)
		}

save(X100.ngam, X100.nexp.mle, X100.nexp.rma, X100.nexp.np, Prop.lynch, 
     file='BGcorrected-Lynch-annot100.Rdata')


X50.ngam <- X50.nexp.mle <- X50.nexp.rma <- X50.nexp.np  <-  0*X50

for(i in 1:9){
print(i)

X = X50[i,]
N= N50[i,]

par = normgam.fit(X, N)$par
X50.ngam[i, ] <-  normgam.signal(X, par)

par = estimation_param_normexp_MLE(X,N)
X50.nexp.mle[i,] <- Shat_normexp(X, param=par)

par = estimation_param_normexp_RMA(X)
X50.nexp.rma[i,] <- Shat_normexp(X, param=par)

par = estimation_param_normexp_NP(X,N)
X50.nexp.np[i,] <- Shat_normexp(X, param=par)
		}

save(X50.ngam, X50.nexp.mle, X50.nexp.rma, X50.nexp.np, Prop.lynch, 
     file='BGcorrected-Lynch-annot50.Rdata')


X10.ngam <- X10.nexp.mle <- X10.nexp.rma <- X10.nexp.np  <-  0*X10

for(i in 1:9){
print(i)

X = X10[i,]
N= N10[i,]

par = normgam.fit(X, N)$par
X10.ngam[i, ] <-  normgam.signal(X, par)

par = estimation_param_normexp_MLE(X,N)
X10.nexp.mle[i,] <- Shat_normexp(X, param=par)

par = estimation_param_normexp_RMA(X)
X10.nexp.rma[i,] <- Shat_normexp(X, param=par)

par = estimation_param_normexp_NP(X,N)
X10.nexp.np[i,] <- Shat_normexp(X, param=par)
		}

save(X10.ngam, X10.nexp.mle, X10.nexp.rma, X10.nexp.np, Prop.lynch, 
     file='BGcorrected-Lynch-annot10.Rdata')


### Apply quantile normalization based on regular and negative 
### probes + log-transformation

transf <- function(X, N){
x <- rbind(t(X),t(N))
status <- c(rep('regular',ncol(X)), rep('negative',ncol(N)))
y <- normalizeQuantiles(x)
y <- log(y[(status=='regular'),])
return(t(y))
}

Y250.ngam <- transf(X250.ngam,N250)
Y250.nexp.mle <- transf(X250.nexp.mle,N250)
Y250.nexp.rma <- transf(X250.nexp.rma,N250)
Y250.nexp.np <- transf(X250.nexp.np, N250)

save(Y250.ngam, Y250.nexp.mle, Y250.nexp.rma, Y250.nexp.np, Prop.lynch, 
     file='BGcorrected-quantNorm-log-lynch250-annot.Rdata')

Y100.ngam <- transf(X100.ngam,N100)
Y100.nexp.mle <- transf(X100.nexp.mle,N100)
Y100.nexp.rma <- transf(X100.nexp.rma,N100)
Y100.nexp.np <- transf(X100.nexp.np, N100)


save(Y100.ngam, Y100.nexp.mle, Y100.nexp.rma, Y100.nexp.np, Prop.lynch, 
     file='BGcorrected-quantNorm-log-lynch100-annot.Rdata')

Y50.ngam <- transf(X50.ngam,N50)
Y50.nexp.mle <- transf(X50.nexp.mle,N50)
Y50.nexp.rma <- transf(X50.nexp.rma,N50)
Y50.nexp.np <- transf(X50.nexp.np, N50)


save(Y50.ngam, Y50.nexp.mle, Y50.nexp.rma, Y50.nexp.np, Prop.lynch, 
     file='BGcorrected-quantNorm-log-lynch50-annot.Rdata')

Y10.ngam <- transf(X10.ngam,N10)
Y10.nexp.mle <- transf(X10.nexp.mle,N10)
Y10.nexp.rma <- transf(X10.nexp.rma,N10)
Y10.nexp.np <- transf(X10.nexp.np, N10)

save(Y10.ngam, Y10.nexp.mle, Y10.nexp.rma, Y10.nexp.np, Prop.lynch, 
     file='BGcorrected-quantNorm-log-lynch10-annot.Rdata')


###########################################################################
############   Parameters for simulation   ##########################
###########################################################################

################# Table A in Supplementary Material 1 ########################


## Sets of parameters used for simulations 

par = Param.rem.ngam[1,]
P1 = list(mu=par[1], sigma=par[2], k=par[3], theta=par[4])
par = Param.mice.ngam[1,]
P2 = list(mu=par[1], sigma=par[2], k=par[3], theta=par[4])
par = Param.rem.nexp.mle[1,]
P3 = list(mu=par[1], sigma=par[2], k=1, theta=par[3])
par = Param.mice.nexp.mle[2,]
P4 = list(mu=par[1], sigma=par[2], k=1, theta=par[3])
par = Param.rem.nexp.rma[1,]
P5 = list(mu=par[1], sigma=par[2], k=1, theta=par[3])
par = Param.mice.nexp.rma[2,]
P6 = list(mu=par[1], sigma=par[2], k=1, theta=par[3])
par = normgam.fit(Xspike.all[1,], Nspike[1,])$par
P7 = list(mu=par[1], sigma=par[2], k=par[3], theta=par[4])
Xspike.all = cbind(XS, XnoS)
par = estimation_param_normexp_MLE(Xspike.all[1,],Nspike[1,])
P8 = list(mu=as.numeric(par[1]), sigma=as.numeric(par[2]), k=1, theta=as.numeric(par[3]))
par = estimation_param_normexp_RMA(Xspike.all[1,])
P9 = list(mu=as.numeric(par[1]), sigma=as.numeric(par[2]), k=1, theta=as.numeric(par[3]))

paramL=list(P1,P2,P3,P4,P5,P6,P7,P8,P9)


########################################################################
#########  Simulation data set S1 #######################################
########################################################################

# set seed for simulations
seed0 = 1871 	
set.seed(seed0)

Nrep = 100
n = 25000
nNeg = 1000

X1 <- X2 <- X3 <- X4 <- X5 <- X6  <- matrix(nrow=Nrep,ncol=n)
S1 <- S2 <- S3 <- S4 <- S5 <- S6 <- matrix(nrow=Nrep,ncol=n)
N1 <- N2 <- N3 <- N4 <- N5 <- N6 <- matrix(nrow=Nrep, ncol=nNeg)

mu = paramL[[1]]$mu
sigma = paramL[[1]]$sigma
k = paramL[[1]]$k
theta = paramL[[1]]$theta
for (i in 1:Nrep) {
            S1[i,] = rgamma(n,shape=k,scale=theta)
	      X1[i,] = S1[i,] + rnorm(n,mean=mu,sd=sigma)
		N1[i,] = rnorm(nNeg,mean=mu,sd=sigma)
            }

mu = paramL[[2]]$mu
sigma = paramL[[2]]$sigma
k = paramL[[2]]$k
theta = paramL[[2]]$theta
for (i in 1:Nrep) {
            S2[i,] = rgamma(n,shape=k,scale=theta)
	      X2[i,] = S2[i,] + rnorm(n,mean=mu,sd=sigma)
		N2[i,] = rnorm(nNeg,mean=mu,sd=sigma)
            }

mu = paramL[[3]]$mu
sigma = paramL[[3]]$sigma
k = paramL[[3]]$k
theta = paramL[[3]]$theta
for (i in 1:Nrep) {
            S3[i,] = rgamma(n,shape=k,scale=theta)
	      X3[i,] = S3[i,] + rnorm(n,mean=mu,sd=sigma)
		N3[i,] = rnorm(nNeg,mean=mu,sd=sigma)
            }

mu = paramL[[4]]$mu
sigma = paramL[[4]]$sigma
k = paramL[[4]]$k
theta = paramL[[4]]$theta
for (i in 1:Nrep) {
            S4[i,] = rgamma(n,shape=k,scale=theta)
	      X4[i,] = S4[i,] + rnorm(n,mean=mu,sd=sigma)
		N4[i,] = rnorm(nNeg,mean=mu,sd=sigma)
            }

mu = paramL[[5]]$mu
sigma = paramL[[5]]$sigma
k = paramL[[5]]$k 
theta = paramL[[5]]$theta
for (i in 1:Nrep) {
            S5[i,] = rgamma(n,shape=k,scale=theta)
	      X5[i,] = S5[i,] + rnorm(n,mean=mu,sd=sigma)
		N5[i,] = rnorm(nNeg,mean=mu,sd=sigma)
            }

mu = paramL[[6]]$mu
sigma = paramL[[6]]$sigma
k = paramL[[6]]$k
theta = paramL[[6]]$theta
for (i in 1:Nrep) {
            S6[i,] = rgamma(n,shape=k,scale=theta)
	      X6[i,] = S6[i,] + rnorm(n,mean=mu,sd=sigma)
		N6[i,] = rnorm(nNeg,mean=mu,sd=sigma)
            }


save(X1,X2,X3,X4,X5,X6,N1,N2,N3,N4,N5,N6, S1,S2,S3,S4,S5,S6, file='Simu1.Rdata')

#######  Apply background corrections #####################

Param.ngam1 <- Param.ngam2  <- Param.ngam3 <- Param.ngam4 <- Param.ngam5 <- Param.ngam6 <-  matrix(nrow=Nrep, ncol=4)
Param.nexp.np1 <- Param.nexp.np2 <-Param.nexp.np3 <- Param.nexp.np4 <- Param.nexp.np5 <- Param.nexp.np6 <- matrix(nrow=Nrep, ncol=3)
Param.nexp.rma1 <- Param.nexp.rma2 <-Param.nexp.rma3 <- Param.nexp.rma4 <- Param.nexp.rma5 <- Param.nexp.rma6 <- matrix(nrow=Nrep, ncol=3)
Param.nexp.mle1 <- Param.nexp.mle2 <-Param.nexp.mle3 <- Param.nexp.mle4 <- Param.nexp.mle5 <- Param.nexp.mle6 <- matrix(nrow=Nrep, ncol=3)

Shat.ngam1 <- Shat.ngam2  <- Shat.ngam3 <- Shat.ngam4 <- Shat.ngam5 <- Shat.ngam6 <-  matrix(nrow=Nrep, ncol=n)
Shat.nexp.np1 <- Shat.nexp.np2 <-Shat.nexp.np3 <- Shat.nexp.np4 <- Shat.nexp.np5 <- Shat.nexp.np6 <- matrix(nrow=Nrep, ncol=n)
Shat.nexp.rma1 <- Shat.nexp.rma2 <-Shat.nexp.rma3 <- Shat.nexp.rma4 <- Shat.nexp.rma5 <- Shat.nexp.rma6 <- matrix(nrow=Nrep, ncol=n)
Shat.nexp.mle1 <- Shat.nexp.mle2 <-Shat.nexp.mle3 <- Shat.nexp.mle4 <- Shat.nexp.mle5 <- Shat.nexp.mle6 <- matrix(nrow=Nrep, ncol=n)
Shat.bgS1 <- Shat.bgS2 <-Shat.bgS3 <- Shat.bgS4 <- Shat.bgS5 <- Shat.bgS6 <- matrix(nrow=Nrep, ncol=n)


for(i in 1:Nrep){
X = X1[i,]
N = N1[i,]

par = normgam.fit(X,N)$par
Param.ngam1[i,] = par
Shat.ngam1[i,] = normgam.signal(X, par)

par = estimation_param_normexp_NP(X,N)
Param.nexp.np1[i,] = c(par$mu, par$sigma, par$alpha)
Shat.nexp.np1[i,] = Shat_normexp(X, param=par)

par = estimation_param_normexp_RMA(X)
Param.nexp.rma1[i,] = c(par$mu, par$sigma, par$alpha)
Shat.nexp.rma1[i,] = Shat_normexp(X, param=par)

par = estimation_param_normexp_MLE(X,N)
Param.nexp.mle1[i,] = c(par$mu, par$sigma, par$alpha)
Shat.nexp.mle1[i,] = Shat_normexp(X, param=par)

Shat.bgS1[i,] <- sapply(1:n, function(j) max(0,X[j]-median(N)))

print(i)
}

for(i in 1:Nrep){
X = X2[i,]
N = N2[i,]

par = normgam.fit(X,N)$par
Param.ngam2[i,] = par
Shat.ngam2[i,] = normgam.signal(X, par)

par = estimation_param_normexp_NP(X,N)
Param.nexp.np2[i,] = c(par$mu, par$sigma, par$alpha)
Shat.nexp.np2[i,] = Shat_normexp(X, param=par)

par = estimation_param_normexp_RMA(X)
Param.nexp.rma2[i,] = c(par$mu, par$sigma, par$alpha)
Shat.nexp.rma2[i,] = Shat_normexp(X, param=par)

par = estimation_param_normexp_MLE(X,N)
Param.nexp.mle2[i,] = c(par$mu, par$sigma, par$alpha)
Shat.nexp.mle2[i,] = Shat_normexp(X, param=par)

Shat.bgS2[i,] <- sapply(1:n, function(j) max(0,X[j]-median(N)))

print(i)
}


for(i in 1:Nrep){
X = X3[i,]
N = N3[i,]

par = normgam.fit(X,N)$par
Param.ngam3[i,] = par
Shat.ngam3[i,] = normgam.signal(X, par)

par = estimation_param_normexp_NP(X,N)
Param.nexp.np3[i,] = c(par$mu, par$sigma, par$alpha)
Shat.nexp.np3[i,] = Shat_normexp(X, param=par)

par = estimation_param_normexp_RMA(X)
Param.nexp.rma3[i,] = c(par$mu, par$sigma, par$alpha)
Shat.nexp.rma3[i,] = Shat_normexp(X, param=par)

par = estimation_param_normexp_MLE(X,N)
Param.nexp.mle3[i,] = c(par$mu, par$sigma, par$alpha)
Shat.nexp.mle3[i,] = Shat_normexp(X, param=par)

Shat.bgS3[i,] <- sapply(1:n, function(j) max(0,X[j]-median(N)))

print(i)
}


for(i in 1:Nrep){
X = X4[i,]
N = N4[i,]

par = normgam.fit(X,N)$par
Param.ngam4[i,] = par
Shat.ngam4[i,] = normgam.signal(X, par)

par = estimation_param_normexp_NP(X,N)
Param.nexp.np4[i,] = c(par$mu, par$sigma, par$alpha)
Shat.nexp.np4[i,] = Shat_normexp(X, param=par)

par = estimation_param_normexp_RMA(X)
Param.nexp.rma4[i,] = c(par$mu, par$sigma, par$alpha)
Shat.nexp.rma4[i,] = Shat_normexp(X, param=par)

par = estimation_param_normexp_MLE(X,N)
Param.nexp.mle4[i,] = c(par$mu, par$sigma, par$alpha)
Shat.nexp.mle4[i,] = Shat_normexp(X, param=par)

Shat.bgS4[i,] <- sapply(1:n, function(j) max(0,X[j]-median(N)))

print(i)
}


for(i in 1:Nrep){
X = X5[i,]
N = N5[i,]

par = normgam.fit(X,N)$par
Param.ngam5[i,] = par
Shat.ngam5[i,] = normgam.signal(X, par)

par = estimation_param_normexp_NP(X,N)
Param.nexp.np5[i,] = c(par$mu, par$sigma, par$alpha)
Shat.nexp.np5[i,] = Shat_normexp(X, param=par)

par = estimation_param_normexp_RMA(X)
Param.nexp.rma5[i,] = c(par$mu, par$sigma, par$alpha)
Shat.nexp.rma5[i,] = Shat_normexp(X, param=par)

par = estimation_param_normexp_MLE(X,N)
Param.nexp.mle5[i,] = c(par$mu, par$sigma, par$alpha)
Shat.nexp.mle5[i,] = Shat_normexp(X, param=par)

Shat.bgS5[i,] <- sapply(1:n, function(j) max(0,X[j]-median(N)))

print(i)
}


for(i in 1:Nrep){
X = X6[i,]
N = N6[i,]

par = normgam.fit(X,N)$par
Param.ngam6[i,] = par
Shat.ngam6[i,] = normgam.signal(X, par)

par = estimation_param_normexp_NP(X,N)
Param.nexp.np6[i,] = c(par$mu, par$sigma, par$alpha)
Shat.nexp.np6[i,] = Shat_normexp(X, param=par)

par = estimation_param_normexp_RMA(X)
Param.nexp.rma6[i,] = c(par$mu, par$sigma, par$alpha)
Shat.nexp.rma6[i,] = Shat_normexp(X, param=par)

par = estimation_param_normexp_MLE(X,N)
Param.nexp.mle6[i,] = c(par$mu, par$sigma, par$alpha)
Shat.nexp.mle6[i,] = Shat_normexp(X, param=par)

Shat.bgS6[i,] <- sapply(1:n, function(j) max(0,X[j]-median(N)))

print(i)
}

## Normal-gamm background correction with true parameters

Shat.ngam01 <- Shat.ngam02  <- Shat.ngam03 <- Shat.ngam04 <- Shat.ngam05 <- Shat.ngam06 <-  matrix(nrow=Nrep, ncol=n)

for(i in 1:Nrep){
X = X1[i,]
par = paramL[[1]]
par = c(par$mu, par$sigma,par$k,par$theta)
Shat.ngam01[i,] = normgam.signal(X,par)
}

for(i in 1:Nrep){
X = X2[i,]
par = paramL[[2]]
par = c(par$mu, par$sigma,par$k,par$theta)
Shat.ngam02[i,] = normgam.signal(X,par)
}

for(i in 1:Nrep){
X = X3[i,]
par = paramL[[3]]
par = c(par$mu, par$sigma,par$k,par$theta)
Shat.ngam03[i,] = normgam.signal(X,par)
}

for(i in 1:Nrep){
X = X4[i,]
par = paramL[[4]]
par = c(par$mu, par$sigma,par$k,par$theta)
Shat.ngam04[i,] = normgam.signal(X,par)
}

for(i in 1:Nrep){
X = X5[i,]
par = paramL[[5]]
par = c(par$mu, par$sigma,par$k,par$theta)
Shat.ngam05[i,] = normgam.signal(X,par)
}

for(i in 1:Nrep){
X = X6[i,]
par = paramL[[6]]
par = c(par$mu, par$sigma,par$k,par$theta)
Shat.ngam06[i,] = normgam.signal(X,par)
}


save(Shat.ngam1,Shat.ngam01, Shat.nexp.np1, Shat.nexp.rma1, Shat.nexp.mle1, Shat.bgS1,
     Shat.ngam2, Shat.ngam02, Shat.nexp.np2, Shat.nexp.rma2, Shat.nexp.mle2, Shat.bgS2,
     Shat.ngam3, Shat.ngam03, Shat.nexp.np3, Shat.nexp.rma3, Shat.nexp.mle3, Shat.bgS3,
     Shat.ngam4, Shat.ngam04, Shat.nexp.np4, Shat.nexp.rma4, Shat.nexp.mle4, Shat.bgS4,
     Shat.ngam5, Shat.ngam05, Shat.nexp.np5, Shat.nexp.rma5, Shat.nexp.mle5, Shat.bgS5,
     Shat.ngam6, Shat.ngam06, Shat.nexp.np6, Shat.nexp.rma6, Shat.nexp.mle6, Shat.bgS6,
     file = 'Simu1-Shat.Rdata')

save(Param.ngam1, Param.nexp.np1, Param.nexp.rma1, Param.nexp.mle1,
     Param.ngam2, Param.nexp.np2, Param.nexp.rma2, Param.nexp.mle2, 
     Param.ngam3, Param.nexp.np3, Param.nexp.rma3, Param.nexp.mle3, 
     Param.ngam4, Param.nexp.np4, Param.nexp.rma4, Param.nexp.mle4,
     Param.ngam5, Param.nexp.np5, Param.nexp.rma5, Param.nexp.mle5, 
     Param.ngam6, Param.nexp.np6, Param.nexp.rma6, Param.nexp.mle6, 
     file = 'Simu1-Param.Rdata')


########################################################################
#########  Simuluation dataset S2 #######################################
########################################################################


mu = paramL[[1]]$mu
sigma = paramL[[1]]$sigma
k = paramL[[1]]$k
theta = paramL[[1]]$theta

rmixture=function(n=1,p) {
	replicate(n,ifelse(runif(1)>=p,rnorm(1,mean=mu,sd=sigma),rchisq(1,df=3,ncp=55)))
	}

Xrob0 <- Xrob01 <- Xrob025 <- Xrob05 <- Xrob075 <- Xrob1 <- matrix(nrow=Nrep, ncol=n)
Nrob0 <- Nrob01 <- Nrob025 <- Nrob05 <- Nrob075 <- Nrob1 <- matrix(nrow=Nrep, ncol=nNeg)
Srob <- matrix(nrow=Nrep, ncol=n)


for(i in 1:Nrep) Srob[i, ] = rgamma(n, shape=k, scale=theta)

for(i in 1:Nrep){

Xrob0[i,] = Srob[i,] + rmixture(n,0)
Nrob0[i,] = rmixture(nNeg,0)
Xrob01[i,] = Srob[i,] + rmixture(n,0.1)
Nrob01[i,] = rmixture(nNeg,0.1)
Xrob025[i,] = Srob[i,] + rmixture(n,0.25)
Nrob025[i,] = rmixture(nNeg,0.25)
Xrob05[i,] = Srob[i,] + rmixture(n,0.5)
Nrob05[i,] = rmixture(nNeg,0.5)
Xrob075[i,] = Srob[i,] + rmixture(n,0.75)
Nrob075[i,] = rmixture(nNeg,0.75)
Xrob1[i,] = Srob[i,] + rmixture(n,1)
Nrob1[i,] = rmixture(nNeg,1) 

    }


##### Apply background correction ########


Shat.rob0.ngam <- Shat.rob0.nexp.np <-  matrix(nrow=Nrep,ncol=n)

for(i in 1:Nrep){
X = Xrob0[i,]
N = Nrob0[i,]

par = normgam.fit(X,N)$par
Shat.rob0.ngam[i,] = normgam.signal(X, par)
par = estimation_param_normexp_NP(X,N)
Shat.rob0.nexp.np[i,] = Shat_normexp(X, param=par)

print(i)
}


Shat.rob01.ngam <- Shat.rob01.nexp.np <-  matrix(nrow=Nrep,ncol=n)

for(i in 1:Nrep){
X = Xrob01[i,]
N = Nrob01[i,]

par = normgam.fit(X,N)$par
Shat.rob01.ngam[i,] = normgam.signal(X, par)
par = estimation_param_normexp_NP(X,N)
Shat.rob01.nexp.np[i,] = Shat_normexp(X, param=par)

print(i)
}


Shat.rob025.ngam <- Shat.rob025.nexp.np <-  matrix(nrow=Nrep,ncol=n)

for(i in 1:Nrep){
X = Xrob025[i,]
N = Nrob025[i,]

par = normgam.fit(X,N)$par
Shat.rob025.ngam[i,] = normgam.signal(X, par)
par = estimation_param_normexp_NP(X,N)
Shat.rob025.nexp.np[i,] = Shat_normexp(X, param=par)

print(i)
}


Shat.rob05.ngam <- Shat.rob05.nexp.np <-  matrix(nrow=Nrep,ncol=n)

for(i in 1:Nrep){
X = Xrob05[i,]
N = Nrob05[i,]

par = normgam.fit(X,N)$par
Shat.rob05.ngam[i,] = normgam.signal(X, par)
par = estimation_param_normexp_NP(X,N)
Shat.rob05.nexp.np[i,] = Shat_normexp(X, param=par)

print(i)
}


Shat.rob075.ngam <- Shat.rob075.nexp.np <-   matrix(nrow=Nrep,ncol=n)

for(i in 1:Nrep){
X = Xrob075[i,]
N = Nrob075[i,]

par = normgam.fit(X,N)$par
Shat.rob075.ngam[i,] = normgam.signal(X, par)
par = estimation_param_normexp_NP(X,N)
Shat.rob075.nexp.np[i,] = Shat_normexp(X, param=par)

print(i)
}


Shat.rob1.ngam <- Shat.rob1.nexp.np <-  matrix(nrow=Nrep,ncol=n)

for(i in 1:Nrep){
X = Xrob1[i,]
N = Nrob1[i,]

par = normgam.fit(X,N)$par
Shat.rob1.ngam[i,] = normgam.signal(X, par)
par = estimation_param_normexp_NP(X,N)
Shat.rob1.nexp.np[i,] = Shat_normexp(X, param=par)

print(i)
}


save(Shat.rob0.ngam, Shat.rob0.nexp.np, 
     Shat.rob01.ngam, Shat.rob01.nexp.np,
     Shat.rob025.ngam, Shat.rob025.nexp.np,
     Shat.rob05.ngam, Shat.rob05.nexp.np,
     Shat.rob075.ngam, Shat.rob075.nexp.np,
     Shat.rob1.ngam, Shat.rob1.nexp.np,
     Srob, file='Simu2-Shat.Rdata')

########################################################################
#########  Simuluation dataset S3 #######################################
########################################################################

mu = paramL[[7]]$mu
sigma = paramL[[7]]$sigma
k = paramL[[7]]$k
theta = paramL[[7]]$theta
S07 <- rgamma(n,shape=k,scale=theta)
X7 <- matrix(nrow=Nrep,ncol=n)
N7 <- matrix(nrow=Nrep, ncol=nNeg)
for (i in 1:Nrep) {
	      X7[i,] = S07 +rnorm(n,mean=mu,sd=sigma)
		N7[i,] = rnorm(nNeg,mean=mu,sd=sigma)
            }


mu = paramL[[8]]$mu
sigma = paramL[[8]]$sigma
k = paramL[[8]]$k
theta = paramL[[8]]$theta
S08 <- rgamma(n,shape=k,scale=theta)
X8 <- matrix(nrow=Nrep,ncol=n)
N8 <- matrix(nrow=Nrep, ncol=nNeg)
for (i in 1:Nrep) {
	      X8[i,] = S08 +rnorm(n,mean=mu,sd=sigma)
		N8[i,] = rnorm(nNeg,mean=mu,sd=sigma)
            }


mu = paramL[[9]]$mu
sigma = paramL[[9]]$sigma
k = paramL[[9]]$k
theta = paramL[[9]]$theta
S09 <- rgamma(n,shape=k,scale=theta)
X9 <- matrix(nrow=Nrep,ncol=n)
N9 <- matrix(nrow=Nrep, ncol=nNeg)
for (i in 1:Nrep) {
	      X9[i,] = S09 +rnorm(n,mean=mu,sd=sigma)
		N9[i,] = rnorm(nNeg,mean=mu,sd=sigma)
            }


########## Apply background correction ##############

Shat.ngam7 <- Shat.nexp.np7 <- Shat.nexp.rma7 <- Shat.nexp.mle7 <-  matrix(nrow=Nrep,ncol=n)

for(i in 1:Nrep){
X = X7[i,]
N = N7[i,]

par = normgam.fit(X,N)$par
Shat.ngam7[i,] = normgam.signal(X, par)
par = estimation_param_normexp_MLE(X,N)
Shat.nexp.mle7[i,] = Shat_normexp(X, param=par)
par = estimation_param_normexp_RMA(X)
Shat.nexp.rma7[i,] = Shat_normexp(X, param=par)
par = estimation_param_normexp_NP(X,N)
Shat.nexp.np7[i,] = Shat_normexp(X, param=par)

print(i)
}


Shat.ngam8 <- Shat.nexp.np8 <- Shat.nexp.rma8 <- Shat.nexp.mle8 <-  matrix(nrow=Nrep,ncol=n)

for(i in 1:Nrep){
X = X8[i,]
N = N8[i,]

par = normgam.fit(X,N)$par
Shat.ngam8[i,] = normgam.signal(X, par)
par = estimation_param_normexp_MLE(X,N)
Shat.nexp.mle8[i,] = Shat_normexp(X, param=par)
par = estimation_param_normexp_RMA(X)
Shat.nexp.rma8[i,] = Shat_normexp(X, param=par)
par = estimation_param_normexp_NP(X,N)
Shat.nexp.np8[i,] = Shat_normexp(X, param=par)

print(i)
}


Shat.ngam9 <- Shat.nexp.np9 <- Shat.nexp.rma9 <- Shat.nexp.mle9 <-  matrix(nrow=Nrep,ncol=n)

for(i in 1:Nrep){
X = X9[i,]
N = N9[i,]

par = normgam.fit(X,N)$par
Shat.ngam9[i,] = normgam.signal(X, par)
par = estimation_param_normexp_MLE(X,N)
Shat.nexp.mle9[i,] = Shat_normexp(X, param=par)
par = estimation_param_normexp_RMA(X)
Shat.nexp.rma9[i,] = Shat_normexp(X, param=par)
par = estimation_param_normexp_NP(X,N)
Shat.nexp.np9[i,] = Shat_normexp(X, param=par)

print(i)
}


save(Shat.ngam7, Shat.nexp.np7, Shat.nexp.rma7, Shat.nexp.mle7, S07,
     Shat.ngam8, Shat.nexp.np8, Shat.nexp.rma8, Shat.nexp.mle8, S08,
     Shat.ngam9, Shat.nexp.np9, Shat.nexp.rma9, Shat.nexp.mle9, S09,
         file = 'Simu3-Shat.Rdata')


###############################################################
######## Simulation data set S4  #############################""
##############################################"


k = paramL[[10]]$k
theta = paramL[[10]]$theta

S010a <- rgamma(n,shape=k,scale=theta)
X10a <- matrix(nrow=Nrep,ncol=n)
N10a <- matrix(nrow=Nrep, ncol=nNeg)

for (i in 1:Nrep) {
	      X10a[i,] = S010a + sample(c(Nspike.qn), n, replace=T)
		N10a[i,] = sample(c(Nspike.qn), nNeg, replace=T)
            }


########## Apply background correction ##############

Param.ngam10a <- matrix(nrow=Nrep, ncol=4)
Param.nexp.mle10a  <- Param.nexp.rma10a <- <-Param.nexp.np10amatrix(nrow=Nrep, ncol=3)
Shat.ngam10a <- Shat.nexp.mle10a <-Shat.nexp.rma10a <-  Shat.nexp.np10a   <- matrix(nrow=Nrep,ncol=n)


for(i in 1:Nrep){
X = X10a[i,]
N = N10a[i,]

par = normgam.fit(X,N)$par
Shat.ngam10a[i,] = normgam.signal(X, par)
par = estimation_param_normexp_MLE(X,N)
Shat.nexp.mle10a[i,] = Shat_normexp(X, param=par)
par = estimation_param_normexp_RMA(X)
Shat.nexp.rma10a[i,] = Shat_normexp(X, param=par)
par = estimation_param_normexp_NP(X,N)
Shat.nexp.np10a[i,] = Shat_normexp(X, param=par)

print(i)
}


save(Shat.ngam10a, Shat.nexp.np10a, Shat.nexp.rma10a, Shat.nexp.mle10a, S010a,
         file = 'Simu4-Shat.Rdata')


#################################################################
#######  Difference in parameter estimation   ###################
#######  from infering the negative probes.   ####################
#################################################################


##########  Table C in Supplementary Material ####################


NInfer <- 0*Neg
for(i in 1:10) NInfer[i, ] <- Infer_neg_probes_from_pv(Xall[i,],PdetectAll[i,])

Par2.ngam <-   matrix(nrow=10, ncol=4)
Par2.nexp.mle <-  Par2.nexp.np <- matrix(nrow=10, ncol=3)
Shat2.ngam <-  Shat2.nexp.mle  <- Shat2.nexp.np <- matrix(nrow=10, ncol=ncol(Xall)) 

for(i in 1:10){
X <- Xall[i,]
N <- Neg[i,]
Ninfer <- NInfer[i,]

par2 <- normgam.fit(X,Ninfer)$par
Par2.ngam[i,] <- par2
Shat2.ngam[i,] <- normgam.signal(X,par2)

p = estimation_param_normexp_MLE(X,Ninfer)
Shat2.nexp.mle[i,] <- Shat_normexp(X,param= p)
Par2.nexp.mle[i,] <- c(p$mu,p$sigma, p$alpha)

p = estimation_param_normexp_NP(X,Ninfer)
Par2.nexp.np[i,] <- c(p$mu,p$sigma, p$alpha)
Shat2.nexp.np[i,] <- Shat_normexp(X,param= p)

print(i)
}

M <- matrix(nrow=3,ncol=4)
rownames(M) <- c('ngam','nexp-mle','nexp-np')
colnames(M) <- c('mu','sigma','k','theta')
M[1,] <- colMeans(2*abs(Param.all.ngam - Par2.ngam)/(Param.all.ngam + Par2.ngam))
M[2,c(1,2,4)] <- colMeans(2*abs(Param.all.nexp.mle - Par2.nexp.mle)/(Param.all.nexp.mle + Par2.nexp.mle))
M[3,c(1,2,4)] <- colMeans(2*abs(Param.all.nexp.np - Par2.nexp.np)/(Param.all.nexp.np + Par2.nexp.np))
M[c(2,3),3] <- '*'


U <- vector(length=3)
names(U) <- c('ngam','nexp-mle','nexp-np')
U[1] <- mean(rowMeans(2*abs(Shat.all.ngam -Shat2.ngam)/(Shat.all.ngam +Shat2.ngam)))
U[2] <- mean(rowMeans(2*abs(Shat.all.nexp.mle -Shat2.nexp.mle)/(Shat.all.nexp.mle +Shat2.nexp.mle)))
U[3] <- mean(rowMeans(2*abs(Shat.all.nexp.np -Shat2.nexp.np)/(Shat.all.nexp.np +Shat2.nexp.np)))


save(M,U, file='Infer-neg-results.Rdata')


##############################################################################
##########  Non parametric estimator of signal density  #####################
#############################################################################


fit.exp.gam <- function(D,x,X,N, xlim){

 modx = which.max(D$y)
Dx = D$x[(modx+1):length(D$x)] 
 Dy = D$y[(modx+1):length(D$x)]
  
  minv <- function(u,V) sapply(V, function(v) min(u,v))

a0 = 1/(mean(X) -mean(N))
 mu0=D$x[which.max(D$y)]
  dist.exp <- function(v) sum((Dy - minv(max(Dy),dexp(Dx-v[2],rate=v[1], log=F)))^2)
   exp.fit = optim(par=c(a0,mu0), dist.exp)$par
  
  
  p0 = c( mean(X) - median(N) , (sd(X) -IQR(N)/1.359), mu0)
dist.gam <- function(p) sum((Dy - minv(max(Dy),dgamma(Dx-p[3],shape=p[1]^2/p[2]^2, scale=p[2]^2/p[1])))^2)
gam.fit = optim(par=p0, dist.gam)$par
p1 = c((gam.fit[1]/gam.fit[2])^2, gam.fit[2]^2/gam.fit[1], gam.fit[3])


plot(D$x,D$y,t='l',  xlim=xlim, xlab='', ylab='', lwd=3)
lines(Dx, dexp(Dx-exp.fit[2], rate=exp.fit[1]), col='red',lty=2, lwd=3)
#lines(Dx, dexp(Dx-exp.fit[2], rate=0.04), col='red', lty=2)
lines(Dx, dgamma(Dx-p1[3], shape=p1[1], scale= p1[2]), col='blue', lty=3,lwd=3)
legend('topright', c('Non-parametric estimate', 'Exponential fit', 'Gamma fit'), lty=c(1,2,3), lwd=c(3,3,3), col=c('black','red','blue'))

}


################## Figure A In Supplementary Material 1 #####################


jpeg('FigureA.jpg', width=1300,height=500, pointsize=15)
par(mfrow=c(1,2))
par(font='mono')

X <- Xall[6,]
N <- Neg[6,]
sig=IQR(N)/1.349
x=seq(0,500,length=1000)
D1= DeconPdf(y=X,sig=sig,x=x,error='normal',bw='dboot2')
fit.exp.gam(D1,x,X,N,xlim=c(40,150))

X <- Xmice[4,]
N <- Nmice[4,]
sig=IQR(N)/1.349
x=seq(0,1000,length=1000)
D2= DeconPdf(y=X,sig=sig,x=x,error='normal',bw='dnrd')
fit.exp.gam(D2,x,X,N,xlim=c(50,500))

dev.off()


################### Figure B In Supplementary Material 1 #####################


S=rgamma(25000,shape=0.2,scale=300)
B=rnorm(25000,mean=60,sd=5)
X=S+B
N=rnorm(1000,mean=60,sd=5)

sig=IQR(N)/1.349
x=seq(0,500,length=1000)

D0= DeconPdf(y=X,sig=sig,x=x,error='normal',bw='dnrd')
D1= DeconPdf(y=X,sig=sig,x=x,error='normal',bw='dboot1')
D2= DeconPdf(y=X,sig=sig,x=x,error='normal',bw='dboot2')

pdf('FigureB.pdf', width=35*3, height=35)
par(mfrow=c(1,3))
par(cex=5)
par(lwd=10)
par(cex.main=2)

ym = max(dgamma(D0$x-60, shape=0.2, scale= 200))

plot(D0$x,D0$y,t='l',  xlim=c(0,400), ylim=c(0,ym), xlab='',ylab='')
title(main='bandwidth = 2.38', cex=2)
lines(D0$x, dgamma(D0$x-60, shape=0.2, scale= 200), col='magenta',lty=2)
legend('topright', c('Non-parametric estimate', 'True density'), lty=c(1,2), lwd=c(2,2), col=c('black','magenta'), cex=1.2)

subplot( plot(D0$x,D0$y,t='l',  xlim=c(40,120),ylim=c(0,0.06), xlab='',ylab='',tck=-0.02,cex.axis=0.8,mgp=c(1,0.5,0)), 140,0.2, vadj=0,hadj=0 ,size=c(3.5*5,1.5*5) )
subplot(plot(D0$x, dgamma(D0$x-60, shape=0.2, scale= 200),  xlim=c(40,120),ylim=c(0,0.06),t='l',col='magenta',lty=2,  xaxt='n',yaxt='n',xlab='',ylab=''),140,0.2, vadj=0,hadj=0 ,,size=c(5*3.5,5*1.5) )

Ix=seq(40,120,length=1000)
Iy=seq(-0.01,0.06,length=100)
lines(Ix,rep(-0.01,1000), lty=1)
lines(Ix,rep(0.06,1000), lty=1)
lines(rep(40,100),Iy, lty=1)
lines(rep(120,100),Iy, lty=1)

x1 = 40
y1=0.06
x2=140
y2=0.425

a1= (y2-y1)/(x2-x1)
b1=y1 -a1*x1
I1=seq(40,140,length=100)
lines(I1,a1*I1+b1,lty=3, lwd=1)

x1=120
y1=-0.01
x2=403
y2=0.2

a2= (y2-y1)/(x2-x1)
b2=y1 -a2*x1
I2=seq(120,403,length=100)
lines(I2,a2*I2+b2,lty=3,lwd=1)


plot(D2$x,D2$y,t='l',  xlim=c(0,400), ylim=c(0,ym), xlab='',ylab='')
title(main='bandwidth = 1.62', cex=1.5)
lines(D2$x, dgamma(D2$x-60, shape=0.2, scale= 200), col='magenta',lty=2)
legend('topright', c('Non-parametric estimate', 'True density'), lty=c(1,2), lwd=c(2,2), col=c('black','magenta'), cex=1.2)

subplot( plot(D2$x,D2$y,t='l',  xlim=c(40,120),ylim=c(0,0.06), xlab='',ylab='',tck=-0.02,cex.axis=0.8,mgp=c(1,0.5,0)), 140,0.2, vadj=0,hadj=0 ,size=c(5*3.5,5*1.5) )
subplot(plot(D2$x, dgamma(D2$x-60, shape=0.2, scale= 200),  xlim=c(40,120),ylim=c(0,0.06),t='l',col='magenta',lty=2,  xaxt='n',yaxt='n',xlab='',ylab=''),140,0.2, vadj=0,hadj=0 ,,size=c(5*3.5,5*1.5) )


lines(Ix,rep(-0.01,1000), lty=1)
lines(Ix,rep(0.06,1000), lty=1)
lines(rep(40,100),Iy, lty=1)
lines(rep(120,100),Iy, lty=1)

lines(I1,a1*I1+b1,lty=3, lwd=1)
lines(I2,a2*I2+b2,lty=3,lwd=1)


plot(D1$x,D1$y,t='l',  xlim=c(0,400), ylim=c(0,ym), xlab='',ylab='')
title(main='bandwidth = 1.22')
lines(D1$x, dgamma(D1$x-60, shape=0.2, scale= 200), col='magenta',lty=2)
legend('topright', c('Non-parametric estimate', 'True density'), lty=c(1,2), lwd=c(2,2), col=c('black','magenta'), cex=1.2)

subplot( plot(D1$x,D1$y,t='l',  xlim=c(40,120),ylim=c(0,0.06), xlab='',ylab='',tck=-0.02,cex.axis=0.8,mgp=c(1,0.5,0)), 140,0.2, vadj=0,hadj=0 ,size=c(5*3.5,5*1.5) )
subplot(plot(D1$x, dgamma(D1$x-60, shape=0.2, scale= 200),  xlim=c(40,120),ylim=c(0,0.06),t='l',col='magenta',lty=2, xaxt='n',yaxt='n',xlab='',ylab=''),140,0.2, vadj=0,hadj=0 ,,size=c(5*3.5,5*1.5) )

lines(Ix,rep(-0.01,1000), lty=1)
lines(Ix,rep(0.06,1000), lty=1)
lines(rep(40,100),Iy, lty=1)
lines(rep(120,100),Iy, lty=1)

lines(I1,a1*I1+b1,lty=3, lwd=1)
lines(I2,a2*I2+b2,lty=3,lwd=1)


dev.off()


################################################################################
##########  Fit of the normal-gamma and normexp models #########################
################################################################################


################### Figure C In Supplementary Material 1 #####################

## First row : 
N1 = Neg[1,]
H1=hist(N1,50,plot=FALSE)
mu=median(N1) ; sd = median(abs(N1-mu)) / 0.6745
J=seq(30,80,length=2000)

pdf(file='FigureC.pdf', width=20,height=10)

par(mfrow=c(1,2))
par(cex=1.5)
plot(H1,freq=FALSE,main='',xlab='',ylab='',xlim=c(30,80))
lines(J,dnorm(J,mean=mu,sd=sd),col='red',lty=2,lwd=5)
box()


N2 = Nmice[2,]
H2=hist(N2,50,plot=FALSE)
mu=median(N2) ; sd = median(abs(N2-mu)) / 0.6745
J=seq(0,600,length=2000)

par(cex=1.5)
plot(H2,freq=FALSE,main='',xlab='',ylab='',xlim=c(0,600),ylim=c(0,0.01))
lines(J,dnorm(J,mean=mu,sd=sd),col='red',lty=2,lwd=5)
box()
dev.off()


 
##################################  Figure 1  #################################

X= Xrem[1,]
xlim=c(min(X),max(X)/100)
H=histogram(X,verbose=FALSE,plot=FALSE,type='irregular')
par = Param.rem.nexp.mle[1,]
D.mle=dens_normexp_plot(param=list(mu=par[1], sigma=par[2], alpha=par[3]), xlim)
par = Param.rem.nexp.rma[1,]
D.rma=dens_normexp_plot(param=list(mu=par[1], sigma=par[2], alpha=par[3]), xlim)
par = Param.rem.nexp.np[1,]
D.np=dens_normexp_plot(param=list(mu=par[1], sigma=par[2], alpha=par[3]), xlim)
ylim=c(0,max(D.rma[,2]))

pdf(file='Figure1.pdf',width=10, height=10)

par(cex=1.3)
plot(H, freq=F, xlab='',ylab='', main='',xlim=xlim, ylim=ylim)
setPar('nexp.mle')
lines(D.mle[,1], D.mle[,2])
setPar('nexp.rma')
lines(D.rma[,1], D.rma[,2])
setPar('nexp.np')
lines(D.np[,1], D.np[,2])
box(col='black', lwd=1)
setPar(0)
par(cex=1.5)
legend('topright',c( 'normexp-MLE', 'normexp-RMA', 'normexp-NP'),
      col=vcol[2:4], lty=vlty[2:4], text.col='black', cex=1.3, lwd=4)


dev.off()


 
 
##################################  Figure 2  #################################


X= Xrem[1,]
xlim=c(min(X),max(X)/100)
H=histogram(X,verbose=FALSE,plot=FALSE,type='irregular')
par = Param.rem.nexp.rma[1,]
D.rma=dens_normexp_plot(param=list(mu=par[1], sigma=par[2], alpha=par[3]), xlim)
par = Param.rem.ngam[1,]
D.ngam = dnormgam(par, plot=F)
ylim=c(0,max(D.rma[,2]))

pdf(file='Figure2.pdf',width=10, height=10)

par(cex=1.3)
plot(H, freq=F, xlab='',ylab='', main='',xlim=xlim, ylim=ylim)
setPar('nexp.rma')
lines(D.rma[,1], D.rma[,2])
setPar('ngam')
lines(D.ngam$xout, D.ngam$dout)
box(col='black', lwd=1)
setPar(0)
par(cex=1.5)
legend('topright',c( 'normal-gamma', 'normexp-RMA'),
      col=vcol[c(1,3)], lty=vlty[c(1,3)], text.col='black', cex=1.3, lwd=4)


dev.off()

########## Figure D in Supplementary Material 1 #########

jpeg(file='FigureD.jpg', width=1000,height=1000, pointsize=20)
par(mfrow=c(2,2))
par(font='mono')

## Top-left

X= Xall[1,]
xlim=c(min(X),max(X)/100)
H=histogram(X,verbose=FALSE,plot=FALSE,type='irregular')
par = Param.all.nexp.mle[1,]
D.mle=dens_normexp_plot(param=list(mu=par[1], sigma=par[2], alpha=par[3]), xlim)
par = Param.all.nexp.rma[1,]
D.rma=dens_normexp_plot(param=list(mu=par[1], sigma=par[2], alpha=par[3]), xlim)
par = Param.all.nexp.np[1,]
D.np=dens_normexp_plot(param=list(mu=par[1], sigma=par[2], alpha=par[3]), xlim)
ylim=c(0,max(D.rma[,2]))


plot(H, freq=F, xlab='',ylab='', main='',xlim=xlim, ylim=ylim)
lines(D.mle[,1], D.mle[,2],lwd=4, col=vcol[2],lty=vlty[2])
lines(D.rma[,1], D.rma[,2],lwd=4, , col=vcol[3],lty=vlty[3])
lines(D.np[,1], D.np[,2],lwd=4,, col=vcol[4],lty=vlty[4])
box(col='black', lwd=1)
legend('topright',c('normexp-MLE', 'normexp-RMA', 'normexp-NP'),
      col=vcol[2:4], lty=vlty[2:4], text.col='black',  lwd=4)


## Top-right

X= Xrem[1,]
xlim=c(min(X),max(X)/100)
H=histogram(X,verbose=FALSE,plot=FALSE,type='irregular')
par = Param.rem.nexp.rma[1,]
D.rma=dens_normexp_plot(param=list(mu=par[1], sigma=par[2], alpha=par[3]), xlim)
par = Param.rem.ngam[1,]
D.ngam = dnormgam(par, plot=F)
ylim=c(0,max(D.rma[,2]))

plot(H, freq=F, xlab='',ylab='', main='',xlim=xlim, ylim=ylim)
lines(D.mle[,1], D.mle[,2],lwd=4, col=vcol[2],lty=vlty[2])
lines(D.rma[,1], D.rma[,2],lwd=4, , col=vcol[3],lty=vlty[3])
lines(D.np[,1], D.np[,2],lwd=4,, col=vcol[4],lty=vlty[4])
box(col='black', lwd=1)
legend('topright',c('normexp-MLE', 'normexp-RMA', 'normexp-NP'),
      col=vcol[2:4], lty=vlty[2:4], text.col='black',  lwd=4)

### Bottom left

X= Xmice[2,]
xlim=c(min(X),max(X)/100)
H=histogram(X,verbose=FALSE,plot=FALSE,type='irregular')
par = Param.mice.nexp.mle[2,]
D.mle=dens_normexp_plot(param=list(mu=par[1], sigma=par[2], alpha=par[3]), xlim)
par = Param.mice.nexp.rma[2,]
D.rma=dens_normexp_plot(param=list(mu=par[1], sigma=par[2], alpha=par[3]), xlim)
par = Param.mice.nexp.np[2,]
D.np=dens_normexp_plot(param=list(mu=par[1], sigma=par[2], alpha=par[3]), xlim)
ylim=c(0,max(D.rma[,2]))


plot(H, freq=F, xlab='',ylab='', main='',xlim=xlim, ylim=ylim)
lines(D.mle[,1], D.mle[,2],lwd=4, col=vcol[2],lty=vlty[2])
lines(D.rma[,1], D.rma[,2],lwd=4, , col=vcol[3],lty=vlty[3])
lines(D.np[,1], D.np[,2],lwd=4,, col=vcol[4],lty=vlty[4])
box(col='black', lwd=1)
legend('topright',c('normexp-MLE', 'normexp-RMA', 'normexp-NP'),
      col=vcol[2:4], lty=vlty[2:4], text.col='black',  lwd=4)


## Bottom-right

X= Xmice[2,]
xlim=c(min(X),max(X)/100)
H=histogram(X,verbose=FALSE,plot=FALSE,type='irregular')
par = Param.mice.nexp.rma[2,]
D.rma=dens_normexp_plot(param=list(mu=par[1], sigma=par[2], alpha=par[3]), xlim)
par = Param.mice.ngam[2,]
D.ngam = dnormgam(par, plot=F)
ylim=c(0,max(D.rma[,2]))


plot(H, freq=F, xlab='',ylab='', main='',xlim=xlim, ylim=ylim)
lines(D.mle[,1], D.mle[,2],lwd=4, col=vcol[2],lty=vlty[2])
lines(D.rma[,1], D.rma[,2],lwd=4, , col=vcol[3],lty=vlty[3])
lines(D.np[,1], D.np[,2],lwd=4,, col=vcol[4],lty=vlty[4])
box(col='black', lwd=1)
legend('topright',c('normexp-MLE', 'normexp-RMA', 'normexp-NP'),
      col=vcol[2:4], lty=vlty[2:4], text.col='black',  lwd=4)

dev.off()


 

##################################  Table 1  #################################

## Function which compute the L1 distance between an histogram H, and a density (Dx,Dy)

L1_func <- function(H,Dx,Dy,quant=1){
	# Compute the L1 distance between an histogram H and a density defined by (Dx,Dy)
	# WARNING : Assume Dx is sorted
	# 
	# if quant !=1, the L1-distance is computed on the interval [0,quantile(Dx,quant)]
	
	if (quant>1) quant=1
	if (quant<0) quant=0
	
	n = length(Dx)
	D = length(H$counts) # number of bins
	
	h.ix = vector('numeric',length=n)
	ix=1
	while ((Dx[ix]<H$breaks[1])&&(ix<=n)) ix=ix+1
	
	d = 1
	while ((Dx[ix]<=H$breaks[D+1])&&(ix<=n)&&(d<=D))
		if (Dx[ix]>=H$breaks[d+1]) {
			d=d+1
		} else {
			h.ix[ix] = H$density[d]
			ix = ix+1
		}
		    
    # absolute deviation between H and density
	df = abs(Dy-h.ix)
		
	imax = floor(quant*n)
	# Trapeze formula for integration
	L1 =  ((df[1:(imax-1)]+df[2:imax])%*%diff(Dx[1:imax]))/2
	
	return(as.vector(L1))

	}
	
	
### First column

Dev.all.ngam <- Dev.all.nexp.mle <- Dev.all.nexp.rma <- Dev.all.nexp.np <- vector(length=10)

for(i in 1:10){

X = Xall[i, ]
xlim=c(min(X), max(X))
H=histogram(X,verbose=FALSE,plot=FALSE,type='irregular')

par = Param.all.ngam[i,]
D = dnormgam(par, plot=F)
Dev.all.ngam[i] <- L1_func(H,D$xout,D$dout)

par = Param.all.nexp.mle[i,]
D=dens_normexp_plot(param=list(mu=par[1], sigma=par[2], alpha=par[3]), xlim)
Dev.all.nexp.mle[i] <- L1_func(H,D[,1],D[,2])

par = Param.all.nexp.rma[i,]
D=dens_normexp_plot(param=list(mu=par[1], sigma=par[2], alpha=par[3]), xlim)
Dev.all.nexp.rma[i] <- L1_func(H,D[,1],D[,2])

par = Param.all.nexp.np[i,]
D=dens_normexp_plot(param=list(mu=par[1], sigma=par[2], alpha=par[3]), xlim)
Dev.all.nexp.np[i] <- L1_func(H,D[,1],D[,2])

  }


V.all = vector(length=4)
names(V.all) <- c('R nexp-MLE', 'R nexp-NP',
             'R nexp-NP', ' Dev normgam')
V.all[1] = mean(Dev.all.nexp.mle/Dev.all.ngam)
V.all[2] = mean(Dev.all.nexp.rma/Dev.all.ngam)
V.all[3] = mean(Dev.all.nexp.np/Dev.all.ngam)
V.all[4] = mean(Dev.all.ngam)

print('Relative deviation between histogram and densities : human with all probes')
print(V.all)
 

	
### Second column

Dev.rem.ngam <- Dev.rem.nexp.mle <- Dev.rem.nexp.rma <- Dev.rem.nexp.np <- vector(length=10)

for(i in 1:10){

X = Xrem[i, ]
xlim=c(min(X), max(X))
H=histogram(X,verbose=FALSE,plot=FALSE,type='irregular')

par = Param.rem.ngam[i,]
D = dnormgam(par, plot=F)
Dev.rem.ngam[i] <- L1_func(H,D$xout,D$dout)

par = Param.rem.nexp.mle[i,]
D=dens_normexp_plot(param=list(mu=par[1], sigma=par[2], alpha=par[3]), xlim)
Dev.rem.nexp.mle[i] <- L1_func(H,D[,1],D[,2])

par = Param.rem.nexp.rma[i,]
D=dens_normexp_plot(param=list(mu=par[1], sigma=par[2], alpha=par[3]), xlim)
Dev.rem.nexp.rma[i] <- L1_func(H,D[,1],D[,2])

par = Param.rem.nexp.np[i,]
D=dens_normexp_plot(param=list(mu=par[1], sigma=par[2], alpha=par[3]), xlim)
Dev.rem.nexp.np[i] <- L1_func(H,D[,1],D[,2])

  }


V.rem = vector(length=4)
names(V.rem) <- c('R nexp-MLE', 'R nexp-NP',
             'R nexp-NP', ' Dev normgam')
V.rem[1] = mean(Dev.rem.nexp.mle/Dev.rem.ngam)
V.rem[2] = mean(Dev.rem.nexp.rma/Dev.rem.ngam)
V.rem[3] = mean(Dev.rem.nexp.np/Dev.rem.ngam)
V.rem[4] = mean(Dev.rem.ngam)

print('Relative deviation between histogram and densities : human after removing probes probes')
print(V.rem)

	
### Third column

Dev.mice.ngam <- Dev.mice.nexp.mle <- Dev.mice.nexp.rma <- Dev.mice.nexp.np <- vector(length=4)

for(i in 1:4){

X = Xmice[i, ]
xlim=c(min(X), max(X))
H=histogram(X,verbose=FALSE,plot=FALSE,type='irregular')

par = Param.mice.ngam[i,]
D = dnormgam(par, plot=F)
Dev.mice.ngam[i] <- L1_func(H,D$xout,D$dout)

par = Param.mice.nexp.mle[i,]
D=dens_normexp_plot(param=list(mu=par[1], sigma=par[2], alpha=par[3]), xlim)
Dev.mice.nexp.mle[i] <- L1_func(H,D[,1],D[,2])

par = Param.mice.nexp.rma[i,]
D=dens_normexp_plot(param=list(mu=par[1], sigma=par[2], alpha=par[3]), xlim)
Dev.mice.nexp.rma[i] <- L1_func(H,D[,1],D[,2])

par = Param.mice.nexp.np[i,]
D=dens_normexp_plot(param=list(mu=par[1], sigma=par[2], alpha=par[3]), xlim)
Dev.mice.nexp.np[i] <- L1_func(H,D[,1],D[,2])

  }


V.mice = vector(length=4)
names(V.mice) <- c('R nexp-MLE', 'R nexp-NP',
             'R nexp-NP', ' Dev normgam')
V.mice[1] = mean(Dev.mice.nexp.mle/Dev.mice.ngam)
V.mice[2] = mean(Dev.mice.nexp.rma/Dev.mice.ngam)
V.mice[3] = mean(Dev.mice.nexp.np/Dev.mice.ngam)
V.mice[4] = mean(Dev.mice.ngam)

print('Relative deviation between histogram and densities : mice')
print(V.mice)


############################################################################
###    Evaluation of the normal-gamma model on simulation datsets  ###############
###########################################################################


##################################  Table 2  #################################

Nrep=100
n=25000
nNeg=1000

L1err = matrix(nrow=6,ncol=4)
colnames(L1err) <- c('mu','sigma','k','theta')

trueparam1 <- unlist(paramL[[1]])
Trueparam1 = matrix(nrow=0, ncol=4)
for(i in 1:Nrep) Trueparam1 <- rbind(Trueparam1, trueparam1)
L1err[1,] <- apply((abs(Param.ngam1-Trueparam1)/Trueparam1), 2, mean)

trueparam2 <- unlist(paramL[[2]])
Trueparam2 = matrix(nrow=0, ncol=4)
for(i in 1:Nrep) Trueparam2 <- rbind(Trueparam2, trueparam2)
L1err[2,] <- apply((abs(Param.ngam2-Trueparam2)/Trueparam2), 2, mean)

trueparam3 <- unlist(paramL[[3]])
Trueparam3 = matrix(nrow=0, ncol=4)
for(i in 1:Nrep) Trueparam3 <- rbind(Trueparam3, trueparam3)
L1err[3,] <- apply((abs(Param.ngam3-Trueparam3)/Trueparam3), 2, mean)

trueparam4 <- unlist(paramL[[4]])
Trueparam4 = matrix(nrow=0, ncol=4)
for(i in 1:Nrep) Trueparam4 <- rbind(Trueparam4, trueparam4)
L1err[4,] <- apply((abs(Param.ngam4-Trueparam4)/Trueparam4), 2, mean)

trueparam5 <- unlist(paramL[[5]])
Trueparam5 = matrix(nrow=0, ncol=4)
for(i in 1:Nrep) Trueparam5 <- rbind(Trueparam5, trueparam5)
L1err[5,] <- apply((abs(Param.ngam5-Trueparam5)/Trueparam5), 2, mean)

trueparam6 <- unlist(paramL[[6]])
Trueparam6 = matrix(nrow=0, ncol=4)
for(i in 1:Nrep) Trueparam6 <- rbind(Trueparam6, trueparam6)
L1err[6,] <- apply((abs(Param.ngam6-Trueparam6)/Trueparam6), 2, mean)

print('L1-errors')
print(L1err)


##################################  Table 3  #################################


L1ratio = matrix(nrow=4,ncol=3)
colnames(L1ratio) = c('mu','sigma','theta')
rownames(L1ratio) = c('set3','set4','set5','set6')


trueparam3 <- unlist(paramL[[3]])[c(1,2,4)]
Trueparam3 = matrix(nrow=0, ncol=3)
for(i in 1:Nrep) Trueparam3 <- rbind(Trueparam3, trueparam3)
L1.ngam3 <- apply((abs(Param.ngam3[,c(1,2,4)]-Trueparam3)), 2, mean)
L1.nexp.mle3 <- apply((abs(Param.nexp.mle3-Trueparam3)), 2, mean)
L1ratio[1,] <- L1.ngam3/L1.nexp.mle3

trueparam4 <- unlist(paramL[[4]])[c(1,2,4)]
Trueparam4 = matrix(nrow=0, ncol=3)
for(i in 1:Nrep) Trueparam4 <- rbind(Trueparam4, trueparam4)
L1.ngam4 <- apply((abs(Param.ngam4[,c(1,2,4)]-Trueparam4)), 2, mean)
L1.nexp.mle4 <- apply((abs(Param.nexp.mle4-Trueparam4)), 2, mean)
L1ratio[2,] <- L1.ngam4/L1.nexp.mle4

trueparam5 <- unlist(paramL[[5]])[c(1,2,4)]
Trueparam5 = matrix(nrow=0, ncol=3)
for(i in 1:Nrep) Trueparam5 <- rbind(Trueparam5, trueparam5)
L1.ngam5 <- apply((abs(Param.ngam5[,c(1,2,4)]-Trueparam5)), 2, mean)
L1.nexp.mle5 <- apply((abs(Param.nexp.mle5-Trueparam5)), 2, mean)
L1ratio[3,] <- L1.ngam5/L1.nexp.mle5

trueparam6 <- unlist(paramL[[6]])[c(1,2,4)]
Trueparam6 = matrix(nrow=0, ncol=3)
for(i in 1:Nrep) Trueparam6 <- rbind(Trueparam6, trueparam6)
L1.ngam6 <- apply((abs(Param.ngam6[,c(1,2,4)]-Trueparam6)), 2, mean)
L1.nexp.mle6 <- apply((abs(Param.nexp.mle6-Trueparam6)), 2, mean)
L1ratio[4,] <- L1.ngam6/L1.nexp.mle6

print('L1 ratio')
print(L1ratio)


##################################  Table 4  #################################


MAD.ratio <- matrix (nrow=6,ncol=6)
colnames(MAD.ratio) = c('R1','R2','R3','R4','R5','MAD0')

MAD.ratio[1,6] = mean(c(abs(Shat.ngam01-S1)))
MAD.ratio[1,1] = mean(c(abs(Shat.ngam1-S1)))/mean(c(abs(Shat.ngam01-S1)))
MAD.ratio[1,2] = mean(c(abs(Shat.nexp.mle1-S1)))/mean(c(abs(Shat.ngam01-S1)))
MAD.ratio[1,3] = mean(c(abs(Shat.nexp.rma1-S1)))/mean(c(abs(Shat.ngam01-S1)))
MAD.ratio[1,4] = mean(c(abs(Shat.nexp.np1-S1)))/mean(c(abs(Shat.ngam01-S1)))
MAD.ratio[1,5] = mean(c(abs(Shat.bgS1-S1)))/mean(c(abs(Shat.ngam01-S1)))


MAD.ratio[2,6] = mean(c(abs(Shat.ngam02-S2)))
MAD.ratio[2,1] = mean(c(abs(Shat.ngam2-S2)))/mean(c(abs(Shat.ngam02-S2)))
MAD.ratio[2,2] = mean(c(abs(Shat.nexp.mle2-S2)))/mean(c(abs(Shat.ngam02-S2)))
MAD.ratio[2,3] = mean(c(abs(Shat.nexp.rma2-S2)))/mean(c(abs(Shat.ngam02-S2)))
MAD.ratio[2,4] = mean(c(abs(Shat.nexp.np2-S2)))/mean(c(abs(Shat.ngam02-S2)))
MAD.ratio[2,5] = mean(c(abs(Shat.bgS2-S2)))/mean(c(abs(Shat.ngam02-S2)))


MAD.ratio[3,6] = mean(c(abs(Shat.ngam03-S3)))
MAD.ratio[3,1] = mean(c(abs(Shat.ngam3-S3)))/mean(c(abs(Shat.ngam03-S3)))
MAD.ratio[3,2] = mean(c(abs(Shat.nexp.mle3-S3)))/mean(c(abs(Shat.ngam03-S3)))
MAD.ratio[3,3] = mean(c(abs(Shat.nexp.rma3-S3)))/mean(c(abs(Shat.ngam03-S3)))
MAD.ratio[3,4] = mean(c(abs(Shat.nexp.np3-S3)))/mean(c(abs(Shat.ngam03-S3)))
MAD.ratio[3,5] = mean(c(abs(Shat.bgS3-S3)))/mean(c(abs(Shat.ngam03-S3)))


MAD.ratio[4,6] = mean(c(abs(Shat.ngam04-S4)))
MAD.ratio[4,1] = mean(c(abs(Shat.ngam4-S4)))/mean(c(abs(Shat.ngam04-S4)))
MAD.ratio[4,2] = mean(c(abs(Shat.nexp.mle4-S4)))/mean(c(abs(Shat.ngam04-S4)))
MAD.ratio[4,3] = mean(c(abs(Shat.nexp.rma4-S4)))/mean(c(abs(Shat.ngam04-S4)))
MAD.ratio[4,4] = mean(c(abs(Shat.nexp.np4-S4)))/mean(c(abs(Shat.ngam04-S4)))
MAD.ratio[4,5] = mean(c(abs(Shat.bgS4-S4)))/mean(c(abs(Shat.ngam04-S4)))


MAD.ratio[5,6] = mean(c(abs(Shat.ngam05-S5)))
MAD.ratio[5,1] = mean(c(abs(Shat.ngam5-S5)))/mean(c(abs(Shat.ngam05-S5)))
MAD.ratio[5,2] = mean(c(abs(Shat.nexp.mle5-S5)))/mean(c(abs(Shat.ngam05-S5)))
MAD.ratio[5,3] = mean(c(abs(Shat.nexp.rma5-S5)))/mean(c(abs(Shat.ngam05-S5)))
MAD.ratio[5,4] = mean(c(abs(Shat.nexp.np5-S5)))/mean(c(abs(Shat.ngam05-S5)))
MAD.ratio[5,5] = mean(c(abs(Shat.bgS5-S5)))/mean(c(abs(Shat.ngam05-S5)))


MAD.ratio[6,6] = mean(c(abs(Shat.ngam06-S6)))
MAD.ratio[6,1] = mean(c(abs(Shat.ngam6-S6)))/mean(c(abs(Shat.ngam06-S6)))
MAD.ratio[6,2] = mean(c(abs(Shat.nexp.mle6-S6)))/mean(c(abs(Shat.ngam06-S6)))
MAD.ratio[6,3] = mean(c(abs(Shat.nexp.rma6-S6)))/mean(c(abs(Shat.ngam06-S6)))
MAD.ratio[6,4] = mean(c(abs(Shat.nexp.np6-S6)))/mean(c(abs(Shat.ngam06-S6)))
MAD.ratio[6,5] = mean(c(abs(Shat.bgS6-S6)))/mean(c(abs(Shat.ngam06-S6)))

print('MAD ratio at raw scale')
print(MAD.ratio)

##################################  Table 5  #################################


MADlog.ratio <- matrix (nrow=6,ncol=5)
colnames(MAD.log.ratio) = c('R1.log','R2.log','R3.log','R4.log','MAD0.log') 


MADlog.ratio[1,5] = mean(c(abs(log(Shat.ngam01)-log(S1))))
MADlog.ratio[1,1] = mean(c(abs(log(Shat.ngam1)-log(S1))))/mean(c(abs(log(Shat.ngam01)-log(S1)))) 
MADlog.ratio[1,2] = mean(c(abs(log(Shat.nexp.mle1)-log(S1))))/mean(c(abs(log(Shat.ngam01)-log(S1)))) 
MADlog.ratio[1,3] = mean(c(abs(log(Shat.nexp.rma1)-log(S1))))/mean(c(abs(log(Shat.ngam01)-log(S1)))) 
MADlog.ratio[1,4] = mean(c(abs(log(Shat.nexp.np1)-log(S1))))/mean(c(abs(log(Shat.ngam01)-log(S1)))) 

MADlog.ratio[2,5] = mean(c(abs(log(Shat.ngam02)-log(S2))))
MADlog.ratio[2,1] = mean(c(abs(log(Shat.ngam2)-log(S2))))/mean(c(abs(log(Shat.ngam02)-log(S2)))) 
MADlog.ratio[2,2] = mean(c(abs(log(Shat.nexp.mle2)-log(S2))))/mean(c(abs(log(Shat.ngam02)-log(S2)))) 
MADlog.ratio[2,3] = mean(c(abs(log(Shat.nexp.rma2)-log(S2))))/mean(c(abs(log(Shat.ngam02)-log(S2)))) 
MADlog.ratio[2,4] = mean(c(abs(log(Shat.nexp.np2)-log(S2))))/mean(c(abs(log(Shat.ngam02)-log(S2)))) 

MADlog.ratio[3,5] = mean(c(abs(log(Shat.ngam03)-log(S3))))
MADlog.ratio[3,1] = mean(c(abs(log(Shat.ngam3)-log(S3))))/mean(c(abs(log(Shat.ngam03)-log(S3)))) 
MADlog.ratio[3,2] = mean(c(abs(log(Shat.nexp.mle3)-log(S3))))/mean(c(abs(log(Shat.ngam03)-log(S3)))) 
MADlog.ratio[3,3] = mean(c(abs(log(Shat.nexp.rma3)-log(S3))))/mean(c(abs(log(Shat.ngam03)-log(S3)))) 
MADlog.ratio[3,4] = mean(c(abs(log(Shat.nexp.np3)-log(S3))))/mean(c(abs(log(Shat.ngam03)-log(S3)))) 

MADlog.ratio[4,5] = mean(c(abs(log(Shat.ngam04)-log(S4))))
MADlog.ratio[4,1] = mean(c(abs(log(Shat.ngam4)-log(S4))))/mean(c(abs(log(Shat.ngam04)-log(S4)))) 
MADlog.ratio[4,2] = mean(c(abs(log(Shat.nexp.mle4)-log(S4))))/mean(c(abs(log(Shat.ngam04)-log(S4)))) 
MADlog.ratio[4,3] = mean(c(abs(log(Shat.nexp.rma4)-log(S4))))/mean(c(abs(log(Shat.ngam04)-log(S4)))) 
MADlog.ratio[4,4] = mean(c(abs(log(Shat.nexp.np4)-log(S4))))/mean(c(abs(log(Shat.ngam04)-log(S4)))) 

MADlog.ratio[5,5] = mean(c(abs(log(Shat.ngam05)-log(S5))))
MADlog.ratio[5,1] = mean(c(abs(log(Shat.ngam5)-log(S5))))/mean(c(abs(log(Shat.ngam05)-log(S5)))) 
MADlog.ratio[5,2] = mean(c(abs(log(Shat.nexp.mle5)-log(S5))))/mean(c(abs(log(Shat.ngam05)-log(S5)))) 
MADlog.ratio[5,3] = mean(c(abs(log(Shat.nexp.rma5)-log(S5))))/mean(c(abs(log(Shat.ngam05)-log(S5)))) 
MADlog.ratio[5,4] = mean(c(abs(log(Shat.nexp.np5)-log(S5))))/mean(c(abs(log(Shat.ngam05)-log(S5)))) 

MADlog.ratio[6,5] = mean(c(abs(log(Shat.ngam06)-log(S6))))
MADlog.ratio[6,1] = mean(c(abs(log(Shat.ngam6)-log(S6))))/mean(c(abs(log(Shat.ngam06)-log(S6)))) 
MADlog.ratio[6,2] = mean(c(abs(log(Shat.nexp.mle6)-log(S6))))/mean(c(abs(log(Shat.ngam06)-log(S6)))) 
MADlog.ratio[6,3] = mean(c(abs(log(Shat.nexp.rma6)-log(S6))))/mean(c(abs(log(Shat.ngam06)-log(S6)))) 
MADlog.ratio[6,4] = mean(c(abs(log(Shat.nexp.np6)-log(S6))))/mean(c(abs(log(Shat.ngam06)-log(S6)))) 


print('MAD ratio at log scale')
print(MADlog.ratio)


##################### Figure 3  ###############################"

## Absolute deviation as a function of signal intensity, at raw scale

S7 <- matrix(nrow=0, ncol=n)
for(i in 1:Nrep) S7 <- rbind(S7,S07)

AD.ngam <- apply(abs(Shat.ngam7-S7),2,mean)
AD.nexp.mle <- apply(abs(Shat.nexp.mle7-S7),2,mean)
AD.nexp.rma <- apply(abs(Shat.nexp.rma7-S7),2,mean)
AD.nexp.np <- apply(abs(Shat.nexp.np7-S7),2,mean)

ADlog.ngam <- apply(abs(log(Shat.ngam7)-log(S7)),2,mean)
ADlog.nexp.mle <- apply(abs(log(Shat.nexp.mle7)-log(S7)),2,mean)
ADlog.nexp.rma <- apply(abs(log(Shat.nexp.rma7)-log(S7)),2,mean)
ADlog.nexp.np <- apply(abs(log(Shat.nexp.np7)-log(S7)),2,mean)

o <- order(S07)


jpeg('Figure3.jpg', width=500, height=1500, pointsize=25)

par(mfrow=c(3,1))
par(font='mono')

plot(smooth.spline(log(S07[o]),log(AD.ngam[o])), t='n',
     xlab='Log-signal', ylab='AD', 
     xlim=c(-5,10), ylim=c(0,5))
lines(smooth.spline(log(S07[o]),log(AD.ngam[o])), col=vcol[1],lty=vlty[1],lwd=4)
lines(smooth.spline(log(S07[o]), log(AD.nexp.mle[o])), col=vcol[2],lty=vlty[2],lwd=4)
lines(smooth.spline(log(S07[o]),log(AD.nexp.rma[o])), col=vcol[3],lty=vlty[3],lwd=4)
lines(smooth.spline(log(S07[o]),log(AD.nexp.np[o])),, col=vcol[4],lty=vlty[4],lwd=4)
legend('topright',c('Normal-gamma', 'normexp-MLE', 'normexp-RMA', 'normexp-NP'),
      col=vcol, lty=vlty, text.col='black', lwd=4)


## Absolute deviation as a function of signal intensity, at log scale


plot(smooth.spline(log(S07[o]),ADlog.ngam[o]), t='n',
     xlab='Log-signal', ylab='AD', 
     xlim=c(-5,10), ylim=c(0,8))
lines(smooth.spline(log(S07[o]),ADlog.ngam[o]), col=vcol[1],lty=vlty[1],lwd=4)
lines(smooth.spline(log(S07[o]), ADlog.nexp.mle[o]), col=vcol[2],lty=vlty[2],lwd=4)
lines(smooth.spline(log(S07[o]),ADlog.nexp.rma[o]), col=vcol[3],lty=vlty[3],lwd=4)
lines(smooth.spline(log(S07[o]),ADlog.nexp.np[o]), col=vcol[4],lty=vlty[4],lwd=4)
legend('topright',c('Normal-gamma', 'normexp-MLE', 'normexp-RMA', 'normexp-NP'),
      col=vcol, lty=vlty, text.col='black', lwd=4)

## Signal density

plot(density(log(S07)), t='l', col='red', lwd=6, xlim=c(-5,10),
      xlab='',ylab='Signal log-density', main='')
dev.off()


################  Table B in Supplementary Material  ####################


Mrob = matrix(nrow=6,ncol=2)
colnames(Mrob) <- c('ngam', 'nexp-NP')
rownames(Mrob) = c('p=0','p=0.1','p=0.25', 'p=0.5', 'p=0.75','p=1')

Mrob[1,1] = mean(abs(c(Srob -Shat.rob0.ngam)))
Mrob[2,1] = mean(abs(c(Srob -Shat.rob01.ngam)))
Mrob[3,1] = mean(abs(c(Srob -Shat.rob025.ngam)))
Mrob[4,1] = mean(abs(c(Srob -Shat.rob05.ngam)))
Mrob[5,1] = mean(abs(c(Srob -Shat.rob075.ngam)))
Mrob[6,1] = mean(abs(c(Srob -Shat.rob1.ngam)))

Mrob[1,2] = mean(abs(c(Srob -Shat.rob0.nexp.np)))
Mrob[2,2] = mean(abs(c(Srob -Shat.rob01.nexp.np)))
Mrob[3,2] = mean(abs(c(Srob -Shat.rob025.nexp.np)))
Mrob[4,2] = mean(abs(c(Srob -Shat.rob05.nexp.np)))
Mrob[5,2] = mean(abs(c(Srob -Shat.rob075.nexp.np)))
Mrob[6,2] = mean(abs(c(Srob -Shat.rob1.nexp.np)))

print('MAD with mixture background distribution ')
print(Mrob)


################### Figure E In Supplementary Material  #####################

## Mixture distribution for the background noise

mu= paramL[[1]]$mu
sigma = paramL[[1]]$sigma 

x=seq(from=20,to=100,length=1000)

pdf('FigureE.pdf', width=20,height=15)
par(mfrow=c(2,3))
par(cex=1.8)

p=0
y = (1-p)*dnorm(x,mean=50,sd=4)+p*dchisq(x,df=3,ncp=55)
plot(x,dnorm(x,mean=50,sd=4),type='l',lty=3,ylab='',xlab='', lwd=2, main='p=0')
lines(x,y,col='red')
box()


p=0.1
y = (1-p)*dnorm(x,mean=50,sd=4)+p*dchisq(x,df=3,ncp=55)
plot(x,dnorm(x,mean=50,sd=4),type='l',lty=3,ylab='',xlab='', main='p=0.1')
lines(x,y,col='red')
box()


p=0.25
y = (1-p)*dnorm(x,mean=50,sd=4)+p*dchisq(x,df=3,ncp=55)
plot(x,dnorm(x,mean=50,sd=4),type='l',lty=3,ylab='',xlab='',main='p=0.25')
lines(x,y,col='red')
box()


p=0.5
y = (1-p)*dnorm(x,mean=50,sd=4)+p*dchisq(x,df=3,ncp=55)
pdf('Fig-mixture-p=05.pdf')
plot(x,dnorm(x,mean=50,sd=4),type='l',lty=3,ylab='',xlab='', main='p=0.5')
lines(x,y,col='red')
box()
dev.off()

p=0.75
y = (1-p)*dnorm(x,mean=50,sd=4)+p*dchisq(x,df=3,ncp=55)
plot(x,dnorm(x,mean=50,sd=4),type='l',lty=3,ylab='',xlab='', main='p=0.75')
lines(x,y,col='red')
box()


p=1
y = (1-p)*dnorm(x,mean=50,sd=4)+p*dchisq(x,df=3,ncp=55)
plot(x,dnorm(x,mean=50,sd=4),type='l',lty=3,ylab='',xlab='', main='p=1')
lines(x,y,col='red')
box()
dev.off()


###########################################################################
####### Figure 4 : Operating characteristics on spike-in and simulated data ##########
##########################################################################

jpeg('Figure4.jpg', width=1000,height=2000,pointsize=25)
par(mfrow=c(4,2))
par(font='mono')


####### Operating characteristics on spike-in dataset (E3)  ##########

##  Row 1, column 1.

U=sort(unique(CS))[-1]
Mean.ngam <- Mean.nexp.mle <- Mean.nexp.rma <-Mean.nexp.np <-  vector(length=11)

for(j in 1:11){
I = (CS==U[j])
Mean.ngam[j] <- mean(c(Yspike.ngam[I,1:pSpike]))
Mean.nexp.mle[j] <- mean(c(Yspike.nexp.mle[I,1:pSpike]))
Mean.nexp.rma[j] <- mean(c(Yspike.nexp.rma[I,1:pSpike]))
Mean.nexp.np[j] <- mean(c(Yspike.nexp.np[I,1:pSpike]))
}


plot(log(U), Mean.ngam, t='n',
     xlab='Spike log-concentration', ylab='Average intensity')

lines(log(U), Mean.ngam, col=vcol[1],lty=vlty[1],lwd=4)
lines(log(U), Mean.nexp.mle , col=vcol[2],lty=vlty[2],lwd=4)
lines(log(U), Mean.nexp.rma , col=vcol[3],lty=vlty[3],lwd=4)
lines(log(U), Mean.nexp.np , col=vcol[4],lty=vlty[4],lwd=4)
legend('bottomright',c('Normal-gamma', 'normexp-MLE', 'normexp-RMA', 'normexp-NP'),
      col=vcol, lty=vlty, text.col='black', lwd=4)


###  Row 1, column 2.

U=sort(unique(CS))[-1]
Var.ngam <- Var.nexp.mle <- Var.nexp.rma <-Var.nexp.np <-  vector(length=11)

for(j in 1:11){
I = (CS==U[j])
Var.ngam[j] <- mean(apply(Yspike.ngam[I,1:pSpike],2,sd))
Var.nexp.mle[j] <- mean(apply(Yspike.nexp.mle[I,1:pSpike],2,sd))
Var.nexp.rma[j] <- mean(apply(Yspike.nexp.rma[I,1:pSpike],2,sd))
Var.nexp.np[j] <- mean(apply(Yspike.nexp.np[I,1:pSpike],2,sd))
}


plot(log(U), Var.ngam, t='n',
     xlab='Spike log-concentration', ylab='Variance between replicates')
lines(log(U), Var.ngam , col=vcol[1],lty=vlty[1],lwd=4)
lines(log(U), Var.nexp.mle , col=vcol[2],lty=vlty[2],lwd=4)
lines(log(U), Var.nexp.rma, col=vcol[3],lty=vlty[3],lwd=4)
lines(log(U), Var.nexp.np, col=vcol[4],lty=vlty[4],lwd=4)
legend('topright',c('Normal-gamma', 'normexp-MLE', 'normexp-RMA', 'normexp-NP'),
      col=vcol, lty=vlty, text.col='black', lwd=4)


#########  Operating characteristics on simulation dataset S3,  set 7  #####


o <- order(S07)

### Row 2, column 1

Mean.ngam7 <- apply(log(Shat.ngam7), 2, mean)
Mean.nexp.mle7 <- apply(log(Shat.nexp.mle7), 2, mean)
Mean.nexp.rma7 <- apply(log(Shat.nexp.rma7), 2, mean)
Mean.nexp.np7 <- apply(log(Shat.nexp.np7), 2, mean)


plot(smooth.spline(log(S07[o]), Mean.ngam7[o]), t='n', xlim=c(1,10),
     xlab='Log-signal', ylab='Average log-intensity')
lines(smooth.spline(log(S07[o]), Mean.ngam7[o]), col=vcol[1],lty=vlty[1],lwd=4)
lines(smooth.spline(log(S07[o]), Mean.nexp.mle7[o]), col=vcol[2],lty=vlty[2],lwd=4)
lines(smooth.spline(log(S07[o]), Mean.nexp.rma7[o]), col=vcol[3],lty=vlty[3],lwd=4)
lines(smooth.spline(log(S07[o]), Mean.nexp.np7[o]), col=vcol[4],lty=vlty[4],lwd=4)
legend('bottomright',c('Normal-gamma', 'normexp-MLE', 'normexp-RMA', 'normexp-NP'),
      col=vcol, lty=vlty, text.col='black', lwd=4)


### Row 2, column 2

Var.ngam7 <- apply(log(Shat.ngam7), 2, sd)
Var.nexp.mle7 <- apply(log(Shat.nexp.mle7), 2, sd)
Var.nexp.rma7 <- apply(log(Shat.nexp.rma7), 2, sd)
Var.nexp.np7 <- apply(log(Shat.nexp.np7), 2, sd)


plot(smooth.spline(log(S07[o]), Var.ngam7[o]), t='n', xlim=c(1,10),
     xlab='Log-sigal', ylab='Variance between replicates')
lines(smooth.spline(log(S07[o]), Var.ngam7[o]), col=vcol[1],lty=vlty[1],lwd=4)
lines(smooth.spline(log(S07[o]), Var.nexp.mle7[o]), col=vcol[2],lty=vlty[2],lwd=4)
lines(smooth.spline(log(S07[o]), Var.nexp.rma7[o]), col=vcol[3],lty=vlty[3],lwd=4)
lines(smooth.spline(log(S07[o]), Var.nexp.np7[o]), col=vcol[4],lty=vlty[4],lwd=4)
legend('topright',c('Normal-gamma', 'normexp-MLE', 'normexp-RMA', 'normexp-NP'),
      col=vcol, lty=vlty, text.col='black', lwd=4)


############ Operating characteristics on simulation data set (S4)################


### Row 3, column 1

Mean.ngam10a <- apply(log(Shat.ngam10a), 2, mean)
Mean.nexp.mle10a <- apply(log(Shat.nexp.mle10a), 2, mean)
Mean.nexp.rma10a <- apply(log(Shat.nexp.rma10a), 2, mean)
Mean.nexp.np10a <- apply(log(Shat.nexp.np10a), 2, mean)

o <- order(S010a)
plot(smooth.spline(log(S010a[o]), Mean.ngam10a[o]), t='n', xlim=c(1,10),
     xlab='Log-signal', ylab='Average log-intensity')
lines(smooth.spline(log(S010a[o]), Mean.ngam10a[o]), col=vcol[1],lty=vlty[1],lwd=4)
lines(smooth.spline(log(S010a[o]), Mean.nexp.mle10a[o]), col=vcol[2],lty=vlty[2],lwd=4)
lines(smooth.spline(log(S010a[o]), Mean.nexp.rma10a[o]), col=vcol[3],lty=vlty[3],lwd=4)
lines(smooth.spline(log(S010a[o]), Mean.nexp.np10a[o]), col=vcol[4],lty=vlty[4],lwd=4)
legend('bottomright',c('Normal-gamma', 'normexp-MLE', 'normexp-RMA', 'normexp-NP'),
      col=vcol, lty=vlty, text.col='black', lwd=4)


### Row 3, column 2

Var.ngam10a <- apply(log(Shat.ngam10a), 2, sd)
Var.nexp.mle10a <- apply(log(Shat.nexp.mle10a), 2, sd)
Var.nexp.rma10a <- apply(log(Shat.nexp.rma10a), 2, sd)
Var.nexp.np10a <- apply(log(Shat.nexp.np10a), 2, sd)

plot(smooth.spline(log(S010a[o]), Var.ngam10a[o]), t='n', xlim=c(1,10),
     xlab='Log-signal', ylab='Variance between replicates')
lines(smooth.spline(log(S010a[o]), Var.ngam10a[o]), col=vcol[1],lty=vlty[1],lwd=4)
lines(smooth.spline(log(S010a[o]), Var.nexp.mle10a[o]), col=vcol[2],lty=vlty[2],lwd=4)
lines(smooth.spline(log(S010a[o]), Var.nexp.rma10a[o]), col=vcol[3],lty=vlty[3],lwd=4)
lines(smooth.spline(log(S010a[o]), Var.nexp.np10a[o]), col=vcol[4],lty=vlty[4],lwd=4)
legend('topright',c('Normal-gamma', 'normexp-MLE', 'normexp-RMA', 'normexp-NP'),
      col=vcol, lty=vlty, text.col='black', lwd=4)


############ Operating characteristics on simulation data set (S3), set 9 #########                                 

o <- order(S09)

### Row 4, column 1

Mean.ngam9 <- apply(log(Shat.ngam9), 2, mean)
Mean.nexp.mle9 <- apply(log(Shat.nexp.mle9), 2, mean)
Mean.nexp.rma9 <- apply(log(Shat.nexp.rma9), 2, mean)
Mean.nexp.np9 <- apply(log(Shat.nexp.np9), 2, mean)

plot(smooth.spline(log(S09[o]), Mean.ngam9[o]), t='n', xlim=c(1,5), ylim=c(1,5),
     xlab='Log-signal', ylab='Average log-intensity')
lines(smooth.spline(log(S09[o]), Mean.ngam9[o]), col=vcol[1],lty=vlty[1],lwd=4)
lines(smooth.spline(log(S09[o]), Mean.nexp.mle9[o]), col=vcol[2],lty=vlty[2],lwd=4)
lines(smooth.spline(log(S09[o]), Mean.nexp.rma9[o]), col=vcol[3],lty=vlty[3],lwd=4)
lines(smooth.spline(log(S09[o]), Mean.nexp.np9[o]), col=vcol[4],lty=vlty[4],lwd=4)
legend('topleft',c('Normal-gamma', 'normexp-MLE', 'normexp-RMA', 'normexp-NP'),
      col=vcol, lty=vlty, text.col='black', lwd=4)

### Row 4, column 2

Var.ngam9 <- apply(log(Shat.ngam9), 2, sd)
Var.nexp.mle9 <- apply(log(Shat.nexp.mle9), 2, sd)
Var.nexp.rma9 <- apply(log(Shat.nexp.rma9), 2, sd)
Var.nexp.np9 <- apply(log(Shat.nexp.np9), 2, sd)


plot(smooth.spline(log(S09[o]), Var.ngam9[o]), t='n', xlim=c(1,5), ylim=c(0.12,0.7),
     xlab='Log-signal', ylab='Variance between replicates')
lines(smooth.spline(log(S09[o]), Var.ngam9[o]), col=vcol[1],lty=vlty[1],lwd=4)
lines(smooth.spline(log(S09[o]), Var.nexp.mle9[o]), col=vcol[2],lty=vlty[2],lwd=4)
lines(smooth.spline(log(S09[o]), Var.nexp.rma9[o]), col=vcol[3],lty=vlty[3],lwd=4)
lines(smooth.spline(log(S09[o]), Var.nexp.np9[o]), col=vcol[4],lty=vlty[4],lwd=4)
legend('topright',c('Normal-gamma', 'normexp-MLE', 'normexp-RMA', 'normexp-NP'),
      col=vcol, lty=vlty, text.col='black',  lwd=4)

dev.off()


########################################################################
#################  Innate Offsets  #####################################
########################################################################

### Slope and variance between replicates on spikes with innate offsets


##############  Table  6  ##################################


## Innate offsets
InOff.ngam <- mean(exp(Yspike.ngam[(CS==0),1:pSpike]))
InOff.nexp.mle <- mean(exp(Yspike.nexp.mle[(CS==0),1:pSpike]))
InOff.nexp.rma <- mean(exp(Yspike.nexp.rma[(CS==0),1:pSpike]))
InOff.nexp.np <- mean(exp(Yspike.nexp.np[(CS==0),1:pSpike]))

### Slope of the linear regression of intensity on spike log-concentration

C1 <- CS
for(j in 1:(pSpike-1)) C1 <- cbind(C1,CS)
J0 <- which(CS!=0)

co.ngam <- coef( lm(c(Yspike.ngam[J0,1:pSpike]) ~ c(log(C1[J0,]))))[2]
co.nexp.mle <- coef( lm(c(Yspike.nexp.mle[J0,1:pSpike]) ~ c(log(C1[J0,]))))[2]
co.nexp.rma <- coef( lm(c(Yspike.nexp.rma[J0,1:pSpike]) ~ c(log(C1[J0,]))))[2]
co.nexp.np <- coef( lm(c(Yspike.nexp.np[J0,1:pSpike]) ~ c(log(C1[J0,]))))[2]


### Average variance between replicates

M = matrix(nrow=4, ncol=3)
rownames(M) = c('nexp-mle','nexp-np','next-rma','ngam')
colnames(M) = c('Innate offset','Var','slope')
M[4, ] <- c(InOff.ngam, mean(Var.ngam), co.ngam)
M[1, ] <- c(InOff.nexp.mle, mean(Var.nexp.mle), co.nexp.mle )
M[3, ] <- c(InOff.nexp.rma, mean(Var.nexp.rma), co.nexp.rma )
M[2, ] <- c(InOff.nexp.np, mean(Var.nexp.np) , co.nexp.np )


print(M)


############# Equalizing offsets #################

off0 = 100
Zspike.ngam <- log(exp(Yspike.ngam) + (off0 - InOff.ngam))
Zspike.nexp.mle <- log(exp(Yspike.nexp.mle) + (off0 - InOff.nexp.mle))
Zspike.nexp.rma <- log(exp(Yspike.nexp.rma) + (off0 - InOff.nexp.rma))
Zspike.nexp.np <- log(exp(Yspike.nexp.np) + (off0 - InOff.nexp.np))


################ Figure F in Supplementary Material 1  ####################


U=sort(unique(CS))[-1]
Mean.off.ngam <- Mean.off.nexp.mle <- Mean.off.nexp.rma <-Mean.off.nexp.np <-  vector(length=11)

for(j in 1:11){
I = (CS==U[j])
Mean.off.ngam[j] <- mean(c(Zspike.ngam[I,1:pSpike]))
Mean.off.nexp.mle[j] <- mean(c(Zspike.nexp.mle[I,1:pSpike]))
Mean.off.nexp.rma[j] <- mean(c(Zspike.nexp.rma[I,1:pSpike]))
Mean.off.nexp.np[j] <- mean(c(Zspike.nexp.np[I,1:pSpike]))
}


U=sort(unique(CS))
logRatio.off.ngam <- logRatio.off.nexp.mle <- logRatio.off.nexp.rma <-logRatio.off.nexp.np <-  vector(length=11)

for(j in 1:11){
I1 = (CS==U[j])
I2 = (CS==U[j+1])
logRatio.off.ngam[j] <- mean(apply((Zspike.ngam[I2,1:pSpike]-Zspike.ngam[I1,1:pSpike]),2,sd))
logRatio.off.nexp.mle[j] <- mean(apply((Zspike.nexp.mle[I2,1:pSpike]-Zspike.nexp.mle[I1,1:pSpike]),2,sd))
logRatio.off.nexp.rma[j] <- mean(apply((Zspike.nexp.rma[I2,1:pSpike]-Zspike.nexp.rma[I1,1:pSpike]),2,sd))
logRatio.off.nexp.np[j] <- mean(apply((Zspike.nexp.np[I2,1:pSpike]-Zspike.nexp.np[I1,1:pSpike]),2,sd))
}

U=sort(unique(CS))[-1]
Var.off.ngam <- Var.off.nexp.mle <- Var.off.nexp.rma <-Var.off.nexp.np <-  vector(length=11)


for(j in 1:11){
I = (CS==U[j])
Var.off.ngam[j] <- mean(apply(Zspike.ngam[I,1:pSpike],2,sd))
Var.off.nexp.mle[j] <- mean(apply(Zspike.nexp.mle[I,1:pSpike],2,sd))
Var.off.nexp.rma[j] <- mean(apply(Zspike.nexp.rma[I,1:pSpike],2,sd))
Var.off.nexp.np[j] <- mean(apply(Zspike.nexp.np[I,1:pSpike],2,sd))
}


pdf('FigureF.pdf', width=25, height=9)
par(mfrow=c(1,3))

par(cex=1.7)
plot(log(U), Mean.off.ngam, t='n',
     xlab='Spike log-concentration', ylab='Average intensity')
setPar('ngam')
lines(log(U), Mean.off.ngam)
setPar('nexp.mle')
lines(log(U), Mean.off.nexp.mle)
setPar('nexp.rma')
lines(log(U), Mean.off.nexp.rma)
setPar('nexp.np')
lines(log(U), Mean.off.nexp.np)
setPar(0)
legend('topleft',c('Normal-gamma', 'normexp-MLE', 'normexp-RMA', 'normexp-NP'),
      col=vcol, lty=vlty, text.col='black', cex=1.7, lwd=4)


par(cex=1.7)
plot(log(U[2:12]), logRatio.off.ngam, t='n',
     xlab='Spike log-concentration', ylab='Log-ratio')
setPar('ngam')
lines(log(U[2:12]), logRatio.off.ngam)
setPar('nexp.mle')
lines(log(U[2:12]), logRatio.off.nexp.mle)
setPar('nexp.rma')
lines(log(U[2:12]), logRatio.off.nexp.rma)
setPar('nexp.np')
lines(log(U[2:12]), logRatio.off.nexp.np)
setPar(0)
legend('bottomright',c('Normal-gamma', 'normexp-MLE', 'normexp-RMA', 'normexp-NP'),
      col=vcol, lty=vlty, text.col='black', cex=1.7, lwd=4)


par(cex=1.7)
plot(log(U), Var.off.ngam, t='n',
     xlab='Spike log-concentration', ylab='Variance')
setPar('ngam')
lines(log(U), Var.off.ngam)
setPar('nexp.mle')
lines(log(U), Var.off.nexp.mle)
setPar('nexp.rma')
lines(log(U), Var.off.nexp.rma)
setPar('nexp.np')
lines(log(U), Var.off.nexp.np)
setPar(0)
legend('bottomright',c('Normal-gamma', 'normexp-MLE', 'normexp-RMA', 'normexp-NP'),
      col=vcol, lty=vlty, text.col='black', cex=1.7, lwd=4)

dev.off()


############################################################################
#######   Operating characteristics on simulation data set (S3) #########
############   parameter set 8                                    #######
#################################################################################


### Figure G in Supplementary material 1

Mean.ngam8 <- apply(log(Shat.ngam8), 2, mean)
Mean.nexp.mle8 <- apply(log(Shat.nexp.mle8), 2, mean)
Mean.nexp.rma8 <- apply(log(Shat.nexp.rma8), 2, mean)
Mean.nexp.np8 <- apply(log(Shat.nexp.np8), 2, mean)

Var.ngam8 <- apply(log(Shat.ngam8), 2, sd)
Var.nexp.mle8 <- apply(log(Shat.nexp.mle8), 2, sd)
Var.nexp.rma8 <- apply(log(Shat.nexp.rma8), 2, sd)
Var.nexp.np8 <- apply(log(Shat.nexp.np8), 2, sd)


o <- order(S08)


jpeg('FigureG.jpg', width=1000,height=500,pointsize=13)

par(mfrow=c(1,2))


plot(smooth.spline(log(S08[o]), Mean.ngam8[o]), t='n', xlim=c(1,10),
     xlab='Log-signal', ylab='Average log-intensity')
lines(smooth.spline(log(S08[o]), Mean.ngam8[o]), col=vcol[1],lty=vlty[1],lwd=4)
lines(smooth.spline(log(S08[o]), Mean.nexp.mle8[o]), col=vcol[2],lty=vlty[2],lwd=4)
lines(smooth.spline(log(S08[o]), Mean.nexp.rma8[o]), col=vcol[3],lty=vlty[3],lwd=4)
lines(smooth.spline(log(S08[o]), Mean.nexp.np8[o]), col=vcol[4],lty=vlty[4],lwd=4)
legend('bottomright',c('Normal-gamma', 'normexp-MLE', 'normexp-RMA', 'normexp-NP'),
      col=vcol, lty=vlty, text.col='black', lwd=4)


plot(smooth.spline(log(S08[o]), Var.ngam8[o]), t='n', xlim=c(1,10),
     xlab='Log-signal', ylab='Variance between replicates')
lines(smooth.spline(log(S08[o]), Var.ngam8[o]), col=vcol[1],lty=vlty[1],lwd=4)
lines(smooth.spline(log(S08[o]), Var.nexp.mle8[o]), col=vcol[2],lty=vlty[2],lwd=4)
lines(smooth.spline(log(S08[o]), Var.nexp.rma8[o]), col=vcol[3],lty=vlty[3],lwd=4)
lines(smooth.spline(log(S08[o]), Var.nexp.np8[o]), col=vcol[4],lty=vlty[4],lwd=4)
legend('topright',c('Normal-gamma', 'normexp-MLE', 'normexp-RMA', 'normexp-NP'),
      col=vcol, lty=vlty, text.col='black', lwd=4)

dev.off()


###################################################################
### FDR from MAQC data set ##########################
#####################################################################

###### Define the true DE and true non-DE genes from pure samples A and B. 

### Design matrix
design1 = cbind(as.numeric(Prop.maqc[1:10]==1),
	         as.numeric(Prop.maqc[1:10]==0))

colnames(design1) = paste("p",c(1,0), sep="")
contr1 = makeContrasts(p1-p0, levels=design1)

J1 = ((Prop.maqc==1)|(Prop.maqc==0))

fit.ngam = lmFit(t(Ymaqc.ngam[J1,]), design=design1)
fit.ngam = eBayes(fit.ngam)
contrast.ngam = contrasts.fit(fit.ngam, contr1)
contrast.ngam <- eBayes(contrast.ngam)
P.ngam = contrast.ngam$p.value

fit.nexp.mle = lmFit(t(Ymaqc.nexp.mle[J1,]), design=design1)
fit.nexp.mle = eBayes(fit.nexp.mle)
contrast.nexp.mle = contrasts.fit(fit.nexp.mle, contr1)
contrast.nexp.mle = eBayes(contrast.nexp.mle)
P.nexp.mle = contrast.nexp.mle$p.value

fit.nexp.rma = lmFit(t(Ymaqc.nexp.rma[J1,]), design=design1)
fit.nexp.rma = eBayes(fit.nexp.rma)
contrast.nexp.rma = contrasts.fit(fit.nexp.rma, contr1)
contrast.nexp.rma = eBayes(contrast.nexp.rma)
P.nexp.rma = contrast.nexp.rma$p.value

fit.nexp.np = lmFit(t(Ymaqc.nexp.np[J1,]), design=design1)
fit.nexp.np = eBayes(fit.nexp.np)
contrast.nexp.np = contrasts.fit(fit.nexp.np, contr1)
contrast.nexp.np = eBayes(contrast.nexp.np)
P.nexp.np = contrast.nexp.np$p.value


## Estimate the proportion of non-DE probes
p.trueDE.ngam <- convest(P.ngam)
p.trueDE.nexp.np <- convest(P.nexp.np)
p.trueDE.nexp.rma <- convest(P.nexp.rma)
p.trueDE.nexp.mle <- convest(P.nexp.mle)
## We find ~28% for all methods


## We define the true DE probes as probes with 20% smallest p-values and true non-DE
## as probes with the 40% highest p-values


trueDE.ngam <- which(P.ngam < quantile(P.ngam,0.2))
trueDE.nexp.np <- which(P.nexp.np < quantile(P.nexp.np,0.2))
trueDE.nexp.rma <- which(P.nexp.rma < quantile(P.nexp.np,0.2))
trueDE.nexp.mle <- which(P.nexp.mle < quantile(P.nexp.np,0.2))

trueNonDE.ngam <- which(P.ngam > quantile(P.ngam[,1],0.6))
trueNonDE.nexp.np <- which(P.nexp.np > quantile(P.nexp.np[,1],0.6))
trueNonDE.nexp.rma <- which(P.nexp.rma > quantile(P.nexp.rma[,1],0.6))
trueNonDE.nexp.mle <- which(P.nexp.mle > quantile(P.nexp.mle[,1],0.6))

### Save the sequences of the true DE and non DE probes

pseq.trueDE.ngam.maqc <- anno1$Probe_sequence[trueDE.ngam]
pseq.trueDE.nexp.np.maqc <- anno1$Probe_sequence[trueDE.nexp.np]
pseq.trueDE.nexp.rma.maqc <- anno1$Probe_sequence[trueDE.nexp.rma]
pseq.trueDE.nexp.mle.maqc <- anno1$Probe_sequence[trueDE.nexp.mle]
pseq.trueNonDE.ngam.maqc <- anno1$Probe_sequence[trueNonDE.ngam]
pseq.trueNonDE.nexp.np.maqc <- anno1$Probe_sequence[trueNonDE.nexp.np]
pseq.trueNonDE.nexp.rma.maqc <- anno1$Probe_sequence[trueNonDE.nexp.rma]
pseq.trueNonDE.nexp.mle.maqc <- anno1$Probe_sequence[trueNonDE.nexp.mle]


save(pseq.trueDE.ngam.maqc, pseq.trueDE.nexp.np.maqc, pseq.trueDE.nexp.rma.maqc,pseq.trueDE.nexp.mle.maqc,
     pseq.trueNonDE.ngam.maqc, pseq.trueNonDE.nexp.np.maqc, pseq.trueNonDE.nexp.rma.maqc,pseq.trueNonDE.nexp.mle.maqc,
     file= 'ProbeSeq.trueDE.nonDE.MAQC.Rdata')


####### DE analysis between sets C and D with various values of offset #########


OffSets <- seq(0,300, length=20000)

design2 = cbind(as.numeric(Prop.maqc[11:20]==0.75),
	         as.numeric(Prop.maqc[11:20]==0.25))

colnames(design2) = paste("p",c(75,25), sep="")
contr2 = makeContrasts(p75-p25, levels=design2)


AUC.off.func <- function(Y,off){
Z = log(exp(Y)+off)

fit = lmFit(t(Z[1:10,]), design=design1)
fit = eBayes(fit)
contrast = contrasts.fit(fit, contr1)
contrast <- eBayes(contrast)
P <- contrast$p.value[,1]
trueDE <- which(P < quantile(P,0.2))
trueNonDE <- which(P> quantile(P,0.6))

fit = lmFit(t(Z[11:20,]), design=design2)
fit = eBayes(fit)
contrast = contrasts.fit(fit, contr2)
contrast <- eBayes(contrast)
P <- contrast$p.value[c(trueDE,trueNonDE),1]
truth <- c(rep(1,length(trueDE)), rep(0,length(trueNonDE))) 

auROC(truth, -log(P))
 }

AUC.maqc.ngam <- sapply(OffSets, function(off){
print(paste('ngam',off,sep='')); AUC.off.func(Ymaqc.ngam,off)} )
AUC.maqc.nexp.mle <- sapply(OffSets, function(off){
print(paste('nmle',off,sep='')); AUC.off.func(Ymaqc.nexp.mle,off) })
AUC.maqc.nexp.rma <- sapply(OffSets, function(off){
print(paste('rma',off,sep='')); AUC.off.func(Ymaqc.nexp.rma,off)} )
AUC.maqc.nexp.np <- sapply(OffSets, function(off){
print(paste('np',off,sep='')); AUC.off.func(Ymaqc.nexp.np,off)} )


save(AUC.maqc.ngam, AUC.maqc.nexp.np, AUC.maqc.nexp.rma, AUC.maqc.nexp.mle,
    OffSets, file='AUC.maqc.Rdata')


############# Figure 5 ###########################


jpeg('Figure5.jpg', width=700,height=700,pointsize=20)
ymin = min(AUC.maqc.ngam, AUC.maqc.nexp.np, AUC.maqc.nexp.mle, AUC.maqc.nexp.rma)
ymax = max(AUC.maqc.ngam, AUC.maqc.nexp.np, AUC.maqc.nexp.mle, AUC.maqc.nexp.rma)


plot(OffSets,AUC.maqc.ngam, t='n',ylim=c(ymin,ymax),
     xlab='Offset', ylab='AUC')
lines(OffSets,AUC.maqc.ngam, col=vcol[1],lty=vlty[1],lwd=4)
lines(OffSets, AUC.maqc.nexp.mle, col=vcol[2],lty=vlty[2],lwd=4)
lines(OffSets, AUC.maqc.nexp.rma, col=vcol[3],lty=vlty[3],lwd=4)
lines(OffSets, AUC.maqc.nexp.np, col=vcol[4],lty=vlty[4],lwd=4)
legend('bottomright',c('Normal-gamma', 'normexp-MLE', 'normexp-RMA', 'normexp-NP'),
      col=vcol, lty=vlty, text.col='black',  lwd=4)

dev.off()


##########################################################################
#### Correlation between proportion and intensities on Lynch dilution dataset####
###  For probes diferentially expressed in pure sample from MAQC dataset   ###############
######################################################################


## Probes that are on both Illumina WG6 version 1 and 3.  
anno1 <- read.delim('Annotation_Illumina_Human-WG-V1_hg18_V1.0.0_Aug09.txt', header=T, as.is=T)
annocont <- read.delim("Annotation_Illumina_Human-WG-V3-controls_hg18_V1.0.0_Aug09.txt",header=T,as.is=T)
annoexp <- read.delim("Annotation_Illumina_Human-WG-V3_hg18_V1.0.0_Aug09.txt",header=T,as.is=T)
annoexp <- annoexp[,c(1:81,96,97,104)] 
annocont <- annocont[,c(1:81,83:85)] 
names(annoexp)<-names(annocont)

## Keep probes with perfect quality and good GC
annoexp <- annoexp[annoexp$Quality_score=="Perfect",]
annoexp <- annoexp[as.numeric(annoexp$GC_contents_.)<71,]
annoexp <- annoexp[as.numeric(annoexp$GC_contents_.)>39,]


probesinboth <- anno1$Probe_sequence[which(anno1$Probe_sequence %in% annoexp$Probe_sequence)]
probesinboth<-unique(probesinboth)
## We find 6113 probes.


load('/home/spl000/ExpDataSets/Data-MACQ/ProbeSeq.trueDE.nonDE.MAQC.Rdata')

pseq.trueDE.ngam2 <- pseq.trueDE.ngam.maqc[which(pseq.trueDE.ngam.maqc %in% annoexp$Probe_sequence)]
pseq.trueDE.ngam2 <- unique(pseq.trueDE.ngam2)
pseq.trueDE.nexp.mle2 <- pseq.trueDE.nexp.mle.maqc[which(pseq.trueDE.nexp.mle.maqc %in% annoexp$Probe_sequence)]
pseq.trueDE.nexp.mle2 <- unique(pseq.trueDE.nexp.mle2)
pseq.trueDE.nexp.rma2 <- pseq.trueDE.nexp.rma.maqc[which(pseq.trueDE.nexp.rma.maqc %in% annoexp$Probe_sequence)]
pseq.trueDE.nexp.rma2 <- unique(pseq.trueDE.nexp.rma2)
pseq.trueDE.nexp.np2 <- pseq.trueDE.nexp.np.maqc[which(pseq.trueDE.nexp.np.maqc %in% annoexp$Probe_sequence)]
pseq.trueDE.nexp.np2 <- unique(pseq.trueDE.nexp.np2)


pseq.trueNonDE.ngam2 <- pseq.trueNonDE.ngam.maqc[which(pseq.trueNonDE.ngam.maqc %in% annoexp$Probe_sequence)]
pseq.trueNonDE.ngam2 <- unique(pseq.trueNonDE.ngam2)
pseq.trueNonDE.nexp.mle2 <- pseq.trueNonDE.nexp.mle.maqc[which(pseq.trueNonDE.nexp.mle.maqc %in% annoexp$Probe_sequence)]
pseq.trueNonDE.nexp.mle2 <- unique(pseq.trueNonDE.nexp.mle2)
pseq.trueNonDE.nexp.rma2 <- pseq.trueNonDE.nexp.rma.maqc[which(pseq.trueNonDE.nexp.rma.maqc %in% annoexp$Probe_sequence)]
pseq.trueNonDE.nexp.rma2 <- unique(pseq.trueNonDE.nexp.rma2)
pseq.trueNonDE.nexp.np2 <- pseq.trueNonDE.nexp.np.maqc[which(pseq.trueNonDE.nexp.np.maqc %in% annoexp$Probe_sequence)]
pseq.trueNonDE.nexp.np2 <- unique(pseq.trueNonDE.nexp.np2)


## Compute Spearman correlation coefficient

mDE.ngam <- match(pseq.trueDE.ngam2, annoexp$Probe_sequence)
mNonDE.ngam <- match(pseq.trueNonDE.ngam2, annoexp$Probe_sequence)
Cor250.DE.ngam <- sapply(mDE.ngam, function(g) cor(Y250.ngam[,g], Prop.lynch, method='spearman')) 
Cor250.NonDE.ngam <- sapply(mNonDE.ngam, function(g) cor(Y250.ngam[,g], Prop.lynch, method='spearman'))
Cor100.DE.ngam <- sapply(mDE.ngam, function(g) cor(Y100.ngam[,g], Prop.lynch, method='spearman')) 
Cor100.NonDE.ngam <- sapply(mNonDE.ngam, function(g) cor(Y100.ngam[,g], Prop.lynch, method='spearman')) 
Cor50.DE.ngam <- sapply(mDE.ngam, function(g) cor(Y50.ngam[,g], Prop.lynch, method='spearman'))
Cor50.NonDE.ngam <- sapply(mNonDE.ngam, function(g) cor(Y50.ngam[,g], Prop.lynch, method='spearman'))
Cor10.DE.ngam <- sapply(mDE.ngam, function(g) cor(Y10.ngam[,g], Prop.lynch, method='spearman'))
Cor10.NonDE.ngam <- sapply(mNonDE.ngam, function(g) cor(Y10.ngam[,g], Prop.lynch, method='spearman'))


mDE.nexp.mle <- match(pseq.trueDE.nexp.mle2, annoexp$Probe_sequence)
mNonDE.nexp.mle <- match(pseq.trueNonDE.nexp.mle2, annoexp$Probe_sequence)
Cor250.DE.nexp.mle <- sapply(mDE.nexp.mle, function(g) cor(Y250.nexp.mle[,g], Prop.lynch, method='spearman')) 
Cor250.NonDE.nexp.mle <- sapply(mNonDE.nexp.mle, function(g) cor(Y250.nexp.mle[,g], Prop.lynch, method='spearman')) 
Cor100.DE.nexp.mle <- sapply(mDE.nexp.mle, function(g) cor(Y100.nexp.mle[,g], Prop.lynch, method='spearman')) 
Cor100.NonDE.nexp.mle <- sapply(mNonDE.nexp.mle, function(g) cor(Y100.nexp.mle[,g], Prop.lynch, method='spearman')) 
Cor50.DE.nexp.mle <- sapply(mDE.nexp.mle, function(g) cor(Y50.nexp.mle[,g], Prop.lynch, method='spearman'))
Cor50.NonDE.nexp.mle <- sapply(mNonDE.nexp.mle, function(g) cor(Y50.nexp.mle[,g], Prop.lynch, method='spearman')) 
Cor10.DE.nexp.mle <- sapply(mDE.nexp.mle, function(g) cor(Y10.nexp.mle[,g], Prop.lynch, method='spearman')) 
Cor10.NonDE.nexp.mle <- sapply(mNonDE.nexp.mle, function(g) cor(Y10.nexp.mle[,g], Prop.lynch, method='spearman'))


mDE.nexp.rma <- match(pseq.trueDE.nexp.rma2, annoexp$Probe_sequence)
mNonDE.nexp.rma <- match(pseq.trueNonDE.nexp.rma2, annoexp$Probe_sequence)
Cor250.DE.nexp.rma <- sapply(mDE.nexp.rma, function(g) cor(Y250.nexp.rma[,g], Prop.lynch, method='spearman')) 
Cor250.NonDE.nexp.rma <- sapply(mNonDE.nexp.rma, function(g) cor(Y250.nexp.rma[,g], Prop.lynch, method='spearman')) 
Cor100.DE.nexp.rma <- sapply(mDE.nexp.rma, function(g) cor(Y100.nexp.rma[,g], Prop.lynch, method='spearman'))
Cor100.NonDE.nexp.rma <- sapply(mNonDE.nexp.rma, function(g) cor(Y100.nexp.rma[,g], Prop.lynch, method='spearman'))
Cor50.DE.nexp.rma <- sapply(mDE.nexp.rma, function(g) cor(Y50.nexp.rma[,g], Prop.lynch, method='spearman'))
Cor50.NonDE.nexp.rma <- sapply(mNonDE.nexp.rma, function(g) cor(Y50.nexp.rma[,g], Prop.lynch, method='spearman')) 
Cor10.DE.nexp.rma <- sapply(mDE.nexp.rma, function(g) cor(Y10.nexp.rma[,g], Prop.lynch, method='spearman')) 
Cor10.NonDE.nexp.rma <- sapply(mNonDE.nexp.rma, function(g) cor(Y10.nexp.rma[,g], Prop.lynch, method='spearman'))


mDE.nexp.np <- match(pseq.trueDE.nexp.np2, annoexp$Probe_sequence)
mNonDE.nexp.np <- match(pseq.trueNonDE.nexp.np2, annoexp$Probe_sequence)
Cor250.DE.nexp.np <- sapply(mDE.nexp.np, function(g) cor(Y250.nexp.np[,g], Prop.lynch, method='spearman')) 
Cor250.NonDE.nexp.np <- sapply(mNonDE.nexp.np, function(g) cor(Y250.nexp.np[,g], Prop.lynch, method='spearman')) 
Cor100.DE.nexp.np <- sapply(mDE.nexp.np, function(g) cor(Y100.nexp.np[,g], Prop.lynch, method='spearman'))
Cor100.NonDE.nexp.np <- sapply(mNonDE.nexp.np, function(g) cor(Y100.nexp.np[,g], Prop.lynch, method='spearman'))
Cor50.DE.nexp.np <- sapply(mDE.nexp.np, function(g) cor(Y50.nexp.np[,g], Prop.lynch, method='spearman'))
Cor50.NonDE.nexp.np <- sapply(mNonDE.nexp.np, function(g) cor(Y50.nexp.np[,g], Prop.lynch, method='spearman'))
Cor10.DE.nexp.np <- sapply(mDE.nexp.np, function(g) cor(Y10.nexp.np[,g], Prop.lynch, method='spearman'))
Cor10.NonDE.nexp.np <- sapply(mNonDE.nexp.np, function(g) cor(Y10.nexp.np[,g], Prop.lynch, method='spearman'))


##############" Table 7 ###############################


AUC.lynch <- matrix(nrow=4, ncol=4)
colnames(AUC.lynch) <- c('ngam','nexp-mle','nexp-rma','nexp-np')
rownames(AUC.lynch) <- c(250,100,50,10)

truth.ngam <- c(rep(1, length(mDE.ngam)), rep(0, length(mNonDE.ngam)))
AUC.lynch[1,1] <- auROC(truth.ngam, c(abs(Cor250.DE.ngam), abs(Cor250.NonDE.ngam)))
AUC.lynch[2,1] <- auROC(truth.ngam, c(abs(Cor100.DE.ngam), abs(Cor100.NonDE.ngam)))
AUC.lynch[3,1] <- auROC(truth.ngam, c(abs(Cor50.DE.ngam), abs(Cor50.NonDE.ngam)))
AUC.lynch[4,1] <- auROC(truth.ngam, c(abs(Cor10.DE.ngam), abs(Cor10.NonDE.ngam)))

truth.nexp.mle <- c(rep(1, length(mDE.nexp.mle)), rep(0, length(mNonDE.nexp.mle)))
AUC.lynch[1,2] <- auROC(truth.nexp.mle, c(abs(Cor250.DE.nexp.mle), abs(Cor250.NonDE.nexp.mle)))
AUC.lynch[2,2] <- auROC(truth.nexp.mle, c(abs(Cor100.DE.nexp.mle), abs(Cor100.NonDE.nexp.mle)))
AUC.lynch[3,2] <- auROC(truth.nexp.mle, c(abs(Cor50.DE.nexp.mle), abs(Cor50.NonDE.nexp.mle)))
AUC.lynch[4,2] <- auROC(truth.nexp.mle, c(abs(Cor10.DE.nexp.mle), abs(Cor10.NonDE.nexp.mle)))

truth.nexp.rma <- c(rep(1, length(mDE.nexp.rma)), rep(0, length(mNonDE.nexp.rma)))
AUC.lynch[1,3] <- auROC(truth.nexp.rma, c(abs(Cor250.DE.nexp.rma), abs(Cor250.NonDE.nexp.rma)))
AUC.lynch[2,3] <- auROC(truth.nexp.rma, c(abs(Cor100.DE.nexp.rma), abs(Cor100.NonDE.nexp.rma)))
AUC.lynch[3,3] <- auROC(truth.nexp.rma, c(abs(Cor50.DE.nexp.rma), abs(Cor50.NonDE.nexp.rma)))
AUC.lynch[4,3] <- auROC(truth.nexp.rma, c(abs(Cor10.DE.nexp.rma), abs(Cor10.NonDE.nexp.rma)))

truth.nexp.np <- c(rep(1, length(mDE.nexp.np)), rep(0, length(mNonDE.nexp.np)))
AUC.lynch[1,4] <- auROC(truth.nexp.np, c(abs(Cor250.DE.nexp.np), abs(Cor250.NonDE.nexp.np)))
AUC.lynch[2,4] <- auROC(truth.nexp.np, c(abs(Cor100.DE.nexp.np), abs(Cor100.NonDE.nexp.np)))
AUC.lynch[3,4] <- auROC(truth.nexp.np, c(abs(Cor50.DE.nexp.np), abs(Cor50.NonDE.nexp.np)))
AUC.lynch[4,4] <- auROC(truth.nexp.np, c(abs(Cor10.DE.nexp.np), abs(Cor10.NonDE.nexp.np)))
