# Supplementary material for: Generalization of the normal-exponential model: exploration of a more accurate parametrisation for the signal distribution on Illumina BeadArrays
Source: BMC Bioinformatics. 2012 Dec 11;13:329. doi: 10.1186/1471-2105-13-329 (PMC3599453; doi:10.1186/1471-2105-13-329)
Supplement: Additional file 3 — Supplementary Material 3 is a zip file which contains three text files with the observed intensities of the ten microarrays from data set (E1). [file 1471-2105-13-329-S3.zip]

Archive with 3 entries (3 files):
- N.txt
- Xall.txt
- Xrem.txt
