# Supplementary material for: Generalization of the normal-exponential model: exploration of a more accurate parametrisation for the signal distribution on Illumina BeadArrays
Source: BMC Bioinformatics. 2012 Dec 11;13:329. doi: 10.1186/1471-2105-13-329 (PMC3599453; doi:10.1186/1471-2105-13-329)
Supplement: Additional file 3 — Supplementary Material 3 is a zip file which contains three text files with the observed intensities of the ten microarrays from data set (E1). [file 1471-2105-13-329-S3.zip › N.txt]

54.22152 77.56808 51.83688 50.04449 54.5929 48.37888 52.43332 59.23801 52.25202 49.19731 48.05924 51.52076 62.12836 47.47547 47.36264 46.74453 48.98758 74.92526 62.25411 57.2142 59.16678 50.02107 51.58432 47.61674 51.83126 50.93274 51.90574 54.38058 57.57828 53.55726 51.16866 50.89141 52.54175 55.49576 54.58544 52.1974 73.32073 53.83862 50.75109 44.6755 49.74701 54.01737 45.91718 54.57643 64.73481 52.15174 67.24474 51.97685 51.55318 54.50084 50.81035 52.41012 54.63661 49.84922 57.24694 56.85764 48.99814 52.01704 54.60704 49.24763 50.27902 55.52772 52.26536 52.14471 46.85013 50.81054 47.66106 53.26146 52.30989 51.98211 47.48598 45.58572 55.5847 51.19423 49.35049 51.68397 47.66039 54.04901 55.00084 57.47874 59.45749 56.32207 54.75965 51.01758 54.91835 77.19947 49.02943 48.77225 52.16953 44.41473 48.29657 51.25302 50.50249 56.47644 52.07814 49.64518 42.74267 52.69552 48.0444 51.5735 51.41494 52.44753 50.40826 48.53171 52.33932 48.67995 52.07555 54.82012 59.94638 58.62281 57.97924 51.51359 55.80306 55.39976 59.4477 50.47826 47.76686 57.05145 56.93531 57.07198 53.89801 47.52252 47.91736 54.39703 48.29663 45.06457 52.61123 55.41461 57.15929 49.71756 50.33291 60.49326 51.16761 54.56371 57.58067 56.04209 53.75089 53.76801 44.89644 54.96489 46.12485 49.81751 67.05763 63.94347 48.22105 51.91027 52.11395 65.021 56.85162 49.29069 53.4791 50.72886 56.51524 49.67605 54.4868 51.49221 45.27174 52.41078 54.62414 53.02443 51.54701 59.68165 53.69707 57.89142 54.98404 51.08094 62.5785 70.55298 55.37774 50.07571 55.99517 54.12041 47.41168 76.18089 47.6417 54.25759 51.9671 51.99094 59.84148 45.57622 56.3628 54.51278 53.78871 47.27347 50.75848 49.5549 56.67244 54.5636 51.96381 51.16834 49.83566 56.65678 50.66732 52.82989 51.41173 64.23122 55.9085 49.32962 48.46289 51.93395 49.77956 54.8477 54.44927 53.89729 48.2968 48.82071 58.64754 52.56865 47.92637 55.58423 49.48313 58.79625 51.83471 52.57751 54.3849 47.43554 59.27026 58.68165 50.86221 47.96652 52.90781 53.8359 51.04287 46.55993 53.66487 52.6611 59.49784 46.80928 52.54511 52.80953 55.75663 52.4916 51.40728 50.53474 49.23321 50.28651 54.16985 47.63818 53.07932 46.99163 51.31713 63.10799 52.07557 52.34448 59.25716 51.61742 50.83988 61.3876 56.35466 56.63786 53.51515 54.69837 48.83867 51.29584 47.37972 60.11708 49.35767 50.95556 85.66489 46.82701 49.65827 57.14167 50.28231 55.50306 49.9479 51.91514 49.51986 49.56945 58.48323 54.86238 62.41566 47.54311 50.99022 48.15688 57.65073 51.37851 48.1776 56.68341 56.72878 50.32623 53.93454 54.21292 51.29804 50.52405 55.9047 52.63217 45.48801 56.72961 48.4663 64.186 48.33173 47.86606 61.95889 47.79878 53.78876 52.16525 51.88953 49.71035 53.96484 49.67371 51.00082 51.73141 52.61936 47.67198 52.95781 61.7092 50.36835 54.69799 52.19093 54.94013 67.14314 47.55042 54.01527 58.68833 49.35907 65.38538 51.18418 47.11728 52.86379 55.56618 50.9702 54.18919 58.92754 47.4374 49.18637 65.03358 55.09563 47.50739 46.69165 55.68204 51.59612 55.66315 52.39701 47.02509 57.42396 47.61316 48.9166 56.05042 58.63214 45.12495 50.22139 48.90271 56.94139 54.58234 50.89133 57.46196 55.09808 45.01097 49.01433 49.90728 52.69072 52.88304 51.1089 49.37699 52.13614 46.78159 48.60958 56.54363 67.608 51.82176 53.25817 52.66835 53.67558 63.0206 54.89663 47.94368 59.60024 51.98414 58.29558 47.43892 50.56755 50.83606 51.22242 50.28588 48.54084 49.21775 54.8123 56.88173 42.40031 51.80999 52.18173 56.05827 52.21972 53.61781 69.26522 54.42502 54.12714 48.55486 52.07199 50.29933 50.31701 53.93137 66.59244 45.81369 53.87435 53.36588 57.31274 47.86753 48.5696 47.62383 46.17308 50.73466 44.65147 54.88467 55.53182 53.48477 52.57672 48.53066 52.43875 46.30024 53.36149 42.52118 53.785 55.18421 53.65341 52.45029 47.89663 48.48661 57.87709 50.92204 52.277 54.50687 49.96817 60.44651 58.43552 60.31186 52.47011 54.37969 47.07382 50.50006 59.77865 53.54847 52.28928 49.44904 58.27274 53.98689 49.97611 52.35787 71.31301 53.51002 50.48708 55.17224 53.33346 49.47134 52.56419 52.31121 47.50934 53.30047 53.31728 55.66903 63.24141 63.65219 52.9395 59.10195 53.56733 49.40607 57.55167 69.42879 55.45807 49.80495 52.49522 60.33403 51.15307 50.19605 55.8774 54.06915 58.10145 49.1659 44.82165 50.64061 54.93097 55.55408 51.53846 48.48729 67.10195 55.69167 50.19978 46.88715 48.13266 50.38329 74.09811 52.83558 52.42761 52.83478 49.26394 56.24583 50.50809 51.022 51.2715 52.7878 50.92907 55.51555 56.88765 49.23646 55.35813 46.96476 54.0176 52.04818 52.10867 57.37136 52.09542 51.43671 56.35202 50.01031 54.53878 56.01675 50.5506 62.96338 49.75788 54.82132 61.45102 51.21586 52.52894 40.34692 62.30233 54.96847 48.43271 50.18755 57.50144 56.51989 54.50526 54.41735 57.84997 63.57356 52.92233 53.4048 45.10677 53.07689 53.15679 59.82734 59.70398 52.40165 50.05957 59.90117 52.81735 60.68052 49.3102 48.40764 58.187 56.46238 49.65228 53.44231 53.15684 49.07171 54.52732 46.93079 52.33215 52.70979 53.1822 51.24621 57.64225 55.61799 49.77296 58.11596 55.88933 49.39239 51.4819 51.26397 62.22688 51.85521 53.8726 53.79293 54.67024 57.70015 50.36176 47.97942 53.05714 86.59238 49.57914 48.83488 45.80281 50.84907 49.61625 47.45856 58.74751 51.77719 57.17764 52.94159 68.62066 52.11171 52.61655 48.14806 50.19444 55.56153 52.216 53.35163 49.98558 64.37608 49.62698 74.45026 46.37613 52.30113 46.49697 55.51214 63.52574 52.01732 55.7631 53.65217 48.59386 55.23968 61.76572 53.25091 46.28373 47.1257 55.07932 54.2039 54.15879 51.18477 59.13785 46.75307 47.43792 55.43452 58.77311 50.02307 55.6863 48.01306 50.03897 49.02625 53.88025 55.60051 56.18317 66.5425 46.07491 57.73241 51.17933 55.31482 56.22038 53.62984 57.77528 62.31766 54.58516 46.96054 50.3712 51.83725 56.42994 48.58043 47.82528 48.9884 52.27831 58.40799 52.3088 53.67427 50.0037 52.43699 48.72795 114.7544 50.79586 46.48921 61.08015 51.18006 52.25413 50.18394 48.55396 50.3478 45.08445 51.25732 54.22083 50.3116 56.80934 51.27773 46.4759 46.39703 53.79607 50.85049 58.59922 48.81328 54.40565 49.32708 47.66465 50.49316 51.85579 51.55692 54.59271 48.54953 49.62374 57.81294 52.36667 54.32916 50.06113 45.93676 47.92875 52.61274 52.61039 51.24255 50.30635 46.5397 47.96818 51.6893 52.98019 49.83804 52.00552 51.31702 55.36257 49.07975 50.74247 52.82832 51.94553 50.81188 49.54878 50.55943 56.76548 53.25455 52.41185 51.84762 52.89806 51.67898 49.04626 50.80832 57.69311 53.60375 47.4406 46.29893 45.0668 49.73717 53.24186 50.4326 48.18605 52.30819 62.80546 54.74066 51.25323 48.5973 62.99808 61.18664 51.55452 44.11571 54.34274 51.85312 65.94328 46.84623 51.73494 50.94823 48.40223 55.80463 47.32654 49.8827 56.59319 47.89877 50.97124 49.90473 50.9806 49.75753 51.28546 62.15469 51.76473 53.80912 53.86659 53.31773 48.97157 48.13807 55.38895 54.61796 54.53782 47.29839 51.66215 57.63913 50.55291 45.17434 48.85292
54.62858 68.39922 53.47445 48.41574 62.1616 51.75459 51.55062 58.71851 55.68988 53.68409 54.9909 51.33776 61.35337 57.357 50.96894 47.62575 53.609 72.27839 54.92954 61.33471 56.52914 54.75311 52.83171 50.64543 59.64439 57.0801 57.84533 53.47058 53.70394 58.95227 55.54216 53.63286 56.94448 60.71869 55.64358 58.39484 95.88982 58.43801 52.29931 53.96306 53.97622 53.01258 49.93079 57.14353 59.90942 51.93075 65.57285 50.37213 50.8653 53.32098 54.86482 54.16186 52.57013 54.31963 56.55656 61.99191 53.0841 56.4138 46.9542 54.35497 52.91065 53.57475 51.68117 55.3745 52.06191 53.84771 47.55524 52.48871 59.60864 53.0923 50.32681 50.71459 64.01069 54.07654 56.0979 59.26544 50.74278 55.83901 54.3711 55.10226 53.08252 61.81578 51.12416 54.28372 53.56092 68.25547 51.82904 54.1486 58.29349 48.48171 48.07299 50.09608 49.65683 52.96098 53.41704 48.76118 51.6493 59.53644 53.21669 49.15081 50.13136 56.57348 54.01127 50.53872 58.67906 51.40911 56.17092 51.03168 67.64419 67.25661 52.27849 50.81567 53.92355 53.9106 63.27114 54.8744 49.9162 54.91829 55.17203 57.80243 55.16509 51.68116 49.33953 56.60469 48.85279 50.50977 49.79847 51.64516 54.5942 48.65645 49.89395 56.41968 54.55938 53.4031 60.1703 58.34124 53.9386 54.56506 45.05067 64.14369 48.25503 53.51426 76.23508 64.62901 63.55398 54.7495 52.5673 70.22044 54.21204 53.46609 52.92115 56.08226 56.24493 52.17894 50.71314 56.08789 48.86358 60.55471 62.15058 48.88293 54.31027 61.91485 54.406 60.55258 59.44353 52.59877 77.88352 75.14572 52.32914 49.66456 55.13711 57.20921 52.0001 76.07015 52.90231 57.54819 50.6717 50.93906 65.1352 45.80223 55.81462 49.62504 56.21982 54.23388 58.12739 52.04519 56.9365 58.30064 54.6539 51.9703 53.74231 55.92244 45.56372 54.51061 53.52441 60.72799 55.70977 52.38385 54.74537 56.31991 56.94226 50.95842 52.4701 63.1087 49.74568 53.73697 50.84828 53.6109 55.09185 60.03727 51.57862 59.55253 52.88753 54.28963 63.43387 52.42306 56.75243 59.13699 60.29438 53.35014 53.11369 52.85966 57.8855 51.0675 51.22795 53.57684 67.69944 51.74883 55.8606 46.2882 50.82073 58.19161 50.83348 58.62193 54.37485 51.65104 57.95586 53.66977 53.73194 51.83519 56.22046 67.47575 51.2077 49.77076 67.59937 50.10151 52.41722 59.91297 58.66797 54.83909 52.47663 59.20724 53.3016 53.30132 48.32961 62.45588 48.88038 52.73595 73.0006 49.69981 47.6039 60.01783 47.45895 55.15551 51.78914 49.81242 52.26215 53.78575 59.74482 59.35962 57.89182 47.54835 56.71532 51.83681 57.78713 53.93713 55.85725 59.64395 57.72741 52.60928 50.42309 58.38973 55.69926 56.03696 56.13055 54.90714 49.90272 53.90485 47.45245 66.35583 57.41271 58.56193 59.13673 52.93069 53.33401 51.403 54.34195 53.62712 51.89377 47.16947 57.46952 50.3138 55.77647 49.21918 53.61537 68.16983 50.49091 52.97221 53.34119 54.40467 70.06037 57.14433 55.34183 67.81133 56.19446 70.51845 50.58872 52.11606 60.86346 59.09149 48.30507 50.76744 57.59708 52.76134 53.33731 58.80176 59.5722 47.85225 57.96881 57.57735 50.93526 56.69126 51.90252 53.54338 53.46271 54.6974 56.21194 60.5648 58.39046 49.30241 50.48288 51.2009 57.72226 55.50826 54.08169 59.51421 52.03191 55.76604 52.95647 60.34609 51.65872 53.2659 49.31497 53.43871 62.02779 53.39883 53.38663 52.92562 59.75145 54.79748 57.27524 55.3269 50.20309 57.19394 57.86577 54.36323 55.3464 53.83412 56.32679 53.79746 50.2037 56.97847 49.63097 49.19236 44.22406 54.33556 51.00002 57.63147 59.12552 53.28211 55.36482 58.2938 61.20914 48.49036 66.02122 52.84576 54.94487 58.98818 53.96811 57.4249 51.91196 48.86401 71.01361 49.18583 57.65205 58.32718 51.82408 55.54902 51.25481 48.57049 49.70538 54.41889 51.09055 56.58601 50.36988 56.13167 54.56331 52.41878 54.65803 49.36318 55.19295 46.20655 53.23603 57.12657 50.49458 61.88547 54.23094 53.62115 49.09636 46.75956 55.05168 55.18895 52.80678 59.10317 60.28942 66.01336 54.54755 60.75511 54.03592 55.24705 63.59186 60.35015 56.20006 53.04909 58.09789 54.58825 58.0832 48.48369 58.83844 52.4057 55.46141 59.18037 57.21244 57.74714 54.27959 56.58361 52.03884 49.77595 50.13359 52.08669 64.43285 61.78499 59.44191 57.42842 53.38166 52.26143 48.31324 76.38747 54.26398 50.28231 45.67416 62.21098 50.16483 54.88482 50.05982 55.79034 64.15528 54.77177 48.96698 50.56686 58.65059 55.02916 51.51796 51.57679 63.78295 50.15701 53.34103 49.35098 53.07333 51.47983 77.28551 51.88235 51.33787 53.19979 51.71743 55.40671 55.18654 51.6902 51.65297 56.9981 52.35248 56.02216 55.81983 54.028 53.73034 50.62812 52.94892 59.1947 53.05246 58.78028 51.21213 52.0727 53.81694 51.0524 49.62568 54.24174 53.11724 64.43764 52.10048 51.36865 59.60331 52.47475 59.24339 47.50727 67.46296 56.27769 54.01281 50.8039 60.50464 55.15645 59.58955 56.47877 52.76057 56.45233 50.97026 46.90172 53.68692 51.47744 56.29228 61.29114 56.61101 56.62788 52.39795 65.23016 51.24415 60.80762 53.96526 51.91771 56.06823 53.14978 53.03273 50.6181 53.85638 52.33519 56.98548 46.19851 57.48249 49.69106 54.80369 52.62544 54.67609 52.19845 48.40437 61.12789 61.9499 49.61557 53.61576 53.68631 60.90008 55.13156 57.53697 55.85425 52.13024 61.72787 55.37991 53.30742 58.78344 83.08742 56.17398 52.12531 50.5434 51.35339 51.63331 48.7279 53.66326 51.89981 60.86749 53.67601 67.13625 55.90508 61.59064 55.37256 57.68984 56.48036 57.66908 56.35286 55.13391 54.4369 54.27959 61.37451 51.96168 59.42481 50.78716 52.6847 59.96931 52.20989 53.96006 58.58012 44.90864 51.97295 63.98772 54.35262 48.40107 56.02365 55.51753 50.3628 53.2901 52.95373 52.91871 49.8088 47.58151 49.07792 54.29396 54.24024 55.78805 56.09075 56.12295 55.58646 63.06813 50.38967 57.02129 68.73132 49.8137 50.3367 49.02032 52.86592 57.82643 57.5187 59.23666 59.86363 57.14808 51.16252 50.61476 51.26218 57.74869 50.73682 54.75592 48.50521 54.40926 61.14719 54.24445 50.7277 50.18397 53.4981 52.84105 85.66515 53.7443 54.04402 58.66682 47.87896 54.99546 52.73016 45.81814 56.64737 54.97699 55.2037 55.67902 50.77098 54.73875 53.2516 55.43678 50.12189 54.32073 50.45058 57.27674 59.82874 53.20454 54.63343 49.72855 55.82963 55.83189 58.32465 55.10251 53.10646 55.83457 54.60468 53.71788 55.23787 52.0687 50.90973 51.19732 52.65153 55.4954 51.82363 54.02868 48.10948 58.06802 59.07531 57.3385 55.56502 48.62188 51.32683 61.20285 52.69664 52.5833 55.03828 56.73381 49.05789 59.7799 52.25918 57.80396 54.15067 57.85335 49.51804 55.08249 59.64206 52.2257 57.33392 65.99876 52.40204 52.80027 51.16186 50.0989 47.77021 49.77952 54.17266 47.58751 60.52823 63.96041 54.05297 53.45546 55.51786 48.30156 56.89237 48.29113 56.94826 55.39147 53.44404 68.79256 54.35506 56.99924 50.82927 54.68763 59.66554 54.67249 53.95699 55.12847 54.23135 54.14146 54.50597 49.41595 51.24301 56.00584 66.58254 57.16607 48.22945 54.3292 58.65099 53.56988 55.64204 52.73058 55.15094 59.55947 57.21701 52.87707 59.85628 55.34847 53.03624 54.30664
51.50685 81.17178 55.11322 52.57914 63.81861 49.6778 52.48146 63.47933 55.29255 58.86093 57.7011 57.1781 69.28624 61.20609 50.85463 48.83497 58.41423 78.82289 60.20376 61.32127 57.32222 58.06111 56.10802 48.68308 66.92782 50.66122 56.11204 57.5973 59.67529 57.87999 52.85321 59.45913 54.5251 67.58588 54.36812 55.40673 83.052 56.23626 57.84674 53.52763 55.71906 62.31456 55.24342 59.53014 64.15832 57.77974 73.11352 52.54544 60.67078 55.36113 53.12062 57.82112 51.25608 53.86283 57.10128 56.72021 59.39167 60.23042 52.38688 49.94419 56.35677 55.14991 51.06676 48.54456 63.30866 53.49841 49.43732 57.23397 61.73066 59.01372 51.11909 51.41674 55.27382 51.71883 51.97475 62.00802 50.50558 55.89164 53.73306 53.19327 58.38784 66.68945 52.81749 52.06308 55.34192 74.60062 54.44895 58.64832 53.67939 53.37205 49.62401 56.46362 49.24701 57.22368 58.17234 53.21764 52.19593 56.99054 53.04811 50.69065 55.15653 55.78868 52.4672 58.66 53.54196 49.27158 58.1867 61.71571 67.67184 62.51924 54.02414 55.2645 59.98211 56.79072 60.61087 54.10788 51.98265 51.5609 62.31982 60.61176 62.26387 45.7407 51.62076 53.64999 57.20153 48.46255 54.50152 57.13464 56.25082 56.94753 53.26969 62.16459 54.06509 53.20903 66.05334 65.5771 58.84918 57.10747 56.18622 54.60144 49.46531 61.70293 66.14998 66.17831 57.88297 53.16813 53.58328 66.38619 62.4499 52.75588 55.19024 54.8291 53.01813 54.01804 56.06893 55.38933 45.22374 61.22033 58.21556 57.02734 56.21606 63.2921 58.17727 56.20174 59.14333 54.04677 68.31052 71.66104 54.49765 59.42873 53.53445 66.51214 53.35809 72.47586 55.28726 57.88758 52.7983 55.95618 56.11044 46.30736 60.00649 59.53223 62.44066 55.61815 57.69596 58.16309 60.28025 58.35688 48.7044 53.3581 54.74594 57.86145 50.73109 58.83259 58.42326 62.8187 56.57613 58.9816 51.28924 54.62899 57.25446 57.68877 55.00864 63.42211 61.05315 52.61036 60.12319 55.50961 55.77959 60.5635 54.89649 61.44967 54.66344 55.89758 56.67095 57.84035 67.06808 59.5719 57.2336 58.99203 52.73586 61.27772 54.95955 52.36897 53.39091 55.64345 73.94639 52.3813 64.42152 57.95502 54.17202 53.71671 51.04496 54.74792 59.27758 55.32919 58.02995 52.3019 55.38382 56.92956 61.51447 67.41571 55.56103 47.88657 70.93309 61.29416 53.56046 65.96072 59.69558 58.5294 59.88175 55.53718 54.91315 54.26853 56.533 70.76869 53.46748 52.68339 79.83624 49.27774 53.32623 54.99929 48.60833 50.12133 60.58747 54.48278 56.5714 55.17678 61.36955 77.26222 65.22047 47.95969 54.50022 49.99551 51.52287 55.37398 54.10152 64.72459 60.62044 53.71623 54.34533 64.94839 60.28295 55.88526 62.1366 60.23388 49.78788 53.8269 52.38989 71.75787 58.80257 52.66906 65.97546 50.14845 51.77433 55.81171 56.1229 49.26226 58.06487 54.16727 57.27127 54.01857 54.44604 55.0033 64.76319 68.74057 49.92067 57.86236 58.07191 53.70708 66.03674 60.80196 56.788 51.69806 50.38932 65.84393 53.87354 56.18464 52.10143 63.08013 58.23108 57.53283 61.04301 49.52369 48.98538 65.41972 65.19213 55.54705 52.88343 59.37278 57.13326 48.91347 53.81229 55.23693 56.166 58.76948 56.8279 66.12877 60.29527 51.35765 52.60944 56.45218 58.41678 57.20504 56.86375 63.26457 65.16596 49.57502 59.22856 58.93054 58.04946 57.95322 56.01712 51.14449 58.82072 51.65455 54.95747 61.07071 60.52219 54.37642 59.67426 58.91113 53.07694 71.75724 58.56369 52.77925 65.43779 56.16386 56.46594 51.77321 49.7618 53.29445 59.29642 49.90193 51.76554 50.68343 59.86176 59.2335 50.79472 56.68789 54.64316 60.57066 61.91119 50.20042 67.45965 49.66864 58.15974 53.91956 52.59741 54.59867 56.01504 51.7331 62.13261 48.24669 52.73172 53.26946 61.13157 51.18947 55.59614 50.10841 50.95051 57.08464 49.19563 57.42901 56.84255 61.64575 49.27338 53.06976 51.93021 53.72732 56.33399 50.40758 55.87581 57.02925 49.45897 60.06213 49.8644 49.72308 59.33051 54.24237 60.05287 54.57897 52.44257 62.04315 56.21584 56.40567 58.70033 54.81668 50.16824 60.13882 62.56478 60.47689 63.45272 51.32377 57.23227 57.42636 51.74198 55.12408 69.81636 57.11114 57.23765 60.96272 61.02328 51.99646 64.45131 59.62987 54.25935 54.52922 62.66817 58.88316 61.91041 75.73503 62.39997 56.8328 64.44611 54.52089 54.81726 75.23331 57.55571 60.7013 57.946 55.49592 54.68994 54.16162 57.15272 53.81013 82.83379 53.41697 51.80297 56.8902 68.26635 57.09432 60.12918 50.76657 66.84463 56.28336 53.41477 51.84448 55.18648 51.79738 85.33569 55.85406 55.01508 54.31301 50.93304 64.9472 52.32967 55.10443 54.34597 62.32388 55.41743 60.25617 66.90231 56.72229 59.35966 53.55818 58.53268 56.87397 64.56491 61.49757 54.12461 54.52668 60.10044 53.79363 47.65648 53.38831 49.79606 73.35098 61.49933 57.52984 59.53166 53.91632 56.58423 48.69516 60.66256 61.40271 51.96167 51.27206 65.49452 52.92483 52.79726 55.15689 57.91553 59.11806 60.75728 47.71745 48.67086 59.94782 52.16901 55.78761 59.042 55.72623 55.10973 55.86443 55.93226 65.55272 51.4629 53.15101 57.08452 65.84698 54.14164 48.73513 53.61623 57.68017 56.21495 57.32689 54.22062 49.98361 57.49147 55.60673 59.71889 48.02889 54.33603 57.68415 61.33374 55.64342 55.04859 61.52373 48.53792 54.88789 60.68188 55.23992 62.09973 56.83632 54.46663 60.86548 55.94421 79.90614 58.11276 49.89192 52.10691 48.9206 51.49988 50.41344 54.52158 57.12059 66.37469 54.70387 66.87274 58.35519 61.54447 62.18005 53.3898 59.7205 59.5484 57.26736 58.4635 63.64814 52.83882 68.79359 55.76747 59.96116 51.7514 52.98661 60.86787 55.74405 57.04178 64.79187 54.12382 56.05721 69.2729 54.91725 54.59267 54.79079 64.14012 55.90366 56.23889 51.98731 51.06431 48.66323 54.31657 58.63443 59.50015 53.89121 62.86081 57.30199 57.18939 53.45136 60.13021 54.11423 58.98419 70.72931 53.50235 60.86705 56.73636 59.25598 54.55424 58.15974 63.05882 69.27872 55.21402 53.10245 56.25636 53.78354 58.29655 56.22986 52.5639 49.10271 54.50647 63.09349 59.01318 57.27586 54.58747 53.96136 53.62296 104.6724 55.67355 61.11282 56.97545 48.18562 64.24776 54.40738 51.86927 51.91512 61.15898 53.1076 53.3462 53.79033 50.85618 53.47662 52.56487 56.54603 53.74602 54.42081 59.58686 52.5821 55.74696 51.36835 51.564 59.11536 57.70158 59.10233 52.49611 54.87347 56.32093 56.88005 59.66349 54.8229 55.95205 57.36312 55.53099 57.03216 62.82719 49.29654 49.46885 53.85046 59.41175 58.51897 55.71908 61.90856 52.59255 56.33887 59.91204 58.25154 51.68192 57.9553 52.40292 51.2397 52.74702 48.83484 60.23134 55.04895 49.65284 52.49557 53.14698 55.79711 56.47808 56.13276 65.3525 53.07376 52.80238 52.98387 48.78508 49.25322 54.55923 60.49623 53.17464 54.67199 60.62632 56.96446 53.12454 46.32248 58.4085 59.25589 57.21576 57.71842 57.38921 55.0079 68.68162 54.44721 53.70999 56.99395 53.49915 57.84518 55.49402 49.07184 59.13198 55.29301 58.09403 66.75374 52.09729 53.0928 60.04288 67.67947 55.98307 57.2998 63.31924 52.62963 53.36496 56.08695 51.08441 54.38239 62.43427 55.64751 56.44157 64.31287 57.47076 53.7154 49.49011
57.60396 87.68397 53.568 58.48358 68.10672 54.94304 56.74276 69.5933 64.36777 56.88227 60.59712 60.71107 74.79756 58.29919 56.61312 53.46101 63.94513 87.75114 62.11746 69.00466 67.03631 59.9278 57.82277 56.1892 59.5924 57.51352 55.17984 54.2725 61.09615 65.95073 56.6792 56.95439 54.15644 62.22538 58.50742 58.58953 87.62467 59.33577 54.81476 53.03823 58.88141 55.73272 53.54811 59.88758 65.8896 54.51022 81.78916 53.67148 57.63666 53.9132 48.72165 61.33778 61.99492 54.53036 59.40174 58.78465 59.43032 55.40161 53.74791 54.99595 57.27436 58.01715 53.60181 57.87361 57.9593 58.03452 51.54503 57.52867 61.73331 56.1969 51.30257 53.01411 67.66914 57.24776 59.36832 64.5979 57.02844 55.54277 56.33872 60.11144 58.28754 66.94948 55.58512 57.79934 60.73094 71.6551 58.23001 60.60317 56.8591 55.37506 55.37294 59.8318 54.55944 57.05716 56.82272 50.75217 56.22382 59.17787 52.49762 51.61193 59.57968 60.77759 60.34337 54.29604 58.94924 52.68702 62.54613 57.7364 77.57193 70.73342 59.03389 62.65078 62.59723 59.65195 68.9759 58.79028 54.18555 56.21805 66.99638 68.25505 60.02749 53.6764 48.19712 57.22627 53.71629 53.8926 54.45489 54.63233 60.65035 55.2604 50.56175 62.24609 59.74195 50.45799 60.84119 69.88402 53.65474 57.26607 50.39421 60.74447 50.015 63.6083 76.20064 77.89915 62.19859 61.47991 54.4113 78.7753 59.93161 56.26912 58.61604 53.28413 69.86704 55.42397 64.96227 60.99252 55.65011 58.32948 62.00105 52.13581 54.84648 68.47068 64.44819 61.46654 55.93851 58.76768 76.99321 79.79665 54.0569 55.22698 59.53169 61.68714 55.73096 69.05853 53.96371 65.18152 54.74733 57.39818 67.88737 52.76728 60.53619 56.70299 65.51748 58.15525 61.91271 56.57779 63.07479 59.60571 58.31454 48.81061 57.86299 51.2743 50.22389 63.17101 55.0808 66.97005 59.35421 56.96967 55.67727 59.61101 57.63336 61.65329 61.3896 62.09679 52.49464 53.05731 57.42303 63.05211 63.38184 52.93284 55.29928 65.01175 56.68007 59.06964 59.94366 57.27882 77.16966 56.71983 55.84397 58.84216 58.12756 57.37021 61.59122 54.68034 58.94944 60.24721 78.55077 57.87308 53.00143 57.38997 59.69973 53.2904 49.76689 55.87638 57.58825 52.79245 59.84682 57.48669 59.42657 54.18855 67.82789 71.70798 55.70043 53.56766 75.47198 56.52497 52.7193 62.19875 65.78402 56.15419 60.00986 67.98022 58.81849 57.86811 57.77203 70.65688 53.26406 54.24087 76.96679 56.07597 54.81133 57.87822 56.99632 60.39384 59.76548 57.08195 58.18468 58.84943 72.36269 64.3624 74.90607 48.0239 58.91065 54.77747 60.15717 56.80321 51.8601 70.23289 64.6326 58.16967 59.30473 59.74409 56.10314 60.80683 62.91534 64.22922 53.11321 58.06174 56.62058 78.88609 56.53011 54.2762 73.30214 53.88866 51.91431 57.29883 58.62129 50.29465 65.60404 49.121 52.87499 56.88505 61.82523 53.47672 65.35816 65.8702 56.81362 56.53438 58.85231 55.88313 65.07178 62.1938 58.95869 61.34421 60.22534 76.02238 56.4286 53.86333 56.17788 64.42517 53.23444 57.21685 61.87923 52.99918 53.08045 68.14021 69.26855 53.76048 56.44806 66.31028 62.97075 57.98753 62.53484 52.9054 54.03678 55.19658 57.92501 69.03624 57.90194 56.26028 53.67372 52.88849 59.70393 59.27764 57.12064 65.13261 58.22562 53.34178 58.28315 66.21197 58.93094 64.72832 54.32607 52.84013 61.15019 56.16086 56.35997 61.90056 63.61506 59.36304 59.96954 55.7891 55.20313 64.01289 59.62821 59.23048 67.58501 54.29263 63.08779 52.11628 59.6229 58.67215 62.6069 56.71542 50.88654 58.88112 53.64862 63.18113 56.36572 54.32576 55.28688 61.84741 60.22542 52.95851 67.14097 54.22688 61.11448 61.71321 59.01851 64.39941 52.64332 52.2205 67.0238 57.23737 57.45003 55.81459 57.43733 55.15206 57.13256 56.48345 51.35898 61.7649 57.63744 58.43591 60.49855 57.25798 51.57291 54.64364 60.2391 54.50755 59.29354 41.91646 63.81953 56.24294 50.87494 59.50103 59.04024 55.3894 60.77378 56.58347 55.16718 64.32005 60.13504 68.02812 62.88107 64.81365 59.38446 60.58204 55.95795 58.3174 72.89092 54.41716 53.37012 63.9428 57.01397 59.15494 50.249 61.08103 73.00987 59.59314 57.41561 66.55798 57.91206 58.28868 67.88483 52.72701 58.13326 58.86665 53.61449 65.88759 58.1025 75.82082 56.95797 55.59243 68.145 55.09186 64.34338 71.09642 61.45433 59.97484 54.28653 65.66336 52.70094 57.54232 62.60076 57.56958 68.05056 59.84816 52.06179 54.33622 68.2629 70.06613 60.02683 55.99857 69.95052 53.81999 54.20425 54.6419 60.72782 53.66233 82.82541 57.44351 55.62469 55.17517 56.59647 64.13322 61.8875 50.75381 55.63589 60.71235 54.59647 59.20682 62.02026 56.30199 58.65161 59.38236 56.70835 60.31025 54.64627 63.34268 54.73211 56.62011 64.58321 49.0733 54.62726 59.55077 58.16787 66.3941 61.01444 65.84818 60.53572 60.07533 59.28995 50.33891 64.5587 64.91936 56.71642 54.2672 66.33902 55.13556 54.97045 57.70004 54.19934 68.06758 57.75376 51.81028 58.3475 62.91155 54.74677 66.01795 59.07858 57.20845 56.73955 59.12894 56.09447 73.65105 54.523 56.29385 62.77966 57.83928 60.01681 55.68426 56.56684 56.47631 57.10207 53.40612 58.76921 54.76719 65.46086 54.95938 59.78592 58.29414 55.21837 64.15788 60.4972 56.9838 63.56382 54.6202 60.96558 55.47667 61.62003 58.13985 61.36601 55.02092 52.69699 57.41054 60.1804 83.12106 51.39875 52.85798 53.17105 52.11364 57.23984 58.90532 56.32072 60.20172 69.98686 56.91407 76.68376 63.15396 68.86188 62.10205 59.07445 59.94057 62.32642 57.3589 59.58499 66.36999 55.08635 70.17759 55.86303 56.68624 53.80464 61.03643 64.55936 57.17112 59.70775 59.63921 59.47118 58.07673 69.86797 56.32513 59.46329 51.35419 61.77028 54.83218 55.56405 54.34761 53.72052 52.56548 56.59778 59.94603 60.9373 62.67203 63.87372 59.76213 58.56227 58.68467 63.78419 63.7534 66.82281 72.65346 57.87621 61.21246 54.61658 61.88178 57.78776 55.30365 63.03428 70.28928 64.13189 65.67161 65.65461 57.96627 61.83049 57.3832 52.01661 58.28053 55.15984 65.86105 61.6384 50.50526 54.30993 52.16548 54.54264 111.8327 57.00706 53.25717 62.90179 45.21648 56.05002 54.21347 61.0482 54.47455 56.9897 57.34815 62.4567 54.49363 54.21729 66.7214 58.37876 57.51415 57.85965 51.52253 66.17149 58.20295 59.64275 57.94156 54.37486 60.08563 58.4201 59.83613 59.00001 52.05944 55.61561 58.57808 61.06396 60.51213 55.45484 53.99206 57.13344 53.61794 59.9527 57.21568 56.42541 56.39147 56.90794 60.95703 57.70383 50.01384 55.46274 53.78617 62.36375 60.48188 58.09678 60.64282 55.94549 54.49565 56.75904 50.1738 62.07753 55.0523 58.16507 48.52891 52.48479 51.42498 55.89077 54.90747 71.20734 55.70543 57.17067 50.71227 49.35315 55.52669 57.49541 53.54504 54.00198 56.19374 62.17583 56.64269 55.88437 56.83362 56.79723 60.41755 55.74295 62.17013 57.24718 55.83571 73.78163 57.8005 58.85555 57.6553 49.41624 66.4483 54.95825 60.29041 66.23012 60.32392 52.73642 58.80346 54.22036 59.10865 57.47813 70.43524 54.4948 54.14015 57.94901 60.62004 56.80475 56.44655 57.35548 56.98677 65.60476 50.99858 57.46253 61.10801 54.98988 61.50225 56.94061
54.15282 75.22805 46.36322 43.89274 54.87077 45.37693 50.39574 59.38925 52.50352 47.77114 53.53137 47.69701 59.78902 54.8518 47.81662 46.505 43.6455 69.3792 52.27479 57.07241 53.76795 46.32008 51.88505 44.42628 52.30111 46.73479 54.05637 52.40107 50.60111 47.80999 45.5252 57.07562 53.16785 50.34149 48.38871 52.96142 62.70663 51.60293 52.80145 45.90429 46.28922 50.03993 49.41739 53.80519 53.86395 51.93201 62.94958 48.74631 48.44593 46.31316 48.01343 48.50048 46.50607 48.24369 57.54052 52.3304 51.60826 50.98318 49.17448 52.25787 51.72571 47.33567 49.55769 56.45815 49.52889 49.03234 47.25467 52.3289 54.25047 51.38114 43.00444 48.22247 54.68821 50.15885 48.62393 52.02544 51.07205 46.79275 55.64808 52.02947 51.70273 56.80497 49.09314 52.16501 49.97602 65.4987 49.8487 47.51802 53.90328 46.81845 56.01994 47.66838 45.18853 54.92733 50.14114 49.08871 41.30444 50.34759 49.56944 49.75297 47.80957 49.90643 54.29872 55.43821 44.30924 47.58936 51.84526 52.92938 59.59031 56.0918 50.82652 48.4852 52.42688 52.20061 62.5216 45.284 47.7057 47.5217 49.00866 57.51487 51.67113 44.17223 45.39889 52.25508 47.80755 49.96699 54.58019 50.75119 54.47112 50.26069 48.17482 63.80568 51.21416 47.86073 51.53892 57.06234 52.66514 46.63157 42.14229 42.57504 43.0023 51.6992 64.86838 63.76495 59.74142 52.43095 48.49665 65.97488 57.89495 43.34547 50.85023 51.74225 47.37333 44.81527 48.29591 51.72667 47.84257 54.37587 54.51846 50.11382 47.64405 64.37765 50.61458 56.37715 43.75851 49.73455 68.62612 67.15588 52.19336 45.77091 52.20885 57.53093 49.22926 64.82758 50.08396 47.2131 46.78453 48.23185 54.18879 47.64752 50.18161 53.06572 53.7339 48.50414 47.26882 47.61024 57.75235 51.673 51.55024 53.03326 47.46425 51.23239 46.83894 49.58814 52.66519 58.85232 50.28663 50.16392 49.8966 45.24526 47.41229 48.47155 52.40401 50.56365 49.91255 46.74276 53.5595 53.67635 51.88071 49.43295 44.62524 55.73766 50.68281 49.29414 55.35841 48.99889 55.02947 59.75377 49.11633 49.74643 48.84249 51.50476 50.91849 47.8914 51.35604 50.09017 58.57307 47.49836 46.78773 50.11083 48.76387 55.93453 45.86404 42.23055 49.03452 46.33063 52.50977 49.87227 55.49331 44.89298 42.75002 63.95443 46.46609 48.28067 59.44313 55.85291 45.85186 57.05698 53.85995 54.91586 48.92265 51.8812 48.2376 49.31635 48.80281 65.4782 47.49152 53.20369 65.08558 50.17283 46.55309 52.50164 46.11106 48.30945 50.00499 52.67342 49.14819 50.17562 59.7099 52.08564 57.12627 39.68943 54.25955 51.52952 52.04469 50.987 50.80476 54.50937 57.95836 50.77519 43.71849 54.70165 55.02379 48.12302 56.31112 46.49968 43.21355 42.99852 45.525 55.65014 50.21312 47.79922 56.50355 49.36885 50.72939 46.78771 55.1729 50.24353 49.40649 56.07884 51.36697 47.70102 51.31123 42.26095 53.90548 58.73932 45.33698 49.68284 55.54551 51.91443 64.539 51.4828 46.7632 50.46156 52.49843 57.25684 45.59615 45.46136 50.8973 54.72998 49.94414 50.81391 55.24042 44.77624 47.35038 55.60021 55.65876 49.36378 50.26888 52.19752 51.57627 47.30651 50.10735 51.51599 48.40001 50.64463 48.35223 60.63706 50.58109 39.48706 53.98291 48.51256 49.63656 52.05264 54.0653 53.11932 55.30442 47.44582 49.73808 55.43427 51.40317 47.49943 54.11037 52.63836 51.90547 51.79316 51.68571 46.22707 47.36803 52.05529 52.75896 55.91621 49.3434 55.96797 55.6584 45.7426 56.63219 55.97385 56.60079 43.62675 43.70979 51.95662 52.55441 49.2056 45.89969 48.29091 50.50284 52.47517 47.10043 50.86954 50.40709 51.55449 53.47674 41.07036 59.74743 48.84253 52.2521 50.82669 50.02656 50.73797 50.4534 45.93808 51.93827 51.76268 50.22519 50.41375 50.16957 49.93575 49.88837 48.69762 47.53714 46.52197 46.08299 52.18869 48.39986 51.10656 46.26734 49.34987 53.84945 49.45736 51.83379 48.30386 49.13122 45.28423 44.54237 53.06624 48.40659 47.64899 48.77374 51.76876 47.6935 50.40775 48.45507 56.67546 53.61185 52.47021 52.66592 52.01375 48.24951 53.3258 56.66699 48.32998 45.01781 49.52876 48.57703 52.51828 49.23295 44.84696 63.12093 46.47539 47.85509 54.88573 48.75686 48.0921 57.17316 51.92796 54.08052 50.59025 53.98621 60.08649 59.02984 65.9882 55.3005 53.3325 53.29294 52.66357 53.98208 66.41178 49.71831 50.29119 48.25024 51.98122 47.98785 58.21273 51.47177 50.2088 60.7289 49.26078 46.50244 49.74855 55.16012 54.83727 51.45032 45.61172 62.9865 51.85117 54.66887 49.30768 53.424 47.0826 69.95205 47.42014 47.47866 49.67321 50.90556 54.54595 51.53669 47.58333 50.34863 54.98228 52.73299 51.5461 50.65828 56.13123 52.20618 49.42207 55.5412 46.96957 51.32339 60.77493 46.35506 50.07668 50.11984 46.85092 47.95064 49.05056 55.77081 61.09161 49.36191 56.2397 52.31392 54.09158 54.46986 41.1195 52.0114 50.82831 55.79407 45.49041 55.21391 50.59702 53.79942 48.14578 53.07573 54.15026 47.52513 48.61984 46.39589 50.21084 48.80196 58.78036 48.742 48.17673 47.23381 56.56435 46.24501 60.32555 52.31166 44.42906 51.11918 50.4004 49.13332 51.09451 45.85324 44.41642 53.09404 48.9748 54.14582 42.28019 51.60427 47.67555 53.6357 52.72738 45.95367 55.57014 54.26857 45.75982 56.14518 47.52877 50.21331 51.04744 49.95548 53.84152 51.99913 47.46738 49.37591 51.0394 48.31497 70.72984 50.34118 45.16701 41.03973 50.95898 48.75185 48.89507 52.38356 47.45665 57.99327 46.55841 71.97707 52.62045 53.92605 53.083 46.60572 51.5767 50.18748 49.62413 50.99423 50.26163 47.96861 67.43407 44.46423 55.53884 42.60683 52.6104 59.92995 46.23079 56.72864 53.44108 45.68503 52.70964 57.95558 51.1462 51.03289 48.99734 47.14954 51.48887 47.08265 47.98203 45.80177 47.80805 46.21141 51.76199 52.29043 49.31349 53.91492 57.40136 49.18049 49.90741 54.17896 55.61224 57.21754 59.87352 43.50793 53.80925 47.62631 55.39371 55.1238 52.94337 58.52129 52.36958 51.88366 47.26497 50.87376 48.2625 51.96439 50.00922 46.4382 48.2043 51.06884 58.43203 53.86861 55.65934 44.57313 48.36457 49.02932 101.7836 43.88235 47.97887 51.24318 44.77795 51.33947 50.73903 46.87634 53.66007 48.58063 50.05594 45.84317 47.80002 51.0998 55.82869 50.43977 54.51103 46.92059 47.15195 55.47818 40.19757 55.08147 44.33428 44.51038 51.84531 53.95966 49.53562 50.55324 47.75197 49.29858 51.1858 47.41829 52.90364 50.29269 49.98019 48.1087 48.53061 53.83187 50.98104 48.00451 52.23345 51.43364 49.68697 51.0779 55.43649 54.12563 49.403 55.56733 49.37724 45.08637 47.69429 43.61122 51.45175 47.51945 44.50404 58.24751 53.24286 48.85884 47.13948 46.21128 53.89832 54.47459 46.17237 63.39904 49.20377 45.90957 46.39909 47.40056 50.61367 46.59902 48.74219 44.52515 48.77401 50.33405 53.56768 52.13665 43.0691 50.60873 55.44373 54.92751 45.55241 51.46234 46.92332 58.80266 47.77991 48.2543 54.06443 44.0378 51.20984 48.57947 52.72639 52.28508 47.94498 49.92427 52.41267 47.15227 47.99209 54.07713 54.82296 50.56953 47.46592 46.52545 48.14095 47.0674 49.43332 52.51054 47.28577 53.8644 42.08619 50.98398 64.355 46.76801 47.66759 48.85268
56.14279 66.69711 49.14619 51.5765 50.34192 49.27407 49.99887 54.034 49.08971 54.26786 51.95603 47.68065 57.85059 49.33152 47.65074 50.39395 53.89487 69.13342 51.8055 53.32335 50.84934 51.81285 51.53899 47.4769 55.70113 50.1861 49.61111 53.14269 49.29131 54.16279 51.20435 50.82361 52.51727 59.24476 51.17676 45.2668 64.23018 56.08169 46.15704 47.72623 48.0649 52.74931 49.63174 48.18391 53.79199 47.48641 61.76887 53.46954 52.46887 46.08323 53.27897 51.4482 52.3508 51.80296 49.57362 54.87108 53.14537 47.23209 49.33528 47.17092 54.19944 49.04692 45.70313 53.27605 52.21317 52.00255 42.47096 46.1351 53.32566 50.57341 46.55336 44.76696 55.93605 46.14537 50.06314 51.97649 47.08544 50.24158 50.78612 53.19956 52.11349 55.47388 49.9538 49.35279 53.77815 59.29924 50.16634 53.90653 54.40399 46.99224 52.67385 50.16512 52.11209 51.18123 52.85423 45.07087 44.01258 54.79149 48.72103 51.6701 47.25951 50.88144 49.01782 44.1502 49.29136 51.81134 51.43822 54.93274 51.83787 54.91382 48.4581 52.53086 53.57869 49.30753 54.31778 46.76459 51.45813 49.80443 49.58266 56.68671 57.25811 47.80865 50.13212 50.52344 49.37331 50.2555 48.47578 49.49135 50.0491 46.43683 49.04765 53.81861 54.30764 44.90974 51.90422 54.3465 52.65775 51.22705 45.03977 48.12738 45.05132 51.62438 58.59404 63.01011 52.53802 51.49367 49.77721 62.39031 55.82801 48.96756 56.67828 52.34611 53.24117 51.56477 53.5969 47.94816 44.89355 48.47109 55.45884 52.30405 51.19529 54.561 53.92997 55.12807 51.53018 47.96068 64.46461 61.23739 51.43524 49.8216 49.95863 54.15225 44.37932 62.85516 53.41032 55.19252 54.76601 51.22181 56.16988 44.01176 51.90164 45.99811 51.21865 46.58751 48.29508 48.76732 53.98941 44.65117 53.50723 54.07501 53.1475 55.59431 46.13082 51.03159 47.68829 59.28985 46.12512 45.20678 49.65111 54.0435 48.46808 56.5392 53.47306 56.46693 53.75516 44.1071 50.87466 53.28254 48.45596 53.80925 46.02004 52.62298 50.42637 51.75769 53.41919 50.21114 48.15197 59.80949 53.791 53.16831 48.3011 55.66502 52.42067 48.03345 50.36506 52.81779 59.79034 50.55481 48.36726 54.20098 59.06264 50.74196 45.43443 47.72353 50.08741 47.99304 51.97523 51.3265 50.10096 47.96983 51.07017 61.19561 49.22903 47.67153 59.12761 53.87394 50.89834 57.28547 52.75162 51.14899 52.80574 51.46751 50.51483 49.70749 50.19782 56.64575 50.89557 49.22562 65.92035 48.4641 48.15237 49.34066 53.47639 51.25234 45.71535 52.76874 48.90186 51.79384 56.20049 55.36001 56.34912 43.55653 54.69262 48.35458 49.54013 51.66513 44.0568 52.26407 60.05743 49.65672 52.33369 54.90967 53.93134 51.82054 52.52621 52.87828 44.92693 49.02423 53.74786 61.98296 52.09643 49.52317 53.31017 48.57365 54.34075 50.99912 48.7785 51.47413 49.49639 49.67514 44.88425 44.82301 50.34487 46.99937 52.95145 56.73427 49.92748 51.2494 54.30011 51.34503 64.34751 56.53894 52.74078 53.40778 53.46243 62.74576 48.18316 47.60177 48.82899 52.3472 52.46537 46.16621 46.72199 49.16818 51.14338 60.45321 53.80536 45.11232 52.12894 48.10769 49.26147 52.07006 51.14988 45.63176 51.93665 53.70872 49.65771 55.85706 52.97815 47.52128 53.53165 48.23574 53.50955 49.21604 53.31048 54.93073 53.33476 52.87401 47.75557 48.60902 45.16748 53.23191 50.90263 51.12783 51.05164 49.8978 56.58727 50.1715 56.22354 51.34888 53.22314 50.8832 50.95595 52.47896 51.07882 50.54712 52.80773 46.82544 56.70664 48.47761 45.35802 51.22584 54.61339 51.40617 54.90789 47.92375 49.34939 50.55424 52.03313 51.79268 51.5072 49.45508 55.04971 46.89624 57.35296 46.71237 54.86411 51.89858 49.26105 47.01952 47.96087 50.53991 55.63563 49.01297 51.13902 53.98424 53.29338 54.09424 51.62865 45.88005 50.43607 54.64389 50.69917 53.78022 48.94192 47.95398 59.28535 52.18982 49.65879 47.14386 55.99727 42.41628 49.2173 48.93462 45.73814 48.73212 45.92253 43.89121 58.63955 47.71023 50.01234 54.50774 53.12053 51.21593 52.28656 51.62503 53.24063 50.66829 48.32535 51.64727 57.18083 54.91102 45.5841 56.85236 52.37158 54.5652 46.20157 55.47853 56.12152 49.18337 50.81806 50.83123 52.76389 46.43417 54.14558 48.61134 45.1858 48.57485 46.13847 55.64077 55.04063 63.93729 57.06114 45.34982 61.12535 46.09484 47.46784 62.996 50.12613 57.08925 51.54765 56.0914 49.61226 49.68007 52.15697 50.37199 57.83737 51.4644 49.5821 49.79797 52.61811 51.89131 50.02077 49.25968 57.77658 54.70681 50.92656 48.77728 47.30469 48.43492 68.58454 48.79985 48.37741 49.96494 52.00134 56.3843 49.2408 48.50774 49.33609 47.00399 47.54731 48.73357 48.43127 49.6369 50.65686 50.02962 50.57522 54.47166 46.1494 55.29404 53.58344 51.15321 53.68268 49.79657 50.61101 52.39611 47.55339 55.77477 52.05341 50.33463 51.85463 51.43668 56.5861 47.05568 55.93766 57.95963 54.25943 45.93737 53.58427 44.63861 54.23084 46.8841 54.39289 55.49749 48.74759 46.02861 48.32011 48.45347 49.09614 56.0011 55.31206 52.86003 48.82637 54.48598 49.66512 55.75568 50.75558 46.51899 56.81778 53.1469 46.15438 52.1948 51.161 50.88667 55.67584 49.13056 50.78037 47.87064 51.52855 50.60435 52.45707 49.22831 47.31672 54.59684 53.66766 49.1867 47.81556 50.38103 52.44336 54.22957 58.21638 55.55528 52.51311 51.50375 49.83961 47.32215 53.36766 65.25312 51.51682 46.69464 47.19094 50.37289 49.15677 50.08823 49.03579 53.92254 53.63553 50.81547 59.81414 51.01432 54.82245 51.23211 51.68731 51.76262 54.89858 50.08147 51.48639 51.25246 49.21761 54.13632 48.82048 48.83833 49.62297 51.98701 54.12912 50.83345 49.78341 54.83514 45.43477 50.17602 56.83538 51.26967 45.30301 48.57295 49.88554 50.07181 50.061 49.06221 47.60112 44.83133 46.59126 52.70596 52.7354 51.78536 51.88025 55.45257 52.2325 54.28697 57.4264 53.18148 48.78196 59.74516 49.09524 53.35386 47.00552 50.66842 48.45662 52.31628 54.61914 57.07594 54.82344 54.75811 53.81132 49.47414 55.24121 49.41864 43.29134 47.43672 47.61721 53.87808 50.57543 50.00544 48.60828 50.6669 47.90768 84.38644 51.33459 52.33001 52.89931 43.79736 50.29764 54.55666 50.73959 50.76006 48.6371 49.84352 50.98664 46.55426 52.16333 55.72432 48.73543 50.75059 50.63852 48.86068 59.46355 51.33092 53.36404 45.77728 47.0177 52.798 49.89359 48.34142 47.50871 52.59923 53.55971 57.5438 47.76511 48.64486 44.30243 50.39982 48.59876 47.58873 53.27454 48.12408 52.07284 53.00869 53.33371 49.02158 52.24158 53.35368 45.04744 48.45908 47.45485 50.55509 51.64846 55.9941 47.72573 46.8522 49.46485 52.50021 53.02169 58.76136 55.59418 49.62118 49.89651 51.11864 50.87038 53.6288 56.97281 48.45455 44.35247 47.74028 45.90269 51.38403 48.93166 53.10393 46.91566 57.95481 54.0801 49.9745 51.04383 49.5229 51.53997 53.65712 49.64561 45.95654 55.12091 50.436 58.82211 49.05371 49.77053 50.44864 46.80829 51.80199 51.52985 50.60313 53.28449 48.44152 56.05368 51.33252 47.33517 54.00177 48.17061 57.42767 53.91933 50.66669 47.28391 56.60771 49.21067 51.07012 49.94673 49.35727 53.86825 54.27235 52.75254 47.85418 46.92961 48.87401 47.66473
55.09279 82.39195 58.82063 60.14732 58.39161 58.16607 55.83622 65.565 65.11301 62.78871 58.221 54.4966 66.61655 62.13784 53.93217 50.36095 55.20224 83.56561 62.56485 63.06149 60.25041 56.22673 55.14456 59.25481 61.39841 57.28436 53.84744 63.49592 56.42969 63.62379 58.89445 56.73071 63.05 57.01655 59.47821 55.32906 74.49535 62.69461 57.44984 53.96451 59.13733 61.61343 56.1696 60.20916 67.5583 56.98269 73.9857 55.04267 58.98039 65.38226 53.37304 59.69771 55.04224 60.71116 57.58266 60.01928 57.8382 58.62506 53.12363 59.68395 57.28179 58.47398 53.23629 56.38866 56.30732 61.47476 56.43073 58.85149 64.12925 55.58029 57.15677 52.83643 66.08694 55.96856 50.7086 60.27296 55.19337 62.63316 59.10206 62.44725 66.69706 62.12445 61.9067 59.60567 61.74353 70.66118 60.69812 59.1329 66.08737 59.74497 56.83995 66.45282 53.32533 57.28734 55.55539 50.74664 49.89883 58.58375 55.10513 54.14363 54.57385 62.49978 65.21847 55.44619 57.88019 50.22142 58.69735 63.91583 73.98353 72.67188 60.15598 58.8587 63.15438 59.02879 66.10294 59.08062 56.24704 62.20943 63.42226 66.51785 68.91561 53.38221 55.44131 58.41254 54.40553 57.51058 63.1149 68.70287 61.84825 61.8925 54.39537 60.19266 62.11013 59.92062 65.50054 64.3603 60.15943 60.30595 50.68306 55.79419 48.87207 61.45512 80.08878 72.59428 59.97879 57.2011 57.8891 68.13159 63.62342 60.16816 55.25643 55.11807 66.63254 56.58652 63.27431 51.51688 61.98125 58.20658 63.48013 53.29336 61.66339 63.72608 60.39495 60.97718 57.93232 59.1762 81.11597 73.95749 59.68644 65.25755 62.59858 65.861 53.68856 69.43553 59.10603 62.98649 57.54201 61.9868 62.10451 57.44257 58.28751 56.53572 54.78344 58.48827 60.63564 54.78777 67.42838 59.76424 56.11742 55.81004 57.06462 57.61375 53.21337 56.94621 54.32849 65.69823 58.47442 57.91478 58.87181 55.70546 55.10193 62.11836 60.25901 62.05779 59.77374 52.86495 54.42299 59.11837 60.80035 61.55184 59.79017 64.77644 62.62179 65.99388 62.50075 63.1316 68.69604 58.21471 54.36596 59.10493 59.46577 60.45227 56.19936 56.33981 54.87501 56.95295 69.10564 59.01572 58.27227 62.10023 57.02111 60.16503 57.28524 55.3905 56.5525 52.85516 56.68144 58.8515 56.42984 57.70788 59.22032 70.58744 59.51773 60.53732 75.07986 63.64846 55.68613 63.21049 65.60316 51.63274 60.44422 60.05184 57.61465 54.89713 56.3008 71.13046 60.39053 59.18267 75.87228 57.66322 57.13697 59.17831 55.88499 56.09202 53.82153 56.11045 58.21761 59.01926 67.26362 75.84169 68.42688 51.68628 56.53843 53.59414 57.03009 62.06632 50.67472 70.98887 69.53753 57.88682 61.80729 58.61516 61.40004 62.09868 60.89389 58.14371 50.01485 60.30016 53.22747 65.34029 58.82956 55.23177 70.93834 58.93525 55.66341 57.91764 60.86362 54.22382 59.19963 54.24229 60.08238 57.24335 63.53549 46.97186 59.67382 67.50361 56.42678 56.83982 59.46491 59.15598 66.91825 66.28162 66.42603 57.71113 57.23848 65.47639 54.97568 57.04746 58.30972 63.76571 57.75919 55.57096 60.7991 62.50926 56.42286 64.12528 63.63213 55.28363 59.04586 59.65077 61.32117 55.30605 59.41028 52.73291 59.40517 58.52124 61.88534 66.22079 57.78938 53.10143 51.84579 66.007 62.52164 67.26403 63.4901 59.80986 61.55484 55.93784 64.0526 58.82896 60.29612 59.27537 57.53728 58.89347 61.57727 60.46786 56.84324 51.97316 56.43717 62.66801 59.361 61.46571 58.75042 61.22293 59.42483 57.74544 63.14545 59.89 62.03418 56.53123 53.66284 59.60551 56.96843 56.64721 55.93076 54.01018 56.9426 66.05843 54.36256 56.9453 56.67869 63.22713 61.68242 52.49 71.17757 64.08049 59.48323 65.02267 58.11021 63.35238 57.32687 53.9082 60.84324 55.87691 60.42274 60.28663 56.33438 53.8555 56.50123 52.42062 57.67296 64.20701 57.58663 58.5861 52.77267 55.51857 54.40466 57.44456 60.48209 58.38932 60.55089 49.93053 61.6667 57.31302 55.23082 63.92266 59.11115 60.29874 63.09715 56.34899 57.2009 61.36533 65.29852 69.0499 65.20246 60.61935 58.31227 57.97353 52.69064 59.25683 65.50992 59.74714 52.93615 59.0792 60.28379 62.50184 56.17017 59.89572 73.3611 57.51402 61.66515 61.8577 61.84669 65.68555 62.77457 63.03072 52.59513 67.68151 60.1547 64.71554 62.64471 72.6678 63.07064 58.04739 64.57867 63.41675 55.43776 66.40503 66.07049 51.74837 61.30416 66.58234 62.12287 58.56698 59.65756 60.87823 88.61332 58.18016 61.27896 58.47906 64.19302 65.83061 60.24424 56.71303 63.02583 54.18968 66.1649 60.18051 64.55012 50.43512 81.13934 59.47304 54.85075 55.01473 64.32999 63.16694 62.2504 53.74462 57.79399 58.12653 58.80012 58.75248 55.99046 55.3557 61.9477 58.14673 60.20102 56.33165 58.81173 62.24979 52.98323 59.11697 60.89335 60.03989 58.89683 58.68677 59.06258 66.87986 57.48629 57.72447 53.13142 66.04716 59.17336 52.75109 69.67218 62.65443 54.93764 58.73795 72.06036 62.81866 57.35695 57.10023 60.99958 73.93521 51.31686 57.05856 55.42349 57.30269 63.67298 65.92036 61.55995 56.6067 59.90061 63.87917 62.31286 67.47825 50.5534 53.42682 64.7348 56.8181 57.29836 56.58455 54.64321 55.39233 61.42096 52.65169 58.11021 59.46727 59.22006 60.15022 54.76864 58.27147 56.79109 64.8666 55.0497 56.39062 59.89891 58.86956 61.8494 65.60649 54.33082 62.24323 63.14062 57.83762 53.70998 59.78021 60.8737 77.09315 55.33158 58.48914 53.17155 52.67775 61.08853 56.02364 58.65198 56.36228 63.08589 61.50832 63.70737 58.96754 59.29064 62.59102 62.23696 57.1631 66.8424 58.60948 58.70212 54.64411 62.02408 66.74721 56.81701 57.62425 57.20672 54.90366 63.21426 59.92935 56.25024 57.41843 58.14908 62.25245 65.98072 56.4443 58.443 60.63597 63.7217 63.32083 55.41529 56.87165 57.37681 53.14509 53.66294 58.13469 57.10011 58.58653 65.27393 61.70501 58.46263 60.61609 58.51051 63.49915 62.48928 69.13757 59.40666 60.06475 62.36283 54.98922 58.33029 59.99706 68.00831 70.89201 57.99482 63.44569 60.87099 57.70362 62.43293 54.72164 52.0943 53.28704 57.0094 64.5312 57.25718 57.31419 61.93755 57.68101 56.2799 112.7409 63.21695 59.07995 62.14797 56.04648 60.59177 54.30389 56.91434 54.62699 58.34198 61.5204 59.48847 60.97425 57.56032 61.61386 59.20841 58.27299 62.78434 59.25906 64.67648 56.72832 61.30612 54.71921 52.48023 63.38688 61.48562 59.57347 57.94779 59.07071 58.99647 60.88979 59.09095 58.52463 59.78205 56.76691 55.28229 59.42661 66.09219 57.01794 60.47145 54.11689 62.37983 61.08799 62.68588 63.60562 59.4789 52.69109 66.41366 55.85923 60.32835 57.04294 64.94455 56.44426 65.87473 55.51514 61.41047 62.94968 62.96233 58.11777 61.73465 58.79887 54.10144 58.20028 69.43586 61.18616 54.50738 53.99369 52.672 57.18494 57.49639 54.9295 52.01834 64.80953 56.96161 61.44692 60.01786 52.99874 57.73004 56.01148 60.38269 59.95329 68.28545 51.54153 72.96288 60.05321 60.39408 58.86548 59.34559 62.58312 54.99055 61.03622 68.27492 61.5327 59.49913 63.78963 59.86971 60.83585 61.66504 64.83305 59.46762 57.52164 63.70961 58.26073 58.32993 56.37053 53.56156 60.72528 58.77096 60.30086 59.90535 61.12101 55.23209 57.82347 59.50876
71.10748 99.13562 66.21113 56.98247 70.3294 71.33784 66.5363 74.26228 75.46152 73.98165 57.78577 58.76106 81.17883 62.3597 56.0675 65.66306 60.24831 109.9195 72.10255 78.40664 71.61803 60.61066 64.65389 63.22817 72.49897 58.39828 69.48738 60.59306 67.85445 65.99671 61.07648 59.29421 67.89244 61.52893 62.1502 66.86463 84.96056 69.02202 67.39333 57.0146 54.6561 70.59668 63.0803 64.95763 72.89867 60.4077 99.2465 62.47374 75.8933 64.14964 61.66157 65.85913 73.13321 76.88797 74.56327 60.31524 68.86739 68.67402 71.44274 60.74529 63.12661 58.849 70.40289 64.58891 63.92437 69.58 62.31293 67.80033 68.47157 70.46268 64.77567 63.7363 64.75793 63.63779 69.69528 64.05377 66.29631 72.85432 61.13122 59.29823 69.02692 69.80496 63.11169 60.09415 69.5024 83.58134 72.09797 65.29734 63.89997 62.51431 65.20377 63.08894 66.41591 62.56604 66.11823 58.1115 60.71099 68.04066 62.70577 67.21569 65.36581 70.52341 63.83102 60.99322 77.21244 61.24057 70.91644 81.54184 84.52377 79.85654 66.3 64.87472 78.56273 69.77348 68.48263 58.04406 57.74409 70.87921 79.97395 81.84108 62.5344 62.70431 64.10168 68.88374 58.99339 63.89328 63.66559 66.37965 66.34384 62.20596 58.7268 75.06963 62.6768 66.95547 84.08739 68.95358 67.96338 60.1978 57.83123 74.52048 63.75797 73.18512 101.7142 87.49222 66.00675 68.71816 65.62646 82.95013 69.39593 60.48916 69.63046 57.70272 66.31717 65.24702 62.56828 69.60482 67.46936 66.18248 68.41296 61.94902 75.9817 73.78655 62.57651 67.32151 73.67405 63.54311 93.21908 79.7326 68.63473 66.86534 66.99253 81.25179 64.45195 84.15642 63.23518 61.69903 60.49014 66.15038 80.58308 63.2586 66.50826 77.86519 70.69891 63.00653 55.86656 71.98605 72.16693 84.56796 70.30514 60.08964 76.3863 64.12549 69.41567 68.03737 62.8835 83.53048 72.31313 68.00581 65.57694 67.72289 57.89466 69.32628 64.2104 72.26678 66.10632 64.86402 71.52814 71.12742 66.04747 67.8035 60.78805 79.62863 71.95297 67.28518 67.1919 68.67072 75.92423 66.98368 65.69441 72.76554 67.76057 62.33072 69.12917 66.35472 61.15207 64.2121 87.10774 62.09521 68.30472 66.84229 70.92802 66.59615 62.61969 88.85114 68.84603 56.02079 62.52314 63.046 61.13506 61.90035 72.40627 81.10552 61.26981 67.21927 85.34465 68.99354 58.48352 79.82956 62.52861 66.3195 66.97945 65.4907 61.74212 56.94183 57.90326 82.76608 66.29587 64.25044 94.4371 62.75226 66.40784 77.14275 70.17393 57.9537 64.63911 69.858 68.2104 61.89954 63.26975 88.02447 81.86349 64.86158 65.30609 66.7962 76.53707 67.6133 64.85027 87.31986 72.94113 67.23521 72.78624 63.56597 66.57359 68.05778 70.71398 74.13139 56.64146 66.95064 64.29871 79.12881 70.14469 62.99795 75.88637 62.92317 72.88058 64.18512 69.58057 67.37259 73.71783 61.9255 61.89482 63.63441 69.35135 56.89486 80.09213 78.74548 68.47983 66.95834 74.48708 61.3722 82.76758 72.22729 63.159 73.36536 62.81186 76.14897 64.07257 62.65511 55.95613 68.86418 62.93563 60.11314 70.08831 57.50115 63.24757 85.47977 74.04865 63.45438 72.60489 80.60294 68.07507 65.34633 65.87315 58.97583 63.95174 56.25096 71.05921 78.92045 58.18207 61.69145 66.65929 59.97375 71.62875 68.13342 69.27042 67.95876 70.20609 57.77695 65.09518 65.63176 63.92963 70.26572 60.91739 68.39552 73.45107 66.71619 60.45014 75.58493 80.83698 68.31466 66.25142 65.40018 65.18948 79.41324 67.43207 60.43375 84.39492 63.70515 72.13578 64.89156 67.17658 71.76708 59.15179 56.61137 59.42037 64.73766 69.29205 72.30455 73.21784 63.67505 63.47621 72.76848 65.40954 69.70724 76.93352 61.06854 65.4884 69.3327 64.75196 70.78204 64.82679 64.35738 92.7049 67.47713 65.83602 65.36686 69.53548 64.49168 64.94173 57.94104 63.62676 74.20773 60.76709 71.40978 67.21427 68.66157 59.87545 63.63774 64.05959 65.38653 66.44301 70.02283 75.32354 64.67219 63.30804 64.11443 61.88014 67.52685 59.38116 58.45017 68.16437 70.98738 65.53873 72.95012 67.74873 78.28668 55.35131 72.70135 63.23444 68.59392 74.64185 65.38493 59.94349 65.26147 62.40464 64.25227 57.78989 85.81384 71.74151 71.12696 68.89361 64.80806 61.03951 62.38852 65.61414 63.77412 62.11892 59.88184 63.38591 67.87366 76.57195 92.03742 62.28783 65.15937 81.59106 63.54605 57.40683 77.42951 66.45365 68.65524 69.71039 70.4015 64.76191 66.09821 66.04222 63.69897 85.81804 65.98535 60.12597 56.93343 71.49945 75.16631 66.85386 70.62763 87.72608 65.71872 64.1212 63.1882 67.80029 66.29232 97.77731 67.33387 65.15635 74.44932 61.98976 67.38534 59.58104 62.27187 64.92946 62.98141 74.29366 71.23988 65.60333 61.60159 63.51847 61.89464 63.72181 77.48487 60.46507 72.62277 60.93066 60.48241 73.87542 60.2686 65.69162 67.35945 57.27583 75.15956 65.8996 66.92267 65.15588 60.21616 67.98622 55.56731 79.2041 64.86267 64.17211 66.35948 80.6357 74.80488 67.72542 67.26756 76.02564 72.34675 69.61083 57.75883 68.73793 66.94406 62.23014 73.52192 72.65451 64.09869 63.88791 76.64597 61.23476 79.31202 61.93825 66.64823 67.46633 67.06676 57.41305 64.76728 58.23304 68.58517 69.36343 59.30788 59.90059 64.87587 71.10643 62.09993 64.803 63.76666 61.50728 70.56226 80.61504 63.6547 61.80664 60.42799 66.93625 70.73014 74.02681 66.55646 61.13256 72.99764 55.97493 68.87032 71.33007 85.44103 63.463 76.43461 61.26646 57.92984 58.92194 64.53241 58.08722 60.6744 72.65953 65.1805 86.43607 66.62272 70.28512 71.14178 64.82413 68.82424 70.92396 60.36238 71.11553 66.22928 60.22971 85.58463 67.48455 66.15365 69.26361 70.2131 75.86621 74.93144 62.10208 83.37943 66.02117 66.46179 87.53872 60.54611 59.23378 67.18787 71.63509 63.78724 61.12362 64.00089 58.14257 64.52054 65.26718 72.54699 64.45457 59.5822 68.04494 66.52464 73.07542 68.46504 77.46583 66.95662 78.9176 73.2474 61.87849 69.17221 55.24641 62.73962 67.13972 63.17031 72.60142 71.49223 70.35674 64.70012 62.36046 63.25044 69.86649 70.71987 64.11378 70.13394 68.07907 67.43147 64.54285 64.02664 63.0416 58.96309 63.0524 155.7871 65.15769 60.70103 72.41046 63.91789 66.02377 63.86395 64.33948 66.87357 66.56704 63.80156 69.78499 65.6624 74.28777 66.13303 65.73922 65.31946 61.15628 65.65732 69.08096 75.9677 70.6829 53.78685 58.90996 65.50757 63.33032 67.29373 62.18599 74.87876 67.33904 63.36128 63.66325 61.17175 61.09586 64.63851 64.1753 74.35698 75.65482 66.58119 60.27381 62.01728 66.46818 76.06776 74.18198 62.70548 66.02222 63.26482 69.10489 65.58676 62.94822 63.7569 64.65814 65.27891 60.85023 63.96317 75.77333 67.35932 67.94327 65.61764 67.82361 61.95702 61.09391 75.10165 81.06751 64.13993 58.07918 66.30956 54.23383 61.72431 66.10017 60.13474 60.6311 63.05067 75.08688 68.31982 70.85784 62.84649 74.32954 75.57034 57.48065 62.1363 67.82197 66.79697 74.62502 69.58986 66.79411 68.77248 70.64825 67.28768 60.20434 71.64523 81.81628 65.06735 69.51529 71.10517 56.87215 67.3872 70.38571 78.18617 65.55801 69.28139 78.54013 61.01088 69.2126 66.29752 61.47234 65.19563 67.57875 59.49392 64.40868 64.90472 65.98494 58.11025 60.13165
55.78851 76.10543 56.66338 53.40635 55.96222 56.45551 53.01338 57.20857 59.48688 57.5164 57.6658 56.53859 62.88603 55.48742 52.71079 48.59917 57.05093 82.9522 60.89642 58.07137 58.19404 51.63194 51.43573 53.84938 54.29882 55.19072 62.34961 53.40572 57.35796 55.85386 56.6982 57.722 54.82429 57.28951 59.08934 51.27932 65.40873 56.97278 54.73792 51.80367 52.12481 57.72292 53.62943 58.99148 58.68259 59.3493 70.82429 52.30769 50.86997 54.25511 54.6802 61.40189 55.9453 48.87716 57.50784 52.85941 55.40791 58.74696 56.44509 55.73163 57.55304 58.74255 57.2079 57.46521 58.46777 54.07709 48.72342 55.63488 64.23902 60.11312 55.80803 50.56771 55.6952 51.80488 57.63944 58.19471 52.94177 52.15123 56.73557 55.98307 56.70648 57.51404 57.55399 55.84287 53.34148 71.54179 51.07666 57.99741 55.81993 53.95975 53.21082 57.67511 51.54672 58.7423 57.65607 51.29433 51.86234 57.19129 54.1358 54.09814 54.85837 54.18794 55.4201 50.16673 47.1172 52.51029 57.09422 57.56063 65.76067 61.46502 57.88115 53.14706 54.95724 52.30745 54.5152 53.7239 56.90002 53.16203 56.86593 54.56057 58.00173 49.39235 53.80796 58.43145 52.36998 55.04937 60.68737 53.70031 53.38024 58.43696 49.69231 61.77356 57.71938 50.69651 56.36946 61.70292 53.52869 56.94559 49.87084 58.6797 49.81007 53.46533 71.58595 67.08562 54.8228 53.41292 52.69387 61.51837 58.51081 51.74659 61.47411 55.87197 53.13934 57.67934 56.0526 58.6506 54.39715 59.42319 58.67887 56.35904 57.93382 60.52842 56.037 56.94275 54.44857 56.51993 71.40844 65.00449 55.79332 53.27675 58.01351 63.9059 56.31838 61.15194 53.76057 55.37998 56.14775 57.36623 56.79939 48.31855 53.02783 53.85945 55.22638 56.7305 57.79811 53.18135 61.97252 51.02275 55.31183 57.81044 63.48937 60.73811 49.34549 54.88256 56.40134 57.38841 60.82864 53.26458 61.01297 53.92147 50.26162 58.52556 60.23423 60.70994 59.02493 51.80345 58.81376 61.23471 59.64392 57.44884 56.39728 58.74203 58.29721 60.2776 53.5214 56.57385 58.53425 60.40126 55.91859 62.01892 56.56861 56.27988 57.7854 56.54305 54.97792 58.5356 66.39282 54.67042 58.68434 59.44464 57.70232 56.70462 55.258 53.28852 55.96463 55.68772 55.1391 57.30568 53.38684 51.85657 57.71233 70.84509 56.31219 58.28303 66.63399 53.63781 56.30513 55.41489 56.76454 57.36283 55.47772 58.64697 47.1488 55.76966 57.26848 63.79332 47.23603 55.09879 66.66179 58.82689 54.3604 55.76991 53.59338 58.50099 53.13459 54.11284 62.45311 52.62687 60.03092 72.35211 59.40371 50.33255 53.6128 53.57929 58.99711 60.06942 56.11537 56.05011 60.72543 54.94642 58.46153 60.20647 57.46793 59.69556 59.35267 58.63008 48.52892 57.83566 50.45725 62.55345 53.94944 57.33787 60.87459 55.16464 56.2408 55.97642 50.99969 58.29774 57.93361 46.54045 52.22352 54.46313 51.77862 49.55466 57.43993 64.19202 52.70904 54.12463 62.59177 56.74654 67.72438 53.01324 53.79932 52.55338 49.61333 55.11676 52.81519 53.42515 51.90444 58.70561 55.86449 57.4738 52.91526 59.61216 49.771 61.59907 58.57225 54.62454 51.24207 50.96337 52.06637 59.3042 52.59361 58.92916 52.41695 54.14114 57.07232 62.29449 59.70416 56.72713 54.76371 53.57891 55.77587 55.75961 58.57713 58.46019 56.23563 57.44956 56.10581 50.77288 51.63783 59.07292 53.7452 55.54576 59.63217 49.20554 54.35476 56.08495 59.26191 55.57964 62.50943 63.0726 52.94173 57.40424 53.64181 54.41106 59.72919 47.98056 59.69528 48.59942 55.14304 56.35809 57.47022 52.59977 54.29137 49.80426 48.80159 58.0723 49.34301 59.66084 54.6341 58.66809 58.49512 50.36213 68.38889 54.74215 55.74847 58.91496 54.78176 57.76626 54.99708 53.93668 59.44587 54.09016 53.4069 54.31034 54.73651 58.24194 59.62555 51.53527 49.35345 57.95353 58.00981 58.93904 56.53757 57.02777 58.00003 58.9425 52.19089 55.11625 57.05658 57.96325 52.73144 52.95597 51.66145 62.64086 51.47823 50.37536 57.59402 56.24344 52.16048 58.12695 55.79241 57.2843 61.97437 64.55656 56.75061 58.11351 55.37514 55.02814 65.28001 57.90762 54.81774 59.0648 63.83601 55.75139 54.83297 56.0538 58.61718 55.53248 50.13279 58.40473 56.29963 51.80061 63.24837 57.23518 53.91372 55.99897 59.50077 60.78917 63.00588 70.30936 56.8885 55.1915 60.90877 54.65638 53.39906 62.9915 58.89256 60.06121 61.07541 56.40788 57.00928 57.474 60.20541 53.94101 63.45308 58.2127 50.97392 51.54953 60.77857 60.26483 58.03507 56.76697 63.95689 60.30099 51.41171 51.92088 57.30677 60.32422 76.68115 59.03424 55.05428 51.37071 55.02943 57.90375 53.28161 54.74891 59.05889 51.50818 50.43907 53.99256 54.93585 56.74855 55.46575 54.11115 63.88416 54.49756 59.22749 59.04544 57.28437 56.29186 63.45728 58.01729 52.68671 57.07228 57.29842 64.67158 59.8596 57.10931 57.41627 54.52181 60.61863 48.62421 62.07284 58.72535 50.34983 56.70917 59.94438 57.3799 53.88399 55.63031 53.64127 56.98439 56.32032 54.87125 53.08759 55.84103 53.76531 60.16225 57.2893 59.73362 52.71373 57.08951 57.93762 60.29966 57.16392 54.884 54.61266 57.39325 55.8109 51.40645 54.33589 53.02386 59.90771 54.93611 54.70617 52.49324 55.57164 57.99326 58.79296 55.34234 55.73149 54.55749 56.61926 52.51813 53.94118 54.55688 60.29712 59.12068 55.32784 50.88929 55.36326 59.45964 54.11597 55.95205 59.19702 70.12285 54.37751 47.96093 50.0558 53.36428 52.84636 52.64813 53.04043 57.02544 63.63221 56.00079 60.74207 56.35854 61.46293 59.07855 58.14993 61.14322 60.31583 61.45918 58.53223 64.98705 53.73375 60.94248 50.34291 56.0222 50.97242 53.73539 54.81677 55.67393 56.57241 57.63472 55.73552 57.20029 64.48357 54.61025 53.80959 55.89942 60.71876 55.72071 60.40117 52.77513 50.52103 50.47007 51.2562 62.34346 56.2389 51.61003 62.17042 59.57465 59.24192 55.95605 60.54353 57.83125 55.01365 63.87515 52.28782 51.99763 51.03307 60.7082 60.87793 61.06539 61.07022 60.82964 57.69461 58.5589 54.15597 53.28814 58.51966 58.26241 56.64119 52.84849 55.95502 62.46542 56.99419 55.21097 57.10969 57.42708 61.41563 90.60217 55.94166 57.02148 55.98808 50.68101 58.95924 52.57314 52.81913 55.28754 60.52686 54.63901 55.3194 50.24757 50.88824 57.801 55.19445 53.94674 55.52966 51.45554 61.80645 60.26561 52.45378 49.38593 51.8327 59.13928 58.06075 55.36681 52.4362 52.08336 54.00314 61.32724 51.49415 59.07785 55.95797 64.0397 55.74516 52.38584 61.07127 54.86161 53.0707 55.95907 59.12249 52.68398 58.18114 57.08389 53.75523 53.60687 56.00322 56.83755 52.65445 55.9762 54.81743 48.32184 57.87224 55.89145 56.44881 60.03272 57.08707 57.92493 53.145 56.86833 61.41565 58.27295 67.56078 52.23108 55.13312 56.41737 46.98708 53.26239 59.4453 52.27908 54.97147 56.73408 58.74929 53.54125 49.23559 51.47244 50.73768 53.91451 53.89054 50.76502 56.60442 55.52983 67.61357 53.00921 58.69369 56.91774 53.4392 57.78707 52.12226 56.71921 56.78722 56.2956 52.29793 57.76361 53.50771 49.9882 58.33588 60.3408 56.87944 56.22787 57.10826 54.8608 53.63775 51.82327 52.13599 55.89135 61.46415 55.53886 54.00718 64.50143 50.31205 57.49042 45.13718
47.01143 57.87022 44.76488 43.45842 49.97064 41.38692 43.05067 50.85103 43.18514 45.10481 48.94075 48.26065 53.98936 45.28923 43.89485 40.90855 42.89981 60.68151 51.78654 51.98938 49.35631 45.65749 46.86883 43.72058 45.98631 44.33688 43.4715 45.65977 47.80534 50.3047 46.85925 48.73454 48.36628 49.76565 46.08135 45.66909 59.08086 46.46688 45.50869 44.80614 47.0749 42.83648 48.05482 46.35465 49.38703 42.33766 55.32577 42.03924 45.75988 42.84408 40.70977 46.96457 43.91675 46.91024 48.47211 44.58445 47.17842 48.8504 44.43 43.40443 43.56628 42.13673 47.36658 44.53056 44.81523 47.06067 43.67961 46.25949 46.53679 48.43059 47.48071 43.33238 46.42249 47.55485 46.56968 44.92479 44.1293 48.72171 44.89972 53.05331 48.29228 48.49761 45.10602 44.9351 48.17557 56.89176 49.17969 44.10397 46.12327 44.64 42.60349 42.67503 40.64901 51.09988 43.60659 45.91304 40.82226 46.91866 44.21135 42.23177 44.61952 44.92993 46.19474 43.06607 44.34656 42.62688 45.7776 47.91261 47.58133 52.88254 45.41938 44.59532 49.16649 49.40226 51.11516 43.52209 43.83714 50.15793 50.36757 52.75141 46.75179 44.67836 42.8176 40.62094 41.10639 43.84669 46.73084 42.98597 49.65408 42.38899 47.2645 57.45613 43.53011 45.69218 51.78792 50.83675 43.32906 48.734 44.71793 49.6855 43.05019 43.82044 60.74207 52.21767 46.47894 43.8626 43.67459 63.49613 49.33309 42.88371 47.25099 45.9648 47.2411 41.54121 50.21604 44.19915 47.27888 45.18727 48.85482 41.74306 47.28955 52.12233 44.89023 47.21732 42.69714 48.46973 57.0621 58.66105 46.55849 42.54679 46.06078 51.40556 46.83646 58.8122 48.07629 49.58106 45.285 43.89844 51.37826 45.8974 48.94295 48.80389 44.77936 43.05745 47.3564 41.8567 51.42637 52.5607 44.79517 44.68682 43.84175 50.21447 40.50945 48.60844 43.01637 48.70173 47.39258 45.49713 46.9649 47.46122 46.5496 51.24382 49.09148 50.26834 45.08385 43.49678 44.28041 42.49598 47.793 45.32291 42.77777 49.11921 44.18342 43.52457 49.70835 44.13681 48.23319 45.59724 44.97894 45.28611 44.59346 49.98938 45.83818 45.18613 45.69662 41.97403 49.22353 44.91847 48.42978 43.52272 45.1325 43.19765 44.6605 49.88079 43.92936 42.83457 44.20311 46.82373 44.05434 44.28333 48.95481 51.81744 45.27333 43.61407 53.036 42.58292 46.41719 48.80649 45.50752 42.79771 49.49597 44.52897 48.61051 43.95327 43.18349 52.65858 44.29506 49.63623 70.27332 40.93962 42.66402 50.74999 45.52904 41.47561 42.5748 42.44284 42.96662 43.905 51.0083 52.59004 52.39652 44.63152 44.66732 40.96935 46.34007 44.32603 44.93882 42.77543 52.35392 45.15599 51.48356 49.05563 49.55913 46.38221 41.58109 47.46718 42.19613 47.38916 45.57323 54.93478 45.85817 46.41822 53.812 42.78279 46.123 43.09133 49.4308 46.25097 44.54399 38.7565 50.79361 45.1148 47.91839 41.19006 51.47608 48.55566 41.81522 46.2738 44.46251 46.36362 58.08107 47.68046 46.49241 52.32311 44.40076 56.19411 42.79259 45.98204 48.36216 53.16969 47.6723 42.50952 47.07801 45.48869 41.26855 51.89986 50.77758 42.44956 47.61301 47.28564 47.45205 46.05725 45.18954 41.52707 48.5769 43.09476 52.16015 50.80868 44.83876 44.11461 46.1408 53.03031 47.37097 46.52152 44.83339 49.5504 43.08311 46.37503 45.01049 41.75966 48.74109 48.13296 40.03112 44.30377 42.31216 43.61653 46.9222 45.89405 46.46907 47.14343 46.97322 52.04432 44.77572 52.61629 46.973 41.17498 50.04905 42.01847 51.12283 45.27558 44.6384 48.44321 45.63114 39.47598 45.67986 43.78627 46.20414 42.93567 41.51396 43.0202 47.01757 50.6513 48.58581 43.9185 53.6161 46.37978 49.43484 47.16825 45.20152 45.01182 44.56116 41.06119 53.90171 47.44257 46.34348 43.37917 43.48357 46.37323 45.71986 44.44373 45.05858 50.39938 45.02442 47.99519 47.92848 43.64213 45.23443 44.66082 45.83781 46.09819 45.72718 36.9661 46.39204 45.81823 44.73952 46.60527 46.2817 41.43446 52.25723 47.00151 46.86505 47.57707 43.69879 49.05875 49.21395 50.41907 48.29315 46.9869 44.07077 46.67195 48.04849 45.93063 43.46037 47.02461 48.02854 42.95783 39.21701 50.17908 53.7815 46.08787 46.79761 48.86523 46.2521 41.02525 49.69208 45.52185 37.79248 41.83363 45.12485 49.65158 50.46795 53.5129 48.13742 50.80812 47.49392 46.16657 44.22028 56.34721 52.75355 46.03252 44.01031 49.76192 47.54515 48.9202 45.40865 47.22597 49.98138 47.93301 41.11711 43.80828 48.6608 47.73252 48.08375 48.17853 50.95608 46.15524 46.51286 45.69868 47.71807 40.32867 61.93135 41.09172 44.76536 47.60014 45.1252 47.78046 43.9512 47.73657 46.43329 51.86676 47.22267 48.80563 43.45657 47.59282 44.38331 45.05789 48.80933 46.40546 47.64222 50.69445 43.5364 45.94764 44.53809 46.80489 44.74585 41.62772 42.90147 51.41924 43.74144 43.36035 46.72874 42.46937 47.47358 36.39494 48.68129 45.8358 42.59924 42.3913 48.91701 48.30586 47.78238 42.15403 45.59846 50.24966 46.98342 43.96023 37.40731 47.80221 45.48529 48.28701 48.91991 48.1146 43.87433 51.00886 42.7218 50.60242 41.01874 45.03336 50.63301 47.68256 48.7376 45.56787 42.40795 39.61018 45.20605 43.35697 40.84081 42.61968 46.96812 48.35526 44.04628 45.68979 44.65031 49.54691 47.12792 45.67396 43.92311 46.77234 46.26465 45.22635 49.15722 43.15108 43.31216 51.10798 42.38896 45.80373 45.99161 64.88362 47.221 48.93332 42.34217 43.27242 42.43325 43.79086 42.4013 46.43481 50.05582 45.08889 57.29795 50.95084 47.95524 49.54938 45.61506 43.79755 45.38974 45.49998 46.5363 54.69946 46.04459 61.22979 42.93815 46.99191 47.07609 52.12923 47.18211 43.84183 44.35352 45.987 44.10675 44.32375 55.19064 43.78983 40.15883 41.99981 51.72808 44.67108 47.93819 41.68671 45.1017 39.83183 43.39627 44.16077 49.12683 45.29877 43.59225 48.92545 46.07038 49.1857 48.58855 44.29318 54.33176 54.50695 44.19104 47.99116 41.3641 48.08269 46.22577 45.70486 50.7143 49.21122 44.75221 47.21322 44.19266 50.15931 44.19643 46.81585 44.23707 42.02229 45.77653 50.0677 48.04265 40.5793 44.67199 43.5276 43.15932 73.47797 45.4187 45.01015 47.68626 42.7168 49.33304 48.92382 46.8371 44.25041 50.51723 45.28659 48.23099 41.2324 46.48267 47.35746 47.47701 45.18615 47.16319 47.08526 48.3534 46.91304 49.62471 42.45081 43.26308 47.44691 43.27943 50.51955 43.62086 44.12647 45.71827 48.73572 44.13981 47.03056 46.60505 40.45902 41.5216 49.41789 49.50342 44.03411 50.27436 45.63946 47.29815 45.78481 44.81227 45.78545 40.404 40.15465 45.58289 38.87133 45.03455 45.08562 46.77311 41.89043 47.29826 46.50605 49.35686 49.08766 43.7289 43.87069 48.50912 42.90608 39.61906 49.10581 51.03487 44.09003 43.80245 44.94071 39.57834 46.1844 46.99023 43.92051 42.56984 51.33371 44.95403 46.89884 42.87798 40.71772 44.3043 49.26323 44.73571 47.82993 49.07702 42.93288 55.72395 45.06303 44.85957 48.56715 43.25276 49.11565 45.46844 44.50114 51.94191 46.17776 45.34106 48.62763 47.76555 46.23402 47.22263 54.44294 45.55453 46.2618 50.67884 48.19606 49.98959 41.69543 46.61826 45.26134 50.65604 43.96804 46.93114 46.21532 44.74644 45.5129 44.88692
