# Supplementary material for: Generalization of the normal-exponential model: exploration of a more accurate parametrisation for the signal distribution on Illumina BeadArrays
Source: BMC Bioinformatics. 2012 Dec 11;13:329. doi: 10.1186/1471-2105-13-329 (PMC3599453; doi:10.1186/1471-2105-13-329)
Supplement: Additional file 3 — Supplementary Material 3 is a zip file which contains three text files with the observed intensities of the ten microarrays from data set (E1). [file 1471-2105-13-329-S3.zip › Xall.txt]

51 65.6 51.3 51.6 57.5 59.6 73.9 46.4 60.5 47 52.4 50.2 57 53.5 50.5 52.5 51.9 50.2 60.1 56.2 59 52.7 45.6 50.8 70.3 105.7 64.6 52.9 68.8 85.3 55.6 52.9 51.8 57.5 48.2 46.9 54.3 362.7 60.1 58.9 115.2 49.7 616.5 137.1 189.7 80.6 100 53.4 58.4 62.4 540.3 55.8 77.2 50.9 53 58.7 51.5 401.8 56.6 51.6 58.8 56.1 56.6 50.7 52.9 82.3 59.9 69.3 71.7 47.8 83.6 54.6 66.2 46.8 417.2 54.7 47 55.8 62 51.5 144.5 114.3 73 53.5 57.7 51.3 70.7 119 56.7 49.8 63.1 81 53.4 87.7 93.2 46.2 51.2 54.2 60.4 78.3 53.1 63.6 65.5 60.6 123.9 81.5 51.8 54.3 343.9 168.2 51.5 52.9 56.2 50.8 51.2 66.9 51.1 52.1 58.1 56.7 81.3 58.5 49.8 94.7 51.8 60.4 57.2 66.7 115.2 84.5 292.3 722.5 83.9 191.5 76.6 156 75.1 53.3 53.6 137.2 65.4 63.3 49.1 55.2 53.8 53.6 59.5 168.8 63.6 52.6 98.7 59.6 77.7 157.7 61.6 56.8 49.8 54 55.2 302.7 202.7 46.4 106.5 54.9 87.3 235.9 108.8 83.4 101.5 55.5 190 57.1 55.6 227.7 58.8 75.8 58.2 53.1 253.2 48.9 170.4 63 56 53.1 53.2 55.5 907.9 140.9 54.9 288.1 63.1 65.7 50.7 55.8 700.7 82.5 53.5 54.7 71.8 1250.1 1174.6 66.3 672.9 96.7 123.8 113.3 48 144 81.1 185.1 224.2 54.3 331.2 52.1 129.2 157.3 94.9 69.1 76 1165.1 492.7 54.9 897.6 61.4 336.8 52.8 282.8 95.8 60.6 59.6 62.4 49.6 133.9 49.5 59.8 50.4 58.4 55.5 48.7 82 57 52.1 46.2 54.8 51.9 65.3 212.6 51.3 47.7 47.6 53.1 60.5 52.8 50.9 58.8 59.7 449.5 592.1 351 84.8 97 73.5 201.1 83.6 48.4 52 61.2 63 53.5 50.6 119.5 73.9 48.6 55.8 52.4 58.5 172.6 46.4 100.9 51.5 91.4 83.4 142.8 147.9 53.2 67.8 64.6 113 48.2 417.4 497 99.9 187.2 85.6 116.7 119 75.8 152.8 56.7 60.2 161.6 83 52.4 48.6 69.6 55.5 57 65.5 195.3 70.9 82.1 66.1 99.7 44.7 79.5 123.3 55.8 51.6 61.9 1056.8 79.4 53 58.3 54.5 52.1 51.5 58.6 48.6 50 55 50.5 82.1 52.8 53.2 57 71.4 351.5 54 54.5 583.9 736.8 51.1 54.6 48.6 325.7 16578.2 12429.3 11789.5 49.4 52.7 14495.2 4773.3 48.2 456.4 82.9 51.5 49.8 56.6 60.3 2360.7 68 62.8 386.4 290.3 1148.5 366 3105.5 52.3 63.2 50.3 62.6 52.4 156.3 71 79.2 87.5 77.1 63.9 61.3 287.6 57.2 52.3 59.7 88 48.3 44.9 54.9 123.3 50.5 63.3 211.6 54.3 60.3 105.8 729 48.7 49.4 66.1 49.3 93.2 51 50.9 54.7 55 90.2 959.5 84.5 75.8 277 96.3 52 65.4 52.8 1243.5 58.2 46.6 62.2 49.6 48 49.8 61 53.1 80.5 52.7 54.5 51.5 56.9 57.6 44.5 53.4 62.5 57.3 50.7 54.7 48.9 49.3 55.2 49.4 54.1 57.6 112.8 545.6 87.1 53.4 49 58.8 58.1 50.9 49.2 48 67.9 60.7 50.2 49.9 55.4 61 59.4 55.6 51.7 73 49.9 43.1 50.9 52 49.9 46.5 51 51.1 59.3 50.6 47.8 53.8 52.4 46.6 53.9 60.6 49.3 56.7 67.3 72.3 58.8 58.8 64.4 314.3 1489.4 51.5 1305.3 61.4 153.6 58.8 370 55.6 246.8 84.4 79.3 94.7 407.5 101.3 97.5 47.2 58.7 68 263.8 130.5 48.3 57 56.3 199.9 52.9 88.9 54 52.4 69.6 2607.1 48.1 51.8 52.6 55 49.4 81.4 80.8 767.6 52 51.6 47.5 45.3 54.7 58.9 58.9 51.9 232.4 66.4 49.6 61.1 57.8 469.5 1434 705.4 238.6 73.4 47.8 88.2 715.8 90.5 65.5 107.9 122 124.3 49.3 57 71.7 404.6 78.3 78.1 97.9 555 62.7 51.8 55.9 59.8 213.4 43.1 54 56.9 72 58.4 58.6 109.6 56.3 67.2 48.1 74.5 52 773.8 58.3 53 52.3 242.2 292.6 1276.3 437.9 65.5 54.5 75.2 59.4 77.2 70.8 2467.4 1138 62.6 52 94.8 53.2 67.3 104.5 58.9 58.3 54.7 53.4 70 87.3 57.4 54.5 52.8 105.2 171.3 67.2 58.1 57.8 267 45.7 53.4 86.7 53.4 234.8 111.4 49.9 95.8 48.7 46.7 62.6 56.3 64.5 57.1 49.4 51.8 54.8 51.6 53.2 97.1 68 57.6 51.1 57.3 89.5 52.1 96.3 233.2 98.9 244.8 55.9 47.9 52.9 64.8 54.8 54.5 59.8 56.7 91.1 48.4 50.4 179.9 140.5 120.3 96.7 57.4 56.4 100 54.2 108.7 111.5 65.5 254.9 132.2 54.9 50.9 55.8 53.1 60.1 52.4 58.8 50.8 47.4 450.5 51.5 57.8 65.9 291.2 242.3 58.2 52.2 44.9 56 225.9 90.4 131.7 279.3 59 364.1 393.2 128 69.7 98.9 1710.6 120.1 61.7 1516.5 63 52.9 239.9 83 67.2 1145.6 55.4 2788.6 4714.6 60.8 53.9 346.8 64.4 120.3 50.4 70.1 54.5 66.6 83.9 50 55 63.6 56.2 225.2 358.8 1226.1 62.8 56.5 56.9 1260.3 51.7 55.8 51.9 61.4 74.6 100.6 103.5 476.5 503 68.4 48.7 53.2 58.2 52.1 49.2 63.4 54.1 51.7 60.5 229.9 49.8 62.2 65.5 118.8 163.2 58.9 59.6 57.2 63.7 238.9 250 1007.7 46.7 46.6 54.1 61.6 75.6 54.8 78 57.2 55.4 68 52.7 52.8 51.4 53.6 253.1 54.6 312.9 168.5 50.3 62.3 691 65.3 268 410.6 1532 54.4 1008.6 51.8 686.5 847.1 47.7 53 43.2 57.1 51.3 54 48.1 54.4 706.1 55.3 78.9 56.9 53.1 6644.9 48.8 659.8 87 53.7 2264 901.4 55 54.7 59.3 58.6 56.3 57.7 53.2 393.2 50.3 61.4 324.2 55.9 55.9 61.9 55.5 131.1 3624.3 58.2 52.3 58.3 65.7 148.1 181.7 46.7 285.6 59.8 61.8 49.4 45.4 60.1 52 48.8 56.3 51.4 295.8 52.1 48.7 357.2 224.1 48.1 196.1 56.9 52.1 48.1 56.8 53.1 72.3 64.4 56.3 99.1 144.8 48.8 57.4 58.4 65.8 47.5 54.7 2343.2 64 1878.4 61.4 2243.3 72.4 732.5 100.4 62.6 53.6 94.2 49.8 85.1 51.4 269.8 86.4 56.7 56.3 53.4 58.4 67.3 431 59.6 61.5 211.2 96.2 51.8 294.1 170.6 58.8 66.2 130.6 139.7 166.8 205 104.9 2344.8 197 416.4 111.9 56.6 52.6 59.3 123 68.5 55.7 49.2 58.1 77.3 66.7 54.7 59.4 54.6 55.3 72.6 4977.8 56.7 46.8 6591.8 59.6 61.2 349.6 54.1 51.1 2571.8 869.9 67.6 141.2 53.3 66.2 52.5 57.5 56.3 100.7 70.8 71.5 51.6 50.5 65.3 47.6 53.5 54.3 63.3 57.9 68 76.1 86.1 82.1 52.2 55 54.6 57.7 66 62.2 145.7 279.3 72.5 135.2 50.2 60 444.2 94.2 52.1 51.6 4502.9 57.8 67.4 56.7 56.9 64.2 87.4 53.8 56.8 49.3 83.8 57.7 58.4 48.4 53.5 48.5 51.2 66.3 55.1 52.1 59.7 67.4 62.6 197.8 49.1 49.8 69.5 49.8 49 54.9 62.4 287.3 44.7 62.4 50 61.9 65.9 52.1 56.1 58.2 1159.9 51.2 244.4 72.7 115.6 227.6 52 52.1 515.8 56.1 771.2 55.8 95.8 613.2 1056.9 99.9 118.8 268.4 136.1 597.1 79.1 70.5 54.4 45.7 52 49.1 58.8 59.6 51.4 61.3 49.6 55.1 53.8 60.2 56.2 62.2 50.6 50.2 53 61.4 66.4 54.2 69.3 49.2 272.9 52.1 316.3 129.4 101.7 71.3 48.2 282.5 77.3 49.1 77.4 58.3 224.6 49.2 57.3 112.4 566.8 57.5 50.8 63.8 75.4 387 51.1 244.2 646.9 55.2 74.4 61.9 70 57.6 77.3 456.3 66.1 107.4 63.2 70.7 76.3 45.9 102.3 57.6 49 61.3 66.2 179.3 91.8 49.9 54.2 53.3 50.4 47.9 50.5 88 74.6 56 60.1 65.6 52.2 66.7 47 61.4 74.3 50.9 48.1 50.4 45.8 52.3 650.1 52.7 74.9 62.8 141.4 79.8 48.9 54.8 53.5 80.8 95.8 48.2 51.8 148.9 286.4 64.7 107.9 64.7 214.5 53.4 58.8 61.2 50.4 51.8 54 132.3 53.6 183.6 66.3 376.2 48.5 51.4 54 101.8 52.9 123.5 174.7 51.7 124.1 57.9 65.5 67.2 63.7 52.6 62.2 143.4 203.3 60.3 48.6 61.9 77.4 54.2 53 335.9 57.5 57.2 56.4 103.2 49.2 53.9 169.4 53.8 63.3 48.7 69.7 84.2 141 87.8 57.2 2980 51.7 55.7 47.1 50.5 433.7 54.5 66.6 88.2 52.5 55 355.9 58.2 56.3 2813.6 49.4 95.9 1115 125.9 47.5 51 52.7 269.3 136.3 4230.4 55 66.7 55.2 46.1 52.6 1420.2 179.6 247.7 50.9 823.6 55.4 58.7 71.1 53.2 369.5 70.5 58.5 57.4 64.5 268 49.7 55.1 59.8 251.2 178.2 273.8 51.4 333.3 89.6 53.5 811.4 57.5 64.9 126.8 94.1 2727.8 1516.9 48.9 77.8 53.1 51.6 135.8 218.9 176 504.4 448.3 584.7 5875.7 678.9 51.2 54.1 230.3 250.5 334.1 51.4 559.8 252.5 195.6 133.8 640.6 165.5 63.6 74.6 233.5 62.6 53.7 51.5 65.9 51.6 59.2 677 52 53.6 53.8 1459.4 52.2 782.2 281.7 53.4 57.4 60.1 54.3 79.5 59.7 412.2 848.3 1287 246.6 906.7 54.6 351.8 519.1 208.8 73.7 51.6 91.1 54 56 55 44.2 54.9 52.6 381.4 57.3 57.1 474.7 60 53.2 51.9 53.6 250.1 54.3 54 46.6 54.6 115.3 54.7 246.9 208 86.8 104.6 919.2 436.7 151.3 47.7 55.4 53.1 51.2 55.6 45.4 56.8 50.3 48.1 72.3 55.7 186.4 51.1 60.8 134.1 50.3 562.9 56 57.7 54.8 56.2 71.5 48.1 70.5 74.9 62 135.6 55 186.2 56.5 241.6 80.1 332.6 56.2 1011.5 581.9 149.7 53.1 109.5 63.7 59.2 73 55.8 60.1 58.2 55.3 55.6 51.9 48 64 59.1 51.2 54.9 46.7 55 54.9 53.4 4192.5 48.4 303.6 51.4 50.5 52.7 375.3 162.6 780.8 55.7 785.5 292.2 50.3 181.1 1233.7 61.7 257.3 182.5 901.9 1013.6 55.7 72.8 238.8 287.7 51.4 294.6 54.5 268.5 60.9 101 76.7 68.3 54.6 93.3 85 65.4 50.4 49.4 51.2 54 1047 803.6 92.6 92.7 54.9 59.2 61.8 63.7 76.7 1486 690.1 114.6 64.3 49.8 262.6 52.5 93.8 68.5 53.1 50.4 56 77.6 78.8 71.3 119.5 52.1 1496.9 56.9 90 76.5 50.2 53.6 52.4 48.2 50.4 1075.7 3093.5 537.6 1365.8 60.4 52.2 46.7 54.1 51.8 55.7 53.8 45.5 2270.4 574.6 477.8 18491.6 50.6 70.9 272.2 62.6 135.5 76.4 55 63.7 57.1 51.8 73.5 64.6 64.8 58.1 50.5 56.3 1980.9 205.9 2912.1 1532.7 44 52.1 59.7 62.7 2195.5 497.2 48.6 54.8 50.1 73 54.1 910 52 56.3 123.7 53.3 568.7 477.3 53.7 96.2 64.8 68.5 53.5 347.9 199.4 71.6 63.5 99.1 334.3 109.8 857.5 206.9 50.4 70.7 51.8 55.3 47.7 51.3 66.6 53.4 776.3 76 109.6 860.6 735.7 82.7 78.6 48.4 65.9 54.9 53.5 110.3 55.6 84.5 178.1 1530.8 74.6 51.3 55.3 48.7 56.1 54.1 47 1498.9 54.5 81.8 72.6 324.2 783.1 222.2 50.7 45.8 113.6 53.2 92.6 84.2 290.3 46.2 68.8 52.1 58.3 100.4 248 77.5 141.6 63.9 45.1 54.3 53.8 60 55.4 90 58 55.6 66.7 71 53.6 198.2 85.4 67.5 983.4 69.6 53.9 47.2 63.7 356.5 60 466.3 1465.5 49.8 4822.1 56.9 3121.8 58 2197 1883.5 257.5 478.8 50.3 48.6 308.7 59.1 51.4 54.6 49.9 42.9 48.4 47.8 171 225.1 60 303.8 87.9 54.4 76.5 304.5 174.4 61.3 50.8 67.5 188.3 1287.6 49.5 115 142.3 44.7 78.5 71.7 80.2 69.1 64.4 241.2 50.2 51.4 198.1 54.1 50.7 51.9 79.1 65.3 53.6 60.1 55.5 53 49.8 49.6 55.8 49.5 143 51.2 57.3 60.1 53 105.1 56.3 50.1 53.4 57.3 66.9 53.7 51.8 66.3 995.8 67 143.2 53.8 50.3 58.8 70.1 52.6 157.9 54.5 55.4 56.1 48.3 59.5 66.5 267.9 87.9 79.4 56.8 52 51 50.9 51.1 49.8 182 141.6 52.3 64.2 53.2 132.2 263 49.7 48.6 282.4 1937.2 50 108.9 51.5 53.9 58.7 778.6 54.9 50.4 253.5 89.5 298.9 45.9 141.5 144.7 53.6 575 66.9 50.3 72.7 119.3 56.3 102.2 241.1 210.3 48.7 537.7 56.3 508.4 53.1 86.8 55.5 58.4 53.5 57.1 51.6 127.5 56.9 46.8 180.2 104.7 61 1013 52.5 48.9 61.9 56.8 128.4 63.2 55.1 55.4 63.2 60.9 50.3 259.7 435.1 59.3 45 54.4 123.3 98 83 95.6 71.2 63.9 53.4 53.6 54.6 61.4 52.9 52.1 52.8 96.1 61.9 50.1 50.9 221.9 69.4 60 194.2 385.6 50.9 62.4 159 178.4 99.3 1063.5 149.9 413.2 422.2 555.1 212.8 69.3 1115.5 67.2 169 53.9 50.7 187.2 56.3 182.1 53.8 137 66.3 328.9 48.7 211.8 150 68.7 869.8 661.5 100.4 214.6 59.7 1487.5 93.4 44.9 93 48.4 57.9 55 51.2 50.9 53.7 48.6 61.8 758.3 60.8 58.1 78.5 55.3 48.7 188.6 54.8 56.3 57.8 53.7 56.8 154.2 100.3 52.3 55.1 48.4 50.8 695.2 665.5 226.9 48.3 69 53.1 46.1 71.3 102.4 66.2 107.3 78.8 56.6 149.9 59.7 60.5 52.7 54 65.1 49.7 49.7 100.9 217.2 143.7 121.6 134.2 54 50.9 58.3 51.9 56 51.7 51 57.9 49.7 148.1 966.2 825.6 61.4 59.4 154.5 53.7 55 51.7 50.6 59 52.3 3557.6 4586.9 5734.5 87.1 248.3 1461.7 9002.9 4647 135.3 1263.6 67.7 1373.1 53.4 65.4 3261.5 68.7 516.4 1681.6 3948.4 57 241.4 149.6 1488.5 1550 1176.1 1502.3 68.4 4301.9 1107.9 53.9 174.4 76.1 532.9 2059.5 82.8 657.7 427.5 230.8 57 56.7 52.6 56.4 3638.3 140.2 75.2 395.9 4199.7 1435.2 52.4 2232.3 4498.7 1056.8 791.5 54.9 4358.6 118.7 44.2 52.5 45.6 593.6 2694.4 2655.2 151.5 2697.2 571.9 77 51.5 50.4 57.5 50.1 159.9 101.3 63.9 62.5 59.1 69.6 52.7 81.6 71.2 229.2 52.5 338.8 57.6 59.4 161.4 104.7 255.3 194.3 94.4 184.9 98.7 64.2 74.8 134.5 248.9 60.6 53.8 52 48.4 76.4 157.4 154.8 76.9 74.3 52.3 92 57.5 51.6 62.2 48.8 46.5 75 55.3 116.1 57.7 872.5 59.2 48.2 92 63.2 76.5 366.1 71.7 53.3 51.8 76 96.3 363.5 59.5 115.5 54.6 138.8 74 71.8 758.6 63.1 65.3 43.5 48.3 55.4 187.9 48.7 74.1 77 60.1 96.1 219.6 63.5 46.7 47 53.5 871.8 68.4 197.3 55.2 55.5 637.4 106.4 61.5 189.2 54.1 83.2 391.8 59.3 50.3 64.7 2779 7478.7 54.8 57.6 57.4 53 67.2 61.4 45.9 56.4 281.6 49 50.9 53.3 162.3 78 59.8 100 150 50 148.9 84.6 51.9 55.1 53.5 85 53.2 49.1 91.1 55.1 110.2 58.1 48.6 55 47.9 86.8 55.7 63.7 58.5 528.8 94.3 69.1 455.9 49.8 389.4 259.5 61.2 51.5 47.9 57.4 51.7 59.6 58.3 66.2 51.4 58.3 63.1 66.9 80.2 63 171.4 50.1 68.1 198.3 61.2 96.1 181.6 52.8 52.4 88.2 66.1 56.7 54.4 53.2 55.7 58.5 53.8 63.6 51 55.1 47.1 52.1 50.9 77 58.3 61.2 52.8 50.3 52.8 90.9 52.5 100 51.6 1322.4 103.1 56.7 281.6 3661.1 164.5 691 227.8 45.5 212.4 53.1 54.8 54.5 58.3 3288.3 1147.9 53.9 66.8 159.5 179.4 482.1 120 216.5 70.1 434.6 516.9 65.6 178.3 640.7 52.2 73.4 324 240.7 63.7 309 79.8 604.8 53.5 48 114.1 64.8 82.1 116.9 171 234.5 57.4 52.7 48.6 50.4 51.7 53.8 59.4 51.1 92.6 56.9 340.4 52 51.1 66.3 69.4 47.6 47.8 83.5 59.5 52.2 76.3 50.8 115.4 985.5 52.2 55.5 55.8 53.4 54.7 45.5 67.5 385 607.7 78.8 65.7 258.1 295.1 144.7 112.9 57.4 272.5 49.3 53.4 690.3 56 115.7 63.1 69.4 1013.5 76.6 73.1 57.9 108.7 610.7 165.1 724.9 50.5 154.7 60.3 52.4 504.2 61.4 1000.1 73.1 53 53.3 52.9 70.7 69.5 219.4 199.9 590.5 53.7 59.6 60.2 48.2 49.8 60.4 77.6 365.6 59.6 2382.8 54.1 60.6 50.9 49.2 137 256.5 59.4 220.1 91.5 57 93.2 81 531.6 117.8 65.7 48.5 50 142.1 81.7 88.9 77 47.8 65.9 121.3 76 58.4 78 170.3 198.3 50.5 49.6 73.7 48.8 69.5 63.3 52 59.7 56 68.2 50.6 60.7 49.7 98.5 51.3 60.1 195.3 55.4 75.6 50.8 55.8 53.6 82.2 53.7 364.4 50.7 48.3 59.1 68.1 87.2 69.4 54.2 247.1 96.4 86.9 468.1 51.9 218.5 73.1 57.3 85.5 59.4 50.4 843.9 58.4 47.8 56.6 50.9 45.7 59.4 44.3 54.5 55.6 50.7 61.7 533.5 328.2 213.3 51.7 52.8 887.5 1646.4 52.5 151.2 56.6 159.7 135.8 791.1 708 141.7 55 55.4 97 51.5 56 55.4 54.5 103.3 352.3 49.4 109 91.8 89.5 53.5 480.3 59.6 60.5 55.5 74.2 161.3 65.6 115.8 456.4 100.2 53.5 50.4 87.9 313 55.5 55.3 78.4 52.9 57 56.2 52.9 51.9 60.1 111.1 63.1 72.9 61.7 55.8 53 49 50.8 57.2 57.7 54.6 49.4 53 54.5 66.7 58.9 48.9 76.6 62.6 427.1 46.7 67 48.2 64.4 52.9 62 54.3 52.3 52.1 62.8 61.1 110.5 501.1 196.9 50.2 559.5 66.6 112.3 53.4 56.9 108.7 54.6 48.9 75.9 58.5 1141.5 154.9 65.3 204.4 2327.2 132.1 490 474.7 62.3 48.8 61.5 53 48.4 347.8 73.7 58.3 109.7 51.3 51 156.2 90.9 51.6 51.1 51.2 79.6 55.3 72.6 50.4 53.6 56.9 56.2 45.4 52.3 62.1 59.1 54.6 51 81.8 121.6 1510.4 352.6 69.1 58.3 58.1 211 93.8 166.2 50.2 174.2 799.7 59.3 44.8 46.8 49.5 54.4 316.4 242.2 68 48.2 95.3 64.2 253.1 1300.8 63.3 112.9 227.4 125.9 54.9 60.8 233.6 1311.9 263.6 87.7 51.6 341.3 213.3 205.1 129.9 1201.2 235.3 54 371.2 55.1 52.3 54.6 50.3 53.8 51.9 73.6 46.3 48.9 155.4 133.1 63.9 211.3 56.9 51 786.8 393.1 1199.5 58.1 57.7 52.7 189.8 508.3 514 64 51.5 114.7 50.9 49 47.7 323.8 144.2 47.1 60.5 51.5 62.3 58.5 60.1 434.1 185.6 53.2 93.4 51.9 53.3 62.7 54.9 115.6 3879 3624.4 138.4 171.1 343.8 3132.2 879.3 140.2 48.9 55 246.2 166.7 100.8 44.7 76.6 356.8 107 61.8 51.5 58.1 755.8 245.3 309.3 98.7 56.2 116.9 53.4 51.1 54.7 48.5 118.3 58.1 73.4 58.4 50.5 61.8 2470.1 54.7 52.5 58.9 124.4 747.7 43.5 52.6 62.1 118.4 148.2 48 57.2 59 50.8 59.9 51 56.1 263.8 53.3 98.7 48.7 61.5 65 59.2 59.2 49.3 56.9 45.6 63.6 58.5 94 60.4 52.6 57.9 74.3 103.1 48.2 51 53 68.8 47.8 82.1 56.9 89.6 64.5 43.6 336.1 60.4 105.8 50.5 56 378.5 236.5 214.9 103.7 52.2 59.1 63.8 48.4 56.8 46.8 57.8 51.5 57.1 82.6 61.4 59.5 53.4 48.4 57.5 53.7 54 2578.2 54.3 152.4 517.3 74.5 53.3 79.1 55.7 65.6 462.2 97.3 55.1 85.3 52 64.4 45.3 49.7 52.7 46.2 55.7 60.4 58.9 96.6 258.7 57.5 58.6 146.7 52.4 52.5 53.5 87 55.7 51.3 48.7 61.8 51.4 60 57 53.1 49.4 56 51.6 54.8 252.1 55.1 3108.9 57.7 66.4 141.7 93.3 49.8 277.5 3072.2 146.3 67.2 88.4 53.9 65.3 62.4 50.1 52.3 53.9 48.7 51 54.1 49.6 51.7 61.1 225.6 60 71.4 694 58 69.7 73.4 58 92.4 55.6 55.1 235.8 191.3 73.9 58.2 124.2 48.9 1888.5 82.7 56.7 133.8 50.4 49.8 70.3 70.2 51 61.3 59.7 106.2 74.5 48.5 58.7 78.6 58.4 154.2 50.7 91.5 241.4 46.3 43.8 136.5 87.4 57.4 53.4 55 50.1 49.5 54 50.8 939.4 49.1 128.1 56.2 56.9 119.4 193.6 59.9 84.2 120.3 54.2 86.6 137.1 56.1 78.6 974.8 54 57.2 56 111.5 46.5 48.7 52.4 650.8 45.4 88.9 69.9 389.9 133.7 371.8 53.6 61.6 81 85.4 53.3 57.1 272.9 51.5 47.4 56.3 1835.1 55.5 56.9 57.3 53.7 74.2 55.8 51.9 53.1 60.2 117 59.8 64 49.1 58.9 48.5 255.6 148.2 50.7 66.6 1352 54.3 142.1 195.1 196.2 143.7 51.1 63.5 49 54.7 835.6 53.5 55.3 43.5 54.3 49.3 73.9 54.3 53.3 53.2 57.7 96.5 54.9 706.4 134.5 50.9 58.8 57 384.4 52.2 430.9 58.4 72.8 53.3 64.5 77.7 128.8 55.3 63.1 54.3 258.8 63.3 335.3 71.7 167.6 89.5 271.4 51.4 177.8 80.9 204.3 69.6 55.6 55.5 67 53.4 48.7 187.7 49.9 53.1 62.2 61.7 1337.4 552.6 1025.5 60.4 57.7 82.1 52.4 63.5 91.6 775.5 56.8 54.7 50.6 122.2 54.2 67.9 50.6 45.1 65.3 50.4 51.3 386 74.4 47 158.9 225.7 51 54 66.8 47.9 167.3 50.5 160.2 170.6 60.4 47.8 68.3 58.9 56.9 53.8 52.2 107.7 55.9 55.3 66.7 49.8 54.5 66.2 144.5 80 1135.5 327.2 233.9 51.9 50.9 60.7 68.8 50 69.7 78.8 1149.8 62.6 56.7 240 51 51.5 49.2 55.5 110.4 373 90.8 64.5 47.6 74.8 46.1 53.8 168.8 62.8 65.9 122.2 55.3 51.7 50.4 54.8 51.2 106.6 54 53.1 55.9 43.8 98.1 752 79.8 49.4 50.3 92.8 1034 52.5 337.6 75.4 55.4 253.1 431.5 56.3 400.9 137.5 58.4 60.2 61.4 50.7 67.3 131.3 104.6 50.4 58.4 90.2 83.3 191.1 73.9 53.7 253.8 287.7 755.3 50.2 828 64.6 308.9 52.3 210.5 54 309.1 110.2 53.2 645 56.2 72.9 98.8 51.8 108.2 217.7 50.3 49.3 66.2 90.3 50 50.4 46.1 207.3 172.9 67.5 132.1 62.9 50.7 46.8 75.3 60.6 71.4 68.5 130.3 62.4 56.8 55 63.8 54.3 64 331.7 4824.3 57.4 53.4 67 154.1 1447.7 54.2 56.7 62.6 68.8 62.7 63.5 118.2 52.3 116.6 85.8 95.4 59.2 57.8 133.2 158.9 1554.7 1286.4 174.4 58.8 115.4 55.4 53.4 170.5 272.4 177 78.4 942.8 72.2 71.3 62.2 70.8 58 50.4 48.7 74.2 73.1 82.9 160.6 83.5 51.4 61.3 145.1 322.1 1137.6 120.1 58.8 116.4 102.2 109.8 77.7 124.5 71.8 138.8 56.6 53.8 68.9 51.8 47.7 133.4 86.3 511.2 46 47.9 52.2 52.9 66.6 52.4 53.7 57.4 56.2 79.2 103.7 396.7 56.1 55.2 328.3 396.5 57.1 317.1 710.5 69.8 60.6 55.2 53.2 77.7 1208 58.5 87.1 68.4 2422.5 60.9 239.2 182.6 62 68.6 86 100.9 55.8 58.3 69.2 19344.5 84 60.8 78 64.7 56.3 50 117.9 53.5 89.8 51.9 139.2 169.5 73.8 52.7 64 61 49.8 112.2 235.3 105.2 55.7 224.3 1102.9 102.9 59.7 1151.9 54.6 63.9 650.1 151.2 680.6 349.5 120.9 251.6 959 52 57.6 372.7 54.3 526.4 60.5 48.8 53.6 51.1 53.8 50.7 69.6 82.5 52.3 57 60.6 49.8 62.5 78.7 65.2 54.9 47.7 101.2 51.1 68.5 150 52.5 53 84.6 56.4 52.9 89 57.3 62.7 130.3 52.9 53.2 55.2 55.9 154.5 569.8 81.7 62.6 61.3 52.5 44.7 55.3 55.4 897.8 54 284.6 52.5 47.6 55.2 58.7 54.6 53.5 50.7 58.7 825.9 54.4 44.9 68.9 143.8 55.2 54.9 75.9 52.5 81.1 59.9 43.4 57.2 54.2 50.6 94.9 63.1 3826.9 97.9 63.6 104.2 59.1 53.2 71.5 58.5 58 54 51.9 62.2 49.2 56.9 80.6 56.5 656.5 55.8 85.8 70.6 80.3 65.2 56 197.4 54.2 53.9 57.3 75.2 55.3 60.6 62.2 138.8 56.8 50.1 62.3 65.3 49.3 59.9 146.3 534.8 58.4 55 56.7 54.1 54.3 50 1937.8 47 177 59.7 51.2 96.8 200.6 89.7 195.9 189.8 54.9 50.3 572.2 46.4 363.6 77.5 128.6 150.9 161.8 139.6 53.6 605.8 70.6 55.5 65.1 350.7 55.6 46.7 190.9 94.8 54.1 927.8 67.2 57.6 408 139.7 52.6 54.8 62.1 71.8 446.8 408.9 161.5 58.2 53.3 65.5 67.7 73.7 50.6 51.8 50.9 96.9 55.6 56.3 52.9 51.5 53.6 68.3 77.2 53.9 51.5 66.7 78 618.3 54.9 57.1 53.2 55.4 58.2 47.1 61.9 50.2 49.3 57.1 52.6 51.4 55.6 47.7 60.2 88.9 53.2 55.4 54.9 46.3 55.8 53.9 51.9 58.2 52.5 62.2 66.6 279.7 54.6 58.2 62.6 141.6 82.7 56.5 59.5 87.9 93.7 60.5 564.7 712.4 50.3 51.1 61.7 55.2 48.7 62.7 72.3 58.1 56.3 54.4 54.8 50.8 55.3 60.5 50.8 59.8 47.1 50.7 59.8 57.1 55.8 48.7 50.7 62.5 641.7 59.1 53.9 54.1 76.7 50.7 54.3 54.1 79.1 60.5 179.9 65.9 461.3 53.3 65.9 3419 4550.6 1354.1 54.4 308.4 162.2 509 505.3 1133.8 54.7 338.1 2382.8 274.6 60.7 62.6 2193.1 59.7 365.8 66.1 54.8 104.4 85.5 50.4 55 49.5 59.5 49.1 337.1 58.6 53.4 56.7 59.3 57.7 49.3 63.5 81.1 58.7 57.1 60.9 53.9 72.4 56.1 63 53 97.9 55.9 77.9 60.2 402 53.1 4200.3 51.7 261.1 883.5 264.3 54.2 48.5 45.7 68 60.2 46.5 48.6 52.1 57.2 75.4 48.4 54.3 185.9 67.1 75.2 2249.2 78.7 525.7 82.6 432.3 58.4 53.5 90.8 57 53.8 127.5 46.5 304.8 56.2 72.2 64.8 84.6 59.8 205.5 62.3 55.3 98.6 87.2 138.6 49.9 54.1 54 53.6 98.6 67.1 50.2 50.6 52.9 50.9 58.6 57.5 92.8 56.8 60.8 52.2 1646.5 76.6 64 392.2 64.1 503.9 146.1 58.3 49.4 204.6 60.4 117.7 55.8 110.3 121.3 69.9 54 66 53.1 100.9 46.6 68.4 141.6 96.6 58.5 46.5 75.8 52.6 186.1 56.9 57.5 58.2 297.5 564.7 219 49.5 52.5 49.7 1563.3 527.6 1128.9 58.4 383.2 56.3 98.1 53.6 52.2 63.5 136.5 120.2 217.9 138.5 65.1 114.9 59.3 53.1 58.3 54.1 63.4 48.8 185.7 70.2 53.3 58.1 43.8 52.7 60.4 54.9 358.1 96.6 52.7 57.2 63.2 52.8 45.1 52.6 54.7 54.5 157.3 68.6 57.7 60.6 56.7 50.4 54.9 49.9 105.1 79.8 904.1 50.9 114.5 60.5 292.6 51.4 67.4 79.9 643.4 48.1 187.3 57.3 60.2 54.3 54.8 71.3 49.3 55.5 70 87.3 109.5 56 56.1 57.3 117.3 50.7 55 141.5 1926.1 57.7 58.2 50.5 50.6 48.5 518.9 60.8 116.3 191.5 100.4 56.1 60 54.9 51.8 57 57.5 48.7 55.1 129.9 47.2 48.7 49.2 50.2 77.3 86.5 59.7 65.6 136.7 203.9 52.1 65.8 48.9 53.9 58.3 53.1 56.7 61.3 327.8 111 55.7 52.3 57.9 59.6 52.4 55.1 59.7 462.7 68.3 50.4 57.9 50.9 149.3 61.1 48.5 57.3 49.4 47.2 73.7 64.5 47.7 68.6 51.4 146.1 48.4 48.7 57.8 48.3 552.5 561.1 50.2 55.2 57.4 60.1 57.2 56.2 105.7 50.6 371.2 58.5 54.9 53.6 53.7 53.2 56.6 65.7 56.9 55.9 48.2 111 1046.4 131 1112.7 98.9 442.7 65.3 47 87.4 111.9 52.7 412.9 60.6 73.3 381.7 48.9 72.4 48.2 76.2 50.1 54.8 206.5 55.4 629.9 48.4 169.7 68.8 868.1 686.1 48 55.8 53 109 77.6 66 50.1 55.3 127.7 263.8 79.8 56.9 58 71.4 50.1 57.7 116.6 67.3 51.1 56.7 110.5 93.8 142.4 57.7 57.6 340.7 395.6 51.6 72.6 51.6 52.4 55.1 60.8 49.3 54.3 52.2 334.3 53.8 315.8 290.8 71.1 54 50.5 210.8 71.8 49.8 49.5 51.5 54 61.7 47.1 78.8 411.3 53.6 51.4 49 203 73.5 67.2 58.7 48 54.5 56.1 57 51 58.3 117.5 54.2 57.5 56.5 48.9 56.2 49.5 52.8 52.4 104 55.3 298.5 54.7 54.6 52.8 53.2 62 59.2 63.5 54.1 57.1 103 50.3 58.1 63.8 58.5 48 69 56.7 55.4 56.1 69.2 56.6 54.3 49.9 220.7 53.3 108.3 2745.5 68.3 54.4 96.7 49.1 189.9 121.5 584 53.8 149.9 126.9 51.5 56.4 186.2 61.9 60.1 52 55 75.8 102.7 47.3 64.4 47.5 52.6 132.9 55.9 58.5 57.6 188.1 65.2 55.8 66.1 82.1 576.9 118.7 366.1 501.3 61.3 50.8 149.3 60.4 48.3 167.4 58.5 72.4 621.7 57.1 48.2 73.6 53.6 425.7 200.9 190.7 467.1 54.1 56.9 510.9 83.3 772.6 55.5 51.3 93 308 187.3 56.9 1893.5 49.4 57.6 52.1 45.7 56.3 54.2 47.8 197.5 53.7 48.2 66.5 79.2 69.9 94.3 53.1 54.6 67.4 52.4 55.9 60 211.9 137 80.3 51.7 1254.8 60.6 52.2 316.3 141.5 52.9 98.8 424 55.2 55.4 52.2 53.2 53.3 51.6 63.8 54.3 479.4 74 88.5 52.4 49.3 57.5 684.6 96.3 49.8 55.4 49.6 72 60.4 56.5 53.4 55.2 53.2 49.4 46.5 55.6 53.1 52.5 112.4 249.6 101.6 66.1 125.6 50.6 58.5 533 52.2 53.6 58.9 52.2 156 52.7 214.1 51.6 51.5 164 54.6 132.1 61.6 53.3 58.2 53.1 54.1 82.2 1684.3 61.1 49.6 51.4 48.1 346.5 109.5 59.3 387.5 115.8 53.6 50.9 57.1 51.3 87.6 92 93.5 391 66.4 56.2 54 77.4 46.4 51.3 52.3 65 53.5 53.8 45.7 98.3 65.1 54.1 113.1 47.1 54.5 57.5 255.6 424.1 50.5 102.4 52.7 49.5 54.2 47.6 188.8 150.2 51.4 69.5 85.4 96.2 47.4 52.2 79.5 51.7 106.4 51.8 106 82.8 62.1 75.9 1419.7 58.2 193.2 2254.5 62 67.3 53.9 50.6 50.5 52.6 170.5 392.7 67.1 264.6 180 55.5 59.5 138.5 62.1 56.1 142 57.6 96 52.6 49 56.5 51.2 130.3 71.5 55.2 52.8 515.9 49 94.6 65.8 50.5 50.6 49.4 55 1970.6 75.6 45.5 58.8 350.9 374.2 63.4 77.2 52.3 55.4 49.9 56.6 55.1 59.6 57.9 69.9 59 45.5 59.4 51.2 54.5 54.1 54.1 106.6 56.3 55.4 54.3 73.1 57 59 50.4 50.8 50.9 49.7 83.1 57.1 51.1 234.2 46.9 54 119.4 57.2 173.5 66 106.8 66.5 50.6 50.6 51.8 61.1 49.6 51 50.8 52.9 143.8 61 44.6 51.6 50.2 52.4 55.5 55.2 48.2 57.6 54.2 56.1 53.8 101.3 47.2 55 63 271 246.5 46.7 107.2 73.1 50.7 49 61.3 52.8 67.4 51.2 46.6 57 53.4 68.4 55.3 69.6 48.8 49.1 60.6 50.7 56.6 138.8 80.8 57.1 51.7 60.2 56.6 55.4 148.8 2020.2 923.5 1770.3 54.3 53.7 79.8 373.7 217.3 51.4 53 61.1 115.3 57.2 311.1 54.7 186.1 270.5 355.6 263.2 48.5 91.2 74.8 51.9 50.9 62.9 54 60 49.8 72 64.7 52.2 52.7 464.4 243.7 149.5 55.4 59.5 50.2 64 63.1 89.9 75.6 50.3 2008.2 533.5 101.4 56.5 72.6 67 65.9 57.1 88.8 445.8 667.7 744.7 6281.8 50.5 66.2 576.7 81.5 53 51.4 55.7 55.7 55.8 233.2 157.9 55.1 55.4 121.1 56 44.2 163.3 123.2 102.4 66.8 70.9 50.3 53.1 1317.3 611.7 50.5 61.8 125.6 154.7 146.4 182.1 84.8 199.8 48.8 54.8 50.1 53.6 60.5 49.2 1342.6 52.3 129.7 1128.6 50 316.6 54.3 49.9 54.3 91.9 53.1 62.3 51.6 59.4 604.7 397.5 932.3 273 905.7 63.9 364.8 92 47.9 66.8 65.7 65.5 55 670.2 67.6 130.1 54.4 55 80.5 91.1 56 49.7 464.5 53.5 1205 77.2 77.3 52.9 52 86.7 1440 187.4 450.1 74.2 44.4 718.5 47 86.8 107.2 61.1 62 55.2 95.3 54.5 49.1 65 84.8 105.8 64.9 109.4 51 75.8 182.4 53.2 50.7 52.4 53.3 60.4 70.1 78 49.9 48 57.2 50.9 54 236.8 54.2 69.7 57.7 1272.7 131.2 56.1 927.4 81.7 55.8 52.8 49.3 61.1 48.6 60.5 64.5 54.7 56.4 56.8 52.6 173.2 88.9 55 71.4 63.5 62.6 60.2 339.9 50.3 190.3 58.4 682.3 55.4 83.9 101.9 55.5 48.9 67.2 56.8 118.5 110.5 205.3 96.3 53.2 56.2 61.5 51.8 77 50.4 64.7 58.7 48.2 66 88.8 302.7 47.3 237 100.3 472.7 364.8 73.1 209.8 56 49.1 70.9 159.3 89.2 54.3 52.8 52.8 244.3 56.9 173.6 85.7 50.9 46.8 80.7 52.2 141.9 298.7 299.4 55.5 55.5 58.6 54.4 49.5 167.7 115.5 49.2 57.3 49.7 115.5 613.9 52.8 55.3 60.4 83.8 61.3 53.6 391.4 61.9 52.6 331.3 1262.3 82.7 54.3 59 63.8 66.2 60.5 128 59.4 132.4 281.6 58.9 59.4 55 2159.5 51.3 58.7 43.1 64.6 59.3 67.8 139.9 94.9 60.9 227.1 101.4 50.4 51.2 51.5 48.6 59.5 54.5 137.1 48.1 83.2 48.7 97.1 70.1 74.8 55.6 60.3 71.8 52.1 153.1 285.7 76.9 54.3 82.4 140 77.8 697.7 74.2 48.9 476.4 58.8 58.1 601.4 169.3 121.6 57.9 61.6 48.6 49.7 238.6 71.1 59.5 56.3 49.3 48.3 56.2 50.2 57.1 56.6 59.5 52.7 66.7 213.6 58 47.8 52.2 77.2 55.2 301.1 114.4 54.9 242.6 53.4 51.9 99.4 60.8 361.1 51.5 61.1 927.1 65.6 54.9 79.6 59.4 581.9 561.1 56.9 57.6 64.9 54.4 54.5 53.2 88 121.5 54.2 52 59.7 106.7 68.7 50.7 58.6 57 67.9 1242.3 52.6 56.4 62.6 59.9 169.5 94.3 55.4 46.1 51.9 57.4 48.6 57.3 50.9 48.2 420 51.6 49 67.9 143.1 49.1 72.8 195.7 108.6 64 117.2 59.1 448.2 55.9 51.2 902.7 62.1 263.2 77.9 49.5 52.9 50.6 52.8 55.8 52.3 46.8 51.8 63.3 56.4 56.8 47.2 50.2 55.2 59.7 57.4 68.6 54.1 62.2 57.7 51.5 127.5 50.6 54.6 54.6 55.8 49.2 98.9 85.8 52.4 110.3 81.7 78.3 52.1 201.9 54.4 55.2 825.8 50.3 8094.1 18106.8 51 78.4 79.8 125.6 2329.5 51.9 65 46.5 314.4 59.3 51 196.5 64.7 46.5 57.7 54 102.8 107.5 65.3 65.7 786.7 1039.4 7514.9 93.5 67.2 3452 60.2 60.9 75.8 45.8 46.1 65.7 96.1 81 47.6 64.8 50.1 49.4 169.1 9363.1 47.8 406.7 515 51.8 60.9 72.1 58.6 97.5 65 185.6 58.5 129.7 48.7 1271.4 103.6 99.7 51.6 456.4 247.5 62.9 52 544.9 50.5 78.6 72.9 52.5 209.3 106.3 233 56.7 57.5 54.9 51.6 10957.5 52.3 225.2 2260.3 48.2 63 55.9 97.3 68.1 50.6 54 53.2 49.2 75.1 277.9 243.2 96.9 838.6 81.1 679.4 146.7 81.4 64.9 71.2 55.1 52.6 115.6 55.5 1371.7 151 295.2 649.8 48.5 56.6 7375.3 2116.5 90.2 1482.9 94.2 128.2 250.9 140.2 57.3 51.4 47.4 55.4 56.2 444.9 127 59.7 144.2 50.6 157 66.8 57.2 2414.6 68 49.1 74.9 67.5 55.3 51.9 61.1 82.6 166.8 394.3 73.8 245.8 5910.2 5195.4 103.9 163.5 54.2 54.2 55.1 57.1 62.4 115.6 60.9 1232.2 1297.8 204.8 57.3 221.3 686.7 60.3 59.3 52.1 694.2 399.8 607 60.8 55.8 54.1 54.7 51.4 548.9 158 49.6 1507.2 1182.3 67.3 2983.3 2830.5 56.1 458.1 53.6 590.5 143.8 52.6 141.8 190.6 72.6 359 2781 50.6 1368.2 789.7 57.5 205.1 315.4 13629.7 519 664.8 250.7 265.4 141.3 69.9 51.6 46.9 2532.9 132.1 521.6 765.7 202.9 120.6 56.7 2038.7 84.4 217.4 5439.2 200.3 2885.5 420.3 2060.8 56.7 1962 659.6 643.1 53.5 6182.7 336.3 159.3 137 115.3 76.5 395.6 129.5 849.5 55 1699.1 320.2 1795.2 172 47.4 238.3 49.1 58.6 1139 806.4 1020.5 476.5 94.8 4523 477.9 100.1 483 581.9 63.3 67.3 63.3 140.4 1811.2 521.4 57.1 90.5 58.8 50.4 87 114.9 66.9 62.5 114.1 71.5 664.9 263.5 766.7 54.8 50.1 80.5 58 264.7 53.8 52.4 1552.3 61.2 66 50.4 44.8 351.4 63.5 45.4 221.9 366.3 126.7 119.6 431.2 569.4 233.7 5071.9 54.3 713.8 50.4 49.5 119.3 165.8 55.1 54.4 63.5 47.7 51.6 58 121.6 98.5 312 51.5 1113 365.2 66 122.9 63.5 54.3 50.6 52.7 58 56.9 58.4 50.9 59.5 125.7 102.5 63.4 164.3 49.4 93.4 74 63.8 55.3 54.6 54 49.5 67.1 51.2 46.8 62.8 52.4 58.3 57.2 51.6 69 49.2 46.5 57.7 52.2 69 63.8 56.9 73.2 54.9 177.6 56.3 61.2 48.6 69.5 53.6 58.2 52.7 55.5 48.9 49.6 57.7 55.7 50.6 53.1 51 69.2 66.6 115.7 741.5 65.3 62.8 98.1 187.3 226.3 75.8 227.5 124.2 245.8 49.7 53 339.5 72.6 90.9 367.5 72.4 1188.7 123.1 1156.8 187.6 167.6 63.4 248.3 100.7 66.4 55.3 47.8 60.4 61.8 52.2 51.4 51.5 56.5 427.3 48.5 1035.7 60.1 99.2 57.5 55.5 62.3 119.6 58.4 2479.3 81 51.2 64.7 107.4 54.1 51.3 71.6 1180.8 52.3 59.2 58.3 50.9 56.1 54.6 55 56.2 50.7 245.5 58 58.6 54.2 52.4 50.8 52.8 59.1 168.9 59.4 261.1 51.7 55.3 152.3 71.2 52.5 107.5 49.7 55.2 46.3 53 52.6 52.6 51.5 53.4 47.5 58.8 49.4 52.1 91.9 50.3 62 140 106.8 188 56.9 61.3 49.3 65.4 443.6 114.5 48.9 50.9 51.6 49.8 510.5 6035.4 2159.1 91.7 293.1 240.9 89 2308.8 55.5 56.6 104 536.8 142.8 112.8 56.1 59.4 50.8 52.4 79.6 54.1 97.6 55.9 58.6 52.1 55.8 1277.8 56.2 53.1 73.3 56.9 54.6 59.4 53.1 60.3 45.8 72.7 92.4 106.4 53.9 57.5 84.5 62.9 54.2 62.1 50.2 238.5 2243.2 75.9 348.1 49.3 51.7 50 183.7 84.9 141.4 267.4 58.5 182 49.1 60.4 117.4 72.5 55.1 51.6 50.6 53.6 54.2 52.2 55.5 217.4 86.4 98.5 161.1 58 271 62.1 52.7 467.8 51.9 52.2 61.6 113.7 61.9 55.8 56.7 51.2 594.3 62.1 111 164.4 54.9 59.2 57.8 1064.8 120 77.4 73.2 48.5 51.6 52.2 50.2 220.6 52.2 455.6 93.7 89.2 53.3 77.3 54.9 57.4 93.2 59.9 49.2 689.9 105.6 55.3 59.6 76.5 51.5 65.4 47.1 64.4 2979.9 81.1 72.4 49.4 81.4 56.1 57 60.4 55.1 51.5 51.4 51.9 45.9 3539.1 57.3 61 1383.7 279.1 56.3 58.6 66.7 53 56.1 48.3 54.4 52.8 56.1 53 56.7 534.1 52.4 523.7 49.5 79.9 49.8 49.5 56.4 140.1 52.8 56.5 49.4 54.7 61.2 72.3 64.9 52.8 44.5 54 77.5 647.6 1496.3 103.9 201.6 396.2 94.4 56.9 197.9 125.1 425.5 72.7 115.7 54.2 126.7 52.9 70 619 448 54.6 67.3 53.4 191 488.2 937.4 51.8 68.8 60.2 52.5 76.2 116.8 578.6 1112.5 58.4 49.6 48.1 147.6 59.6 45.6 53.5 58 56.3 765.1 58.2 56.1 50.2 96 53.6 70.4 711.4 230.5 65.2 53.2 54.1 178.1 55 75.6 357.4 680.4 73.1 376.5 1103.9 148 437.7 537.8 55.4 151.2 130.5 216.1 75.9 127.5 82.7 48.5 93.7 154.3 53.1 63.9 53.4 48.9 117.7 55.5 67.3 136.4 57 213.7 45.3 106.7 53.1 44.9 58.8 49.2 52.7 59 48.7 61.6 58 50.6 50.4 53.8 60.6 47.6 46 49.8 55.9 46.8 69.9 63.7 51.6 67.4 54.7 61.1 994 68.5 56.4 45.9 57.9 147.6 52.6 57.4 56.1 52.3 54.5 54.4 69.3 53 611.9 262.2 121.6 1508.6 66.3 63.3 49.5 56.2 51.9 54.8 469.7 52.2 50.7 154 49.2 69.8 83.4 66.5 48.7 253.7 163.2 53.3 355.7 588 83.3 4436.4 60.6 57.3 47.9 126.6 253.9 61.7 59.9 48 50.2 51.9 45.8 309 47.5 62.2 64.3 80.5 75 54.3 47.7 82.7 912 67.2 1231.3 400.1 221 417.8 103.6 155.3 45.4 48.9 90.5 81.3 70.5 121.5 52.2 55.8 503.2 367.7 66.3 65.9 3412.1 1092.3 51.6 53.5 52.8 50.4 52.4 209 343.3 84.3 93.9 219 99.8 1758 51.4 48.3 53 51.3 55.4 66.6 105.5 154.1 50.4 56.8 49.6 79.9 53.8 55.2 65.1 141.8 120.5 1121.7 55.2 57.4 52.5 54 55.6 51.9 54.9 55.4 54.5 171.5 50.2 48.5 92 495.5 75.8 54.4 58.1 56.5 58.5 83.3 54.8 52.8 61.6 51.9 65 55.2 98.2 55.6 67.3 88.9 51.7 63.1 46.9 52.6 58.3 93.2 459.7 486.2 711.1 87 106.3 96.2 76.4 490.8 955.7 181.7 73.9 57.6 78.6 335.1 57.9 56.3 77.9 94.8 55.9 317.5 50.2 59 781.6 602.7 54.2 52.4 58.1 61 397.2 1237.4 67.1 108.9 73.6 129.5 57.2 95 51.7 51.7 51.6 128.3 52.9 65.2 47.6 96.4 64.6 64.7 83.5 48.8 49.5 4099.8 64.4 428.5 60 59.9 63.3 80 60.7 560.3 68.1 65.4 68.8 79.2 53.6 77.4 167 53.4 64.8 1273.4 193.9 59.4 264.9 50.1 61.8 232.6 1137.1 103.6 80.9 46.3 55.8 61.7 308.8 222.9 222.8 91.6 80.4 85 699.7 75.2 156.7 54.9 326.1 53.5 398.1 546.3 136.7 63.4 52.9 53.5 50.2 696.4 64.3 66.7 52.5 61.2 704.6 52 415.3 1021.2 57.1 59.2 64.2 65.5 46.5 48 51.2 73.1 19183.7 92.3 68.4 109.7 46 65.8 47.9 53.6 49.7 157.5 111.5 54.7 52.9 95.9 151.9 241.2 257.1 58.7 110.6 1912.7 57.4 55.2 79 66.7 53.4 62.1 72.6 56.4 76.7 1347.2 54.9 1457.9 75.9 327.9 85.3 56.4 53.1 51.5 58.2 67.2 1203.6 2693.1 362.3 228.1 198.5 52.4 69.3 48.7 1258.6 62 54.7 1652.7 121 51.9 60.3 54.8 54.7 67.7 53.5 55.8 53.9 47.6 243.5 325 214.3 61.5 50.9 54 63 53 84.2 57.3 62 47.9 47.6 105.5 1709.2 80.4 73.8 57.7 60.7 49.1 291 83.8 217.4 59.7 53.2 1317.7 284.9 587 126.6 307.5 67.2 51.2 293.8 50.1 157.4 144 205.1 57.3 89.7 50.2 54.4 437.5 521.2 79.3 85.6 117.4 54.6 66.3 55.1 55 50.4 50.9 55.6 52 63.4 52.4 53.3 53.3 53.4 53.9 50.9 53.7 48.3 51.2 55.2 67.9 75.9 55.7 53.3 61.6 62 56.9 55.1 61.2 52.1 54.1 636.2 95.2 60.6 163.9 52.9 66.9 251.6 476.6 55.8 51.2 199.5 407.7 58.6 111.9 160.4 76.8 55.7 55.2 137 99.7 74.3 205.5 53.1 60.3 47.8 53.3 51.5 54.7 53.8 62.7 70.3 59.6 63.5 61.6 75.4 52.8 56.4 59.8 57.3 109.8 50.1 53.5 47 54.1 50.6 51.2 66.2 47.6 48.1 62.2 56.1 47.7 49.7 55.6 54.6 52.9 59.8 53.5 52.3 68.2 62.1 51.1 59 56.1 348 47 54.5 52 51.4 49.3 54 53.8 48.6 48.5 57.8 92.9 87.9 61 48.2 64.1 64.1 54.7 53.9 51.2 64.5 133.9 57.8 56.3 56 47.2 121.4 51.8 54.3 51.6 49.5 55.1 54.9 53.1 136.9 55.2 123.9 63.7 615.5 67.9 148.7 112.4 1510.9 54.2 402.7 358.9 87.8 87.5 2009.2 51.3 1706.8 50.4 248.2 410.3 46.6 87.4 1415.5 141.8 1392.9 441.6 527.5 1185.4 1053.6 268.7 64.4 44.1 56.1 887 302.3 755.6 351.9 580.2 359.5 53.9 91 67.4 679.7 57.7 205.3 697.4 252.9 89.2 595.4 58.9 73.2 228.9 80.8 319.8 52.9 3117.3 131.8 577.7 78.3 203.2 99.4 49.1 53.1 57.7 66 293.7 56.6 77.4 349 66.3 53.1 52.1 49.6 271.2 813.5 55.9 69.9 779.1 11349.5 56 126.2 2148.4 2658.5 689.7 50.9 2203.4 58.3 58.6 54.5 1711.6 55.7 2105 85.6 49.3 4022.4 3145.7 56.5 55.4 64.2 48 55 91.9 43.5 55.9 45.9 54.6 57.8 51.5 47.9 55.5 478.3 51.5 55.4 49.5 46.6 54.2 119.6 48.1 255.2 125 89.4 52.9 54.9 52.3 52.1 54.8 92 52.1 52.6 66.2 51.3 58.7 55.3 50.5 55.9 653.7 765.8 75.1 638.5 50.7 63.2 59.3 57.3 55.9 54.4 56.4 45.4 110.5 55.7 54.4 57.5 59.3 53.2 400.6 210.9 184.9 173.4 197.2 127.6 1031.2 67.8 61.1 56.6 55.7 65.1 149.8 72.9 59.2 248.6 2157.2 393.8 57.4 53.8 53.3 60.6 53.7 54.6 52.8 93.4 114.9 69.2 56.7 62.6 51.8 54.5 54.3 66.3 151.5 180 72.3 58.7 54.7 56.3 53.4 50.8 66.9 69.5 801 293.4 454.6 46 49.8 3828.6 83 1209.3 57.5 53.3 472.6 52.8 53.5 46 52.1 416.6 257.5 56.1 74.4 538 65.8 55.5 105.8 531.7 49.1 53.8 64.4 275.1 51.6 620.3 46.6 65.5 62.9 54.4 99.7 46.3 47.4 69 54 4282.7 286.1 62.1 340.6 401.6 60.6 51.2 61.2 51.2 56.3 43.7 605.4 279.2 269.2 130.3 1004.4 176.8 58.9 54.3 55.8 57.3 371 271.6 336.8 50.7 65 54.5 106.1 73.4 74.1 66.8 61.5 58.2 123.8 49.7 64.2 50.9 53.5 56.1 71.4 96.3 51.2 140.2 50.9 49.6 58.6 310.8 120.5 67.9 59.6 57.3 108.3 57.9 143.6 51.1 50.8 51 52.2 62.1 54.3 52.9 163.6 50.5 51.3 70.9 50.9 56.6 50.1 55.1 155.4 142.9 60.5 57.3 52.3 128.8 58.6 248.7 218.4 54.6 1558 189.6 106.6 89.3 47.2 56.4 50.3 54.3 58.4 56.5 49.1 53.8 2179.5 55.3 108.6 119 118 372.2 561.2 53.5 53.3 48.6 1771.2 49.1 789.6 279.7 1019.8 405.7 95.1 55.6 49.2 50.2 872 11620.8 64 95 47.6 57.7 47.6 53.6 51.7 66.7 54.1 52.9 1735.5 49.6 66.9 48.3 46.7 50 50.5 55.1 49.7 59.3 51.1 48.8 83.1 60.7 278.5 46.5 61.7 527 224 493 55.6 88.8 160.5 64.5 72.4 128.5 53.1 153.6 57.3 140.9 167.3 49.9 103.3 61.2 258.4 1793.9 61.2 61.8 50.7 53.3 133.5 69.7 159.4 49.4 408 54.4 75.4 140.1 56.7 51.7 55.8 50.4 52.7 51.5 4873 60.2 47.2 55.1 45.3 49.5 59.7 2029.9 54.4 68.7 48 198.1 2132.5 60.5 62.3 52.8 57 149.1 86.9 222.9 68.9 223.6 65.7 47.3 46.2 47.3 51.7 51.9 52.2 53.4 51.5 46.4 56.2 52.6 55.7 64.4 51.3 51 65.6 59.3 54.2 48 50.1 57.4 66.1 49.2 53.1 49.4 49.5 52.5 63.7 50.5 55.8 211.9 56 63.7 101.1 146.3 424.4 95.7 59.1 253 408.4 398.4 49 92.7 61.6 100.7 582.2 134.9 1248.7 110.4 93.3 71.9 65.4 66 57.2 68.9 883.3 50.4 52.2 62.2 70.4 46 77.7 56.1 86 511 306 49.9 48.9 52.3 61.3 52.2 51.1 191.5 54 217 52.8 73.2 46.4 139.5 57.8 326.6 61.1 54.2 57.1 54 58.8 55.9 51.8 182.7 74.8 147.5 49.8 179.9 64.8 75.3 64.5 51.1 46.1 52.8 54 88.8 128.9 483.1 2117 797.2 49.4 415.3 260.9 607.6 346 68.8 52.4 60.4 84.2 157.2 1402.9 164.4 84.9 62.6 231.9 218.2 62.3 60.7 72.7 923.7 958.2 315.2 100.6 86.8 51.3 51.8 54.4 60.5 77.2 46.5 54.9 50 48.9 65.3 449.5 386.2 83.1 52.1 60.4 801.9 271.8 153.7 360.1 48.6 442.3 52.2 54.8 132.5 67.5 103.4 55.3 76.8 2703.4 971.6 46.7 151.1 115.3 56.2 50.8 63.3 55.6 67.7 606.9 53.2 993.3 198 57.2 2343 237.3 53.5 50.8 116.7 45.9 55.5 49.4 56.2 52.3 52.9 57.7 52.9 690.8 51.8 50.6 51.7 62 54 52.8 78.3 57.2 926 204 501.1 53.3 1793.8 296.2 150.6 117.5 74 80.9 55.1 132 65.1 57.6 53.2 52.6 61.6 50.5 52.9 51.4 52.1 83 67.6 51.1 50.6 54.4 405 52.5 280.5 88.3 81.4 64.6 51.7 60.5 115.8 54.9 51.5 59.7 45.7 48.1 49.6 74 132.2 51.2 52.4 53.9 88.4 49.5 1601.2 54.9 348.4 55.7 54.9 125 54.2 152.9 54.5 463.7 219.9 104.3 906.1 141 137 203.3 59.3 55.1 156.6 2161.1 96.8 56.5 9592.4 700.9 247 241 288.6 1230.9 117.4 86 54.7 56.6 177.1 57.6 58.2 56.1 578.6 2885.1 54.7 69.8 44.6 65.4 72.4 52.2 677.9 70 51.3 54.1 52.9 52.7 52.8 71.5 49.6 51.5 58.2 50.8 57.5 53.6 51.3 53.6 53.5 100.8 86.8 242.1 51.1 56.7 50.9 49.4 80 58.3 49 71 55.2 219.7 53.2 52.2 48.9 54.9 51.8 49.4 53 51.9 53 56.5 58.6 52.4 56.5 48 61.4 60.5 79.6 56.3 66.3 53.7 46.8 64.1 162.5 57 84.5 72.3 50.4 53.1 48.1 52.1 50.9 55.1 50.1 58.6 55.6 61.6 58.5 47.7 52.6 56.2 52.2 53.1 68.2 58.7 46.9 69.5 548.5 63.8 52.3 273.9 56.2 46.4 55.7 52.8 50.3 49.6 47.3 57.4 53.9 57 51.1 54 56.5 51.9 54.4 52.5 55.5 45.8 56.2 147.3 53.5 378.4 76.3 75.4 48.3 686 56.6 52.6 56.8 52.7 485 418.1 152.7 52.1 62.8 47.6 167 121.3 66.9 48.9 53.7 53.4 55.8 55.9 55.7 53.6 51.5 53.9 50.6 84.9 2211.6 143.5 56.9 67.9 323 78 99 52.5 52.6 53 47.5 277.5 747.7 84.3 125.8 101.1 50.7 56.9 2586.3 66.9 1869.5 89.6 248.5 54.6 50.1 50.3 58.9 55.7 49.2 56.1 282.5 8810.1 50.3 55 45.9 53.4 54.5 59.6 55.9 978.9 58.9 119.5 54.4 92.4 97.6 47.6 917.3 2320.2 442.1 73.8 62.7 58.1 55 606.3 78.9 54 55.1 53.9 58.5 52.6 65.2 134.5 136.9 69.7 292.6 52.4 51.1 582.6 51.7 489.9 52.7 80.2 60.2 58.8 54.8 50.9 54.1 43.2 49 48.7 219.3 65.6 55 43.9 176.9 71.1 280.8 55.7 80.4 54.1 47.1 88.7 50.5 216.9 57.9 232.8 56 56 56.9 220.1 81.9 479.5 222.9 58.8 48.9 55.1 82.8 490.7 360.4 51.8 77.8 1344 61.2 1323.5 54.5 609.1 202.7 47.7 377.7 147.1 55.1 50.4 117.9 134.5 76.2 136.9 69.4 165.7 57.5 53 527.7 486.7 53.9 101.8 1978.8 65.4 71.6 83.4 56.4 57 56.4 50.1 48.9 66.8 290.2 59.6 56.5 51.6 195.2 536.9 63 48.6 57.2 60.6 48.7 496.7 84.7 51.5 57.6 48 53.1 453 1200.1 512.6 164.6 60.9 58.2 74.8 52.9 62.6 51.6 58 52.8 55.2 55.6 58.5 54.7 56.3 56.9 78.8 182 1216.9 708.7 202.5 162.7 70 81.3 509.1 68.3 49.2 338.8 474.6 648.8 50.6 54.6 53.1 75.6 84.6 115.1 115.7 47.9 60.7 551.8 91.3 50.1 792.3 49.8 46.6 350.5 58.6 536 49.7 270.9 233 311 65.6 3187.1 130.8 108.7 1604.2 64.8 75.3 52.4 124.8 356 587.2 182.1 171.2 51.8 47.5 64.6 138.2 68.8 81.6 52.4 60.4 149.5 52.4 396.6 134.7 427.9 63.5 256.9 867.2 557.8 119.8 93.5 1141.2 1099 469 443.8 224.1 475.6 95.4 61.6 45.5 54.1 57.7 54.1 58.5 54.7 46.8 48.8 49.1 62.5 66.4 53.4 56.5 56 51.5 50.2 48.5 51.1 50.6 53.4 88.9 50.8 48.9 51 59.6 53.5 62.5 46.1 51.5 57.2 51.2 55.9 157.9 47 46.8 52.3 52.1 56.4 48.1 308.2 290 47.4 69.1 158.3 111.6 107 62.6 69.8 45.2 306.8 50.2 58.7 53.3 1198.3 448.8 58.6 60.4 221.4 1073.5 77.6 160.5 202.9 50.7 54.9 53.2 60.4 58.5 50.3 101.1 56.7 49.3 57.4 56.1 55.6 53.9 54.2 604.8 226.3 147 57.7 68.2 106.4 50.5 94.7 106.3 133.7 488.6 202.3 108.5 48.5 209.1 58.3 73.3 55.9 58.6 237.2 76.4 56.2 50.6 79.1 114.4 280.6 56.4 982.7 128.7 700.7 117.5 77.1 47.4 219.9 53.6 405.2 52.7 54.1 53.8 69.7 66.3 51.2 56.2 65.5 51.1 61.3 51.7 53.6 306.8 46.5 56.9 59 1497.7 1331.4 185.5 65.9 64.2 78.3 104.7 153.2 95.4 69 47.6 241.9 57.6 56.9 58.2 54.6 356.8 376.5 380.2 665 98.4 71.9 114.3 122 103.4 52.5 49.5 253.9 794.2 200.4 55.6 175.9 1198.7 127.5 62.2 822.2 58 68.9 59.9 83.6 83.2 372.7 180.6 590.8 147 147.5 249.3 55.8 157.5 175.2 177.8 282.7 66.6 117.9 161.5 61.3 369.4 65.1 123.8 74.4 400.1 104 64.5 59.1 66 86.9 46.2 227.7 89.9 66.5 100.4 60.9 155.7 823.8 266.1 122.2 288.8 1071 51.7 144.9 55.3 55.8 49.1 52.2 53.2 61.4 490.9 49.2 142.1 229.8 68.9 310.6 49.8 48 43.5 51.4 47.9 55.8 56.4 53.8 110.1 80.2 122.5 127.8 234.5 258.2 59.5 53 45 50.7 64 60 54.6 204.1 67.2 431.8 126.5 148.9 52.1 62.2 52.9 54.1 50.1 56.9 70.8 49.3 53.7 116.5 66.1 427.9 51 56.4 53.3 58.7 54.6 53.5 57.2 100.6 56.5 58.2 64.7 79.4 62.8 56.9 54.1 68.8 58.2 55.5 55.6 122.4 103.3 203.2 68.7 53 51.1 64.1 63.1 96.2 95.8 59.3 52.9 49.9 62.3 49.2 91.4 92.6 53.5 335.4 53 57.8 49.1 55.9 47.2 59.2 58.4 50.2 54.7 56.3 49.6 51.2 55.1 48.8 61.7 48.9 54.5 56.1 57.1 50.1 106 55.3 81.3 53.3 53.9 50.8 56.6 46.8 56 56.4 53.5 63.8 50.9 80.4 51.6 49.8 52.6 76 50.1 50.1 48.9 172.5 59.6 49.9 51.6 53.1 56.5 59.5 60.5 80.9 49.9 49.4 51.1 208.8 62.7 63.1 56 52.8 47.6 55.7 62 48.8 51.6 613.2 294.1 61.8 49.3 50.8 55.5 413.9 52.5 49.6 114.3 51.4 51.9 49.3 64.8 48.5 52.9 55.3 53.3 52.5 54.1 47.9 52.1 54.7 66.5 50 57.5 53 51.4 51.8 56.1 53.4 49.7 143.6 143.9 99.3 49.7 125.3 67.6 95.8 263.8 50.3 55 52.4 45.6 46.7 52.7 62.7 52.5 53 67.4 59.5 53.4 53.8 47.5 53.1 49.8 53 84.4 1651.4 272.4 596.4 272.8 460.8 667.4 92.5 80.7 55.9 195.5 160.6 56.1 51 48.2 96.8 90 47.6 69 731.3 54 46.9 56 71.9 53.2 56.3 473.7 618.5 56.8 63.6 227.4 55.3 52.1 64.5 65.8 59.1 52.8 53.6 56.2 155.2 143.4 127.1 63.6 118.4 64.6 99.9 53.5 95.5 56.8 47.9 55.4 138.6 65.3 61.8 50.2 128.2 53.5 48.7 54.6 74.2 260.9 79.4 184.4 49.4 56.6 50.2 56.7 127.9 2982.5 491 60.6 52 302.1 61.6 75.4 149.4 53.3 118.6 57.3 64.9 111.5 500 52.4 48.9 54.8 1766.4 59.7 58.9 47.5 83.5 48.6 56.4 54.9 1238.6 48 208.1 51.5 120.9 184.1 340.3 57.5 57.5 807.9 85 53.7 72 59.7 54.2 57.8 71.8 56.5 49.5 58.4 91 50.6 56.9 235.5 41.7 47.2 57.3 60.3 54.9 477.3 439.5 2242.8 47.2 50.8 133.8 54.6 68.7 52.2 136 72.8 62.4 65.4 91.1 107 85.6 69.3 52 51 66.8 138.3 128.1 122.5 67.3 54.1 82.3 89.2 273.3 60.2 77.6 186.4 56.6 55.9 1830.9 173 59.4 602.1 60.1 73.1 77 65.2 253.9 184.9 223.8 79.8 291.8 177.4 248.6 427.2 196.9 143.9 469.4 663.2 49.8 51.2 94.1 79.6 126.9 53.2 56.5 54 50.5 54 348.6 172.3 508.9 643.5 129.2 204.2 56.5 48.5 327.2 51.3 58.7 50.8 57.8 55.3 54.9 57.8 124.7 50.8 181.1 49.1 57.6 53.6 53.7 57.7 62.3 79.1 729.7 48.8 51.9 878.1 56.1 53.7 94.6 57.8 69.5 186.3 1235.9 55.8 52.8 49.7 46.3 52.9 61 52.6 47.8 81.1 48.2 458.1 186.6 58.3 46.5 77.2 63.3 68.4 65.3 56.5 56.2 101.5 68.3 60.2 56.1 56 69.6 61 408.4 50.4 56.2 52.2 52.2 61.2 52.7 53.6 52.1 54.5 248.2 46.6 54.8 60.1 52.9 54.5 51.6 52.3 58.9 57.5 71.8 49.6 49.1 66.7 57.8 45.9 50.6 49.9 59 50.1 60.7 76.2 376 186.3 53.3 55.6 55.9 52.8 71.2 101.3 115.1 58.5 50.8 74.8 152.2 66.9 67.1 54.1 607.7 101.5 88.4 72 48.3 48.1 58.3 269.8 53.9 59.9 56.2 48.6 56.8 56 50 157.1 239 219.8 82.2 1918.6 63.9 45.4 90.4 56 413.7 58.3 370.5 49.8 50.7 62.7 56.8 109.3 56.1 48.1 49.7 76.5 493.8 2173.7 115.2 46.8 50.1 164.7 713.7 1113 1046.8 73 54.8 65.4 401.9 391.9 47.3 53.8 164 56.3 48.6 93.2 180.5 63.8 98.6 52.5 128.9 76.4 125.6 51.3 56.7 61.3 53.6 55.8 54.9 48.5 50.9 54.1 426.6 46.9 56.3 62.3 54.7 156.1 141.3 45 48.1 57.2 353.7 202.2 52.8 421.5 60 1204.6 58.7 50.6 64 54.9 1247.9 212.5 998.6 82.3 206.4 534.7 156.8 1207.8 51 99 151.7 105.2 56.6 157.3 50.7 72.8 65.1 999.1 305.6 323.7 66.6 53.5 49.4 46.8 184.2 814.8 54.3 56 57.1 53.9 48.8 49.1 51.2 65.7 60.1 57.2 369.1 265.4 475.5 127.5 70.8 219.1 51.9 53.6 800.5 45.9 68.1 106.9 442.5 67.9 73 88.2 48 53.1 59.1 417.7 564.1 58.1 658.3 286.5 288 46.5 58.7 110.9 67.7 69.5 88.2 85.1 49.2 49.1 51.2 4994.6 290.2 1459.6 59.8 49.9 913.2 140.5 440.6 55.7 56.1 53 53.8 173.6 81.7 55 63.1 61.4 54.9 59.3 55.7 58 50.3 72.9 54.6 117.3 45.3 153.4 695.9 130.6 194.9 45.4 54.4 86.7 414.5 2953.4 119.2 474.6 54 50.1 67 53.5 56 51.9 45.8 69.5 43.7 49.6 61.7 57 50.2 54 50.8 24016.2 26182.4 22371.6 56.2 82.4 3411.6 127 3977.9 59 1385.6 768.6 56.4 108.7 47.3 6277.3 7278 178.7 67.6 111 55.8 45.1 51.1 102 54.8 52.2 53 54.2 50.9 57.7 57.5 55.7 52.6 48.1 56.7 49.5 56.1 54.5 110.2 172.5 52.9 59.2 57.5 51.7 58.6 57.9 68 5707 60.8 60.8 53 52.4 89.9 184.5 56.2 78.6 59.2 46.3 1055.9 54.1 52.1 125.3 142.6 50.2 423.2 56.8 55.5 52.2 54.2 56.1 50.6 63.8 51 50.6 46.3 49.9 51.6 48.3 53.3 99.7 47.2 479.1 2705.5 50.6 83.6 61.8 64 114.4 48.4 127.6 2057.6 62.8 57.8 294.9 56.9 53.9 67.7 72.2 87.5 75.4 46.5 226.5 51.2 75.3 87.7 715.8 60.4 52 2365.3 49 61.7 55.3 62.8 51.7 48.3 133 886.5 1383.5 213.5 48.2 137.8 609.3 293.6 641.2 507.7 58.8 403.8 171.1 445.9 90.7 87.9 131.8 73 103.9 1909.5 63.2 1953.5 203.9 499.5 52.9 2325.9 4950.8 2466.8 2747.1 1672 1178.1 59.4 92.9 1568.9 2528 55.4 1148.3 4806.2 3670.5 718.1 3149.7 56.2 55 44.9 56.5 408.8 754 449.5 64.2 469.7 118.9 50.1 124.8 275.5 49.3 360.1 57.2 408 218.2 1622.5 301.3 1012.6 1354 77 87.2 612.9 68.1 942.1 84.3 49.6 63 125.4 773 58.1 92.2 49.9 47.5 50.2 64.4 151.8 110.4 91.8 50.5 55.2 55.7 51.2 775.8 130.5 350.2 173.8 51.3 1140.1 46.3 52.6 55.3 174.5 58.9 52 61 48.7 67.7 240.6 63.3 66.5 79.6 312.9 59.7 90.4 76.9 406.8 53.3 92.1 55.2 91.2 47.1 61.2 135.1 146 58.7 61.3 96.1 74.1 63.8 72.1 51.6 230.5 465 124.6 52.4 58.2 749.4 58.1 53.5 543.1 54.5 58.7 529.9 52.9 57.1 49.2 52 1164.6 398.8 48.5 62 70.7 56.3 5201.9 107.5 739.4 106.6 175.7 72.1 71.8 55.4 51.2 55.8 50.6 53.5 54.4 52.4 52.9 42.2 51.3 43.8 55.2 95.7 117 152.1 89.2 57.7 52.5 60.3 4549.7 252.4 197.2 80.8 283 66.7 52.8 127.7 53 73 43.5 62.8 71.7 54.7 48.2 65.8 129.9 60.1 53.3 62.8 55.2 51.4 239.7 70.8 52.5 324.2 50.5 49.8 53.5 56.6 274.2 57.2 65 168.6 60.3 49.7 52.5 51.8 417.7 799.5 189.4 230.1 55.6 53.7 72.9 65.8 57.1 119.6 54.6 53.2 47.6 74.8 148.8 57.4 71.1 56.8 81.6 49.6 258.5 187.5 151.9 65.9 86.1 66.3 113.3 73.9 54.2 52 53.6 59.7 49.1 93 58.4 45.7 51.9 47.6 68.3 55.6 51.2 55.6 49.5 55.2 59.9 55.3 75.6 60 50.8 61.9 98.4 136.8 60.7 89.1 61.9 49.1 237.4 1749.9 53.2 49.4 78.9 52.5 50.9 52.1 55.1 59.1 57 745.9 183 129.2 52.5 51.1 56.7 52.8 53.5 61.6 50.7 58.2 55.6 56.4 323 57.5 49.9 354.3 88.3 65 589.8 52.9 54.4 65.2 169.1 78.8 54.1 64.1 56.3 53.4 92.9 53.6 48.1 52.7 62.8 49.4 425.6 135 506.6 64.1 118.4 268.3 62.6 71 399.3 58.2 48.5 46 50.3 67.2 46.7 59 57.3 87 45.7 63.7 71.3 295.4 109.7 57.7 53 481.5 1499.9 468.4 56.9 311.3 224.7 69.9 57.2 81.2 66.2 53.2 59.4 56 49.1 49.9 97.8 264.8 56.4 57 263.5 85.9 55.3 123.9 667.3 4878.5 136.2 46.4 62.2 72.3 49.8 125.4 58 91.8 50.4 49.6 636.2 69.7 53.1 55 51.1 77.9 52.2 55.3 48.5 55.9 55.5 49.8 51.8 139.5 107.1 56.3 64.3 47.6 46.9 46.5 856.1 57.6 56.6 289.5 722.4 55.8 387.3 721.3 121.2 63.9 55 52.2 51.7 56.7 53.1 3304.9 75.4 279.4 48.6 59.6 125.4 50 58.1 50.6 59.4 60.1 239.3 66.6 55.1 65.3 61.7 64.8 55.6 55.2 118.4 66.6 56.1 4565.8 112.4 196.2 4494.8 53.1 48.5 53.3 55.5 521.1 51.9 703.8 51.5 98.3 69 57.3 55.9 51.8 80.6 92.8 96.3 142.8 166.6 306.1 53 50.5 56.4 138.3 79.9 60.3 229.9 51.4 640.4 76.1 52.6 47.8 137.5 438.9 64.1 794.2 51.9 339.7 308.5 188.4 155.4 118.4 127.3 218.7 335 271.9 153.2 59.6 115.9 64.2 138 46.4 147.3 63.2 59.2 68.8 102.5 294.1 53.9 45.8 52 55.9 53.1 49.8 57.1 50.6 72.4 48.1 53 54.9 50.3 55.2 93.3 45.8 71.1 84.4 48.1 60.2 54.3 52.4 49.8 51.3 97.6 105.6 52.2 116 20485.2 56.4 108.6 46.9 51.6 65.3 61.6 50.9 54.2 139.9 48.6 63.8 51 68.6 73 53.3 55.9 272.4 59.4 81.6 58.8 45.6 80.9 61.5 51 70.7 49.6 50.4 51.5 124.7 49.1 53.6 63.1 50.2 53.5 62.6 54.9 50.9 284.7 86.7 55.5 55.5 50.1 164.6 83.1 518.3 76.8 164 57 57.1 51.4 67 66.8 154.2 45.7 52.3 50.1 49.1 55.2 55.4 2379.1 63.4 107 231.4 51.5 228.3 76.6 189 268.4 77.1 57.6 54 136.6 101.5 117 82.3 172.4 55.7 55.3 52.3 819.9 48.6 64.7 589.3 193.5 73.4 58.7 51.6 72.6 76.6 93.1 61.6 50.1 53.3 137.1 51.6 61.2 54.2 54.2 549.4 63.3 53.3 523.2 530 58.9 91.9 1687.7 53.9 96.4 50.5 2011.5 51.7 242.2 66.5 582 123.7 85 618.7 63.2 138.7 54.5 390.1 779.1 53.5 133.3 53.8 101.2 56.8 54.1 52.4 53.9 45.4 83.5 297.2 136.2 55.4 50.2 49.1 62.6 51.2 321.2 385 52.2 129.6 50.7 55.7 60.3 2025.6 53.6 309.2 78.9 68.5 78.5 62.2 152.7 61 57.8 53.6 56 47.6 57 83.2 326.2 62.6 103.8 62 79.4 60.7 51.9 222 59.8 60.4 51.7 63.6 61.3 126.6 55.4 53 55.8 52.1 51.2 57.8 52 50.1 53.6 62.8 61.6 57.8 112.4 58.8 48.7 49.1 48.7 47.4 55.2 110.1 222.3 109.5 219.5 323.6 61.2 50.1 66.8 49.4 71.4 59.2 59.5 103.5 141.8 49.8 51.1 53.6 52.6 58.1 130.2 55.5 48.5 54.3 125.3 54 362.8 117.7 266 52.2 75.6 349.9 92.6 4753 54.2 63.8 52.7 59.1 46 58.2 51 76.1 55.5 53.7 77.6 57.2 279.2 51.1 65.2 76.5 54.1 125.1 54.7 63.7 58.3 319.6 122.2 56.9 105.9 47.7 98.3 257.7 53 61.3 61.6 55.3 54.3 55.2 44.2 67.5 53.7 57.9 55.4 48.9 246.7 52.7 99.9 61.5 65 94.1 65.1 62.2 55.4 72.1 84.2 66 54.2 62.2 60.4 56 60.9 56.6 71.9 49.2 57.2 52.1 72.4 121.2 46 233.3 48.1 65.5 53.8 71.3 61.1 87.3 666.5 60.1 348.3 179.8 61.4 1563 59.7 3411.6 633.4 46.6 50.8 96 98.2 50.3 80.4 49 85.5 55.7 310.2 56 49.5 275.1 160.4 58.5 1033.9 49.1 890.1 49.4 48.8 46.9 58.3 56.3 51.2 76.7 277.5 56.8 58.3 88.9 52.1 56.8 1229.2 105.3 51.4 70.5 588.2 1477.9 48.5 68.8 51.3 48.4 123.6 51.6 51.3 48 71.6 496 60.2 54.9 56.1 57.7 57.5 52.7 2298.2 54 64 185 58.7 53.9 647.1 4967.9 53.8 107.1 59.3 87.4 48.3 52.6 58.6 59.7 58.1 71.1 73.5 45.7 52.8 50.5 55.5 47.1 54.2 54.1 131.6 55.7 148.8 58.3 48.6 55.2 55.1 51.7 72.9 108.1 59.5 54.2 56 54.9 55.1 50.6 51.5 52.3 54.3 61 49.5 59.4 51.4 205.3 69.4 47.1 44.5 58.1 53.3 50.3 55.1 58.5 62 56.7 69.6 61.7 145.7 51.6 67.9 73 75.8 61.9 74.1 52.3 64.7 89.5 55.9 143.8 866 69.5 50.6 54.2 49.5 55.5 52.6 57.9 55.4 62.3 56.8 63.6 62.4 51.3 46.5 63.6 55.4 84.6 79.6 54.5 52.5 53.3 48.7 704.9 69.6 970.8 63.5 57.6 60.1 54.7 182.2 53.2 52.4 58.5 51 52.8 50.9 64.1 54.2 50.9 57 58.8 52.1 140.7 59.3 62 166.8 52.8 178.6 48.3 49.5 76.3 55.6 57.1 56.1 529 77.3 89 51.9 49.7 54.7 55.2 91.4 230.2 147.5 60.5 12180.6 59.9 48.8 141.2 295.9 152.4 122.3 185.6 82.4 82.2 85 115 264.4 59.6 48.7 51.8 49.3 51.9 51.8 9046.8 59.3 56.5 1614.8 51.2 59 59.6 54.2 53.7 55.3 53.2 57.9 47.1 59.1 57.1 106.7 79.7 65 55.1 123.3 51.6 364.4 50.2 75.8 53.5 661.7 80.5 102.6 60.1 280.2 99.8 64.9 58.4 59.2 52.5 183 58.7 56.5 53.5 49.3 50.3 54.3 153.3 1392.2 155.9 160.9 56.9 55.6 53.6 56.8 53.8 536.3 64.5 74.1 541.6 74.2 50.8 49.4 53.8 48 54.5 64 549.9 62.8 61 115.7 362.2 83.6 50.2 91.4 53.2 55.7 54.1 50.9 52.4 60.1 50.4 168.6 151.4 130.5 54.5 108.2 78.5 146.6 48.5 282.9 124.9 67.6 311.2 480.1 156.9 51.3 75.6 48.3 437.2 52.3 55.9 117.9 52 58.9 81.2 55.6 57.2 55.6 68.9 61.8 53.6 223.8 116.6 51.8 73.9 57.1 112.5 51.2 228.2 137.5 258 1106.5 110.3 56.2 107 52.8 47.7 50.5 109.3 49.8 56.1 382.2 50.5 138.9 309.3 58.2 271.4 56.3 351.6 59 125.2 49.9 64.9 58 126.5 97.3 55 55.8 262.2 169.2 130.3 1259 4282.4 143.8 95.5 100.6 59.7 280.3 55.2 156.6 331.2 77.6 305.3 2667.4 56.9 159.5 84.1 90.5 78.1 45.7 94 50.1 2749.5 94 2158.6 155.6 51 60 78.5 344.8 12144.2 47.6 53.8 47.2 47.7 56.1 51.7 221.6 51.9 153 111.4 136.7 46.1 178.6 75 126.2 601.3 108.5 83.2 639.9 85.8 58.5 57.7 111.6 50.4 56.1 50.2 100 571.1 77.5 212.2 102.6 208.8 71.4 153.4 87.1 54.1 53 63.1 64.2 55.9 48.2 51.2 1401.5 356.4 1088.3 59.6 50.3 57.6 129.9 140.7 58.1 198 328.1 51.8 46.3 59.5 1183.2 62 48.2 101.4 49.8 62.8 58.9 53.9 62 52.8 47.6 184.1 3586.7 58.2 51.4 58.2 65.9 55.7 54.9 52.1 63.1 52.6 50.8 54.3 53.4 47.2 49.9 58.5 55.5 51.1 55.2 87 54.9 59.5 54.6 51 59.7 63.1 57.5 52.2 50.5 52.8 70.3 53.4 51 57.8 55.1 55.3 52.7 51 56.6 57.4 71.9 53.1 3238.8 53.6 52 50.8 46.7 81.3 59.9 48.8 57.4 47.8 58 50.9 54.1 108.7 62.9 54.6 53.5 52.6 50.4 53 51.4 54.6 69.7 57.4 3111.4 1321.2 60.9 6033.6 69.8 70 107.1 103.3 60.2 65.9 53.3 47.9 277.9 48.7 258 49.6 61.1 47.9 1173.8 109.4 208.9 340.4 56.6 56.3 56.1 57.1 67.4 58.7 54.8 67.7 61.8 51.1 48.1 210 66.2 502.5 100.4 56.5 88 58.6 52.4 1059.8 310.3 95 192.2 109.8 278.6 356.8 1032.4 56.6 181.4 59.5 64.8 60.9 49.2 118.8 735.9 52.8 42.4 58.4 86 52.4 47.4 68.3 54.2 67.7 152.7 77.9 50.6 56.6 177.7 54.9 54.8 57.4 2054.9 51.5 61.9 418.8 81.1 69 66.4 72.3 50.1 59.4 50.7 47.7 400.7 58.6 52.1 62.9 42.9 201.4 56.2 190.1 103.4 54.2 57.9 139.1 96.3 56.8 54.2 121.2 131.4 57.3 62.8 58.5 126 157.2 125 56.7 92.2 67.5 55.9 48.9 60.8 114.4 55.3 62.3 60.6 50.7 56.5 65.5 91.6 118.9 63.4 272.1 62.8 55.6 53.7 52.8 56.3 59.3 60.7 54.1 106.3 75.7 66.7 175 73.3 59.4 69.2 98.2 56 53.3 68.6 53.4 55.8 54.1 64.3 54 122.9 52.8 53.4 50.2 147.6 55.1 61.4 51.6 51.2 61.3 884.6 64.7 75.3 71.6 55 63.8 58.8 56.6 59.8 56.5 56.5 210.9 64.3 52.5 57.2 94.3 53.5 63.5 46.5 52 57.6 55.8 91.5 1753.7 64 71.4 48.8 58.3 107.6 55.9 95.7 62.7 56.9 49.5 55.6 53.7 56.8 63.4 47.3 55.4 60.5 52.4 54.8 52.7 51.2 60.9 53.6 65.1 74.8 62.2 54.1 56.8 69.9 57.4 54.2 52.4 59.8 58 55.7 57.3 53 59.8 57.4 51.3 54.8 51.2 52.7 58.8 70.5 55.1 56.9 56.1 51 57.1 51.3 222.6 55.9 49.8 55.9 49.7 57.3 68.5 52 53.2 51.4 51.5 58.5 46.8 67.8 54.4 66.7 54.9 59.1 57.8 58.3 147.2 52.9 55.2 48.6 61.5 57.8 49.6 52.2 53.3 52.1 52.8 60.9 56.5 53.3 47.9 50.6 66.1 55.5 95.5 55.3 60.5 49.9 50.8 55.1 63.3 49.4 134.5 53.8 57.2 49.7 52.4 47.2 67.7 48.7 46.1 50.9 50.6 59 59.8 60.3 56.9 55.3 51.8 51.7 59.1 58 52.1 70.5 54.9 56.1 60 75.6 63.6 120.4 54.5 52.2 60.7 53.4 53.3 47.1 51 131.6 699.6 58.4 56.7 137.4 49.4 53 56.8 67.5 75.9 67.8 59.3 267.9 169.9 53.9 54 55.2 51.6 54.2 146.7 50.7 68.3 101.3 56.2 58.8 62.7 61.1 49.9 55.2 51 48.5 51.1 56.5 58.2 52.7 63.3 57.3 108.7 57.6 49.3 97 48.6 53.2 54.6 61.8 114.8 76.6 57.4 52 58.1 50.3 58.2 54.3 56.7 257.1 53 54.8 55.6 55.9 66.8 52.3 46.7 54.7 46.1 56.1 49.8 54.8 73 58.9 50 55.8 51.9 63.7 59.4 54.8 51.9 62.2 54.5 162.2 58 50.8 127.9 52.7 50.4 101.8 62.7 55.6 52.1 52.9 53.4 50.7 57.3 60.3 57.1 59.6 60.6 48.7 56.8 63.8 47.6 45.4 59.8 54.8 51.6 49.2 52.4 50.6 599.2 58.2 47.8 57.6 51.9 49.6 57.4 55.7 59.9 59.8 56.8 54 53.3 59.6 56.8 51.3 54.1 55.2 56.6 70.8 51.4 53 51.9 45 67.3 117.6 75.2 53.2 61.6 58.1 56.6 63.5 59.8 60.2 59.6 58 51.2 57.4 58 50.4 51.6 69.3 49 62.2 88.8 55.4 52 54.9 52.5 86.5 47.8 50 51 47.9 60.2 51.1 61.4 57.5 59.3 59 53.4 759.5 57.7 51.8 53 54.7 48.7 58.5 51.3 62.3 59.8 48.4 75.3 86 51.5 66.6 57.8 56.1 51.6 67.7 130.6 63.8 182.4 48.1 1196.3 6218.6 53 53.5 50.1 47.3 52.7 71.1 484.8 55.1 49.9 53.2 84.3 84.7 72.4 90.2 138.9 51.9 114.1 54.3 52.3 106.4 56.4 66.8 49 56.4 48.8 54 92 69.5 55.4 103.9 46.5 56.2 50.7 48.3 58.5 48.1 57.3 62.6 308.2 2003.3 46.3 52.9 1160.7 52.8 50.9 53.6 49.6 54.2 58.6 50 50.1 66.3 50.9 411 345.2 51.4 930.3 191.6 54.8 77.7 48.5 55.1 51.3 49 55.4 81.7 579.6 56.1 50.1 243.8 108.7 56.6 55.1 46.6 50.6 46.7 51.3 53.2 53.9 53.6 59.4 66.4 67.6 51.9 84.7 51.7 76.9 55.1 54.4 49.1 54.1 54.7 49 52.4 61.3 52.2 49.5 52.9 50.8 60.6 49.9 57.8 49.4 57.5 87.9 56.9 870.1 344.3 53.6 185.1 52.5 63.7 60.7 53.2 47.2 56.9 47.8 58.2 46.1 54.5 51.7 418.6 61.6 47.6 51.8 597.8 493.6 50.3 61.9 1518.2 310.8 60.4 75.6 72.1 77.1 50.2 52.6 48.3 59.1 54 58.5 51.3 52 50.8 57.8 52.5 173.7 75.7 52.2 54.2 56.5 51.2 56.5 47.3 4877.9 382.5 461.3 68.6 119.9 317.6 47.2 57.4 54.1 64.9 295.5 197.8 3335 44.6 67.3 50.8 51.4 58.7 61.5 56.9 43.3 55.7 49 47.7 52.6 100.9 53.9 53 57.6 54.5 53.2 59 54.4 65.2 60.3 56.2 46.9 50.1 49.8 51.6 53.7 50.3 49.2 53.2 54.6 50.2 56.8 55.1 57.1 47.2 58.6 144.9 58.9 67.5 57.5 60 60 48.6 87.4 63.6 73 59.3 339.9 67.4 60.6 58.9 50.4 56.4 144 49.4 51.2 53.8 53.4 49.6 86.7 61.5 72.9 74.6 55.7 63 49.2 47.8 53.9 50.4 56.7 60.8 56.9 53.3 95.4 48.1 65.6 46.7 58.5 46.3 53.4 55 85.5 67.6 103.5 86.5 118.1 51 54.6 62 61.7 12606 60.1 65.7 56.2 23866.4 18748 54.3 116.7 124.2 57.3 94.1 71.6 82.2 86.7 114.8 86.3 324.1 55.1 332.7 51.5 128.5 211.5 66.2 63.6 113.8 100.6 48 49.4 67.9 53.9 43.4 51.6 149.5 58.9 60.9 56.7 107.1 49 53.8 50.7 48.8 97.1 54.1 265.7 159.2 122 70.1 302.6 57.3 274 109.2 57.8 77.6 65.7 69.2 85.1 56.5 58.5 51.9 49.8 53.7 45.5 2192.8 96.4 5542.6 92.9 69.9 59.9 253.2 293.5 701.7 228.2 360.5 1200 74.1 55 65.2 64 81 64.8 135.8 68.8 51.7 52.2 51.9 157.1 55.6 57.6 46.9 76.2 55.2 56 102.9 62.9 474.3 157.1 155.7 49.5 52.5 55.1 57.7 51.4 119.7 262.9 1006.6 57.7 156.2 97.3 47.4 54.1 50.6 204.3 63.9 52.2 220.5 54.4 135.8 485.2 47.9 1603.2 74.4 52.5 184.1 51.9 146.1 53.4 55.5 63.7 53.7 60.8 56.3 3545.6 93.3 48.3 86.7 53.4 48.2 55.4 56.6 54.7 51 52.9 51.1 52.8 49.2 51.4 50.3 59.7 49.5 52.1 53.3 65.1 56.4 71.6 51.2 55.9 60.9 55.4 55.1 47.1 53.1 43.4 49.2 50.1 52.9 48.8 53.9 74 108.5 159.6 50.3 51.2 52.1 53.4 54.3 54.5 62.9 55.5 51.9 58.3 54.1 53.9 54.4 57 47.2 54.8 51.3 49 58.7 53.9 47.2 47.4 68.8 54.9 57.1 1742.4 48.1 51 59.8 51.4 55.1 65.2 100.6 488.5 49.3 105.2 55.1 68.4 1200.8 79.2 115.9 60.1 212.6 62.2 50.7 56.7 65.1 91.8 60.6 218.5 63.1 53.8 60 55.4 66.2 127.2 129.4 42.8 83.9 50.9 51.6 59 51.9 60 59.8 56.4 54.8 48.4 49.4 48.2 46.6 49 49.4 59 47.1 57.5 428.8 52.3 178.9 210.2 55.4 108.7 56.2 139.6 56.6 52.1 541.2 4873.6 3591.7 53.6 48.3 796.4 229.9 95.3 371.9 49.3 51.8 555.1 440.9 340.9 92.6 50.9 69 50.5 53 50.6 59.4 55.8 52.8 64.7 49.9 71.6 62 108.8 56.2 109.4 55 53.4 225.4 52.6 57.6 63.1 96.4 72.5 88.1 132 51.7 54.6 56.5 91.4 1101.1 144.9 69.8 61.8 373.5 250.4 420.9 236.2 55 51.2 49.5 68.7 104.5 80.3 114.8 208.1 92.1 180.1 3585.4 59.2 410.4 253.4 53.9 55.7 52.5 67.6 49.2 1248.5 57.9 144 67.4 51.1 53.2 99.1 104.5 93.4 48.3 61.9 56.9 44 142.4 85 62.3 385 44.4 54.3 51.8 56.4 50.7 59.9 151.5 161.8 67.1 56.2 103.4 93.7 56.2 61.4 51.7 80.8 54.7 48.7 55.9 48.9 53.3 54.9 55.5 56.8 64.9 54.3 59.8 51.2 51.4 54 59.7 57.6 109.5 287.5 56.9 55 52.6 51.3 53.2 64.7 49.2 53.8 54.3 56.1 49.4 55.3 56 187.5 123.4 57 49.3 62.2 51.8 88.6 51.3 176.2 54.8 57.9 237.5 57 61.2 57.1 50.7 55.3 56.8 226.1 86.9 199.9 51.5 52.9 86.7 90.6 49.3 56.3 53.8 53.9 190.9 79.2 110.7 52.9 66.5 267.6 162.4 61.9 68.7 56.1 58 49.3 64 129.9 53.2 51.2 73.7 56.2 47.1 62.1 71.3 13533.4 69.6 70.9 456.2 224.8 185.4 51.3 53.4 109.8 67.3 48.8 59 52.6 608.9 78.9 232.2 91.9 80.6 61.3 67.4 81.4 68.6 55.8 56.1 70.6 58.7 60.8 59 55.8 62.3 67.1 59.2 53.8 50.3 48.8 52.7 50.3 52.4 170.6 2089.5 47 48.9 49.8 51.7 81.9 222.4 52.3 54.2 48.5 74.8 53.7 54.5 55.3 6889.7 2450.8 59.3 1811.9 2785.2 54.3 499.3 53.5 87.2 101.9 67.3 54.8 57.2 177.9 50.6 53.6 48.9 47.6 94.5 194.2 70.1 107.4 126.7 46.4 105.1 47.8 57.8 48.1 52 46.4 56.8 60.8 52.2 55.8 59.5 51.1 62.1 51.4 54 51.3 53.1 44.1 48.9 51.7 55.7 4333.4 87 57 51.1 64.4 49.1 264.7 281.2 272.6 188.8 55.7 49.4 55.3 530 683.6 53.2 606.6 69.7 56.9 87.8 89.6 53.8 53.9 398.9 102.9 826.1 66.9 47.6 66.2 81.1 1564.5 57 57.5 5057.6 53.6 53.7 51.1 49.6 52 65.8 50.6 54.5 92.6 877.4 83.3 54 53.9 50 54.1 49.8 55 55 50.6 508 87.6 65.1 47.9 1772.3 154.7 57.1 55.3 61.1 856.5 115.3 54.5 79.8 58.8 51.3 62.1 50.6 1939.5 102.5 50.6 202.1 9677.6 772.2 77.6 119 47.3 63.9 56.9 49.3 50.7 53.8 53.9 59.5 53 59 51.2 177.4 60 97.4 207.9 169.7 49.1 334.9 180.9 178.5 351.1 188.1 555.5 289.9 48.3 50.9 374.6 61.4 120.2 92.5 60.8 155 202 57.2 88.8 71.8 130.4 99.3 63 235.6 51.9 54.5 407.8 52.6 53 2039.8 90.8 57.6 53.7 57.9 57.9 53.2 56.4 131.5 55.6 52.5 4026.4 58.3 61.2 66 44.6 53.6 50.3 2986.3 100.3 152.2 10630.3 49.7 56.9 85.2 168 70.9 49.3 68.8 473.2 55.4 308.8 50 50.7 175.4 55 49.4 211.3 181.5 82.3 59.4 190.1 253.5 313.2 145.5 296.8 57.1 728.1 104.7 12309.4 3759.8 65.9 267 617.5 51.6 160.6 52.8 433.9 56.9 866.6 143.1 48.5 51.2 50.2 53.1 2925.7 128 151.7 59.1 55.8 384.2 67.9 177 63.9 48.3 55.7 51 53.3 1399.7 54.1 62.5 78.9 108.5 55 735 46.6 47.4 55.3 58.6 48.3 55 55.5 52 54.2 52.3 156.9 80.7 66 66.9 53.3 47 49.3 78.9 49.9 68 188.3 303.8 87.4 58.2 131.2 83.6 76.8 194.7 52.3 433.8 93.5 48.9 62 59.1 83.6 371.8 94.3 287.6 50.8 99.2 62.1 63.3 132 80 156.6 48 268.7 52.6 68.2 648.7 1317.7 47 465.1 206 58 53.9 66.9 55 62.2 60.9 98.1 49.2 528.1 55.1 48.3 60.3 64.3 57.3 52.5 66.1 86.8 57.7 518.7 49.4 61.9 57.3 90.8 53.7 58.9 59 55 72.2 49.3 51.4 66 654.7 348.5 50.1 59.6 52.1 136.1 67.3 57 56.8 59.6 318.8 180.5 53.3 192.9 156.5 50 59.9 48.9 50.4 50.5 55.6 64.4 447.4 52 53.3 69.5 53.9 62.2 47.6 61.4 59.4 51 61.3 55.7 45.2 49.4 54 192.8 60.4 49.6 51.7 763.8 166.8 56.4 50.8 83.7 74.1 56.2 60 57 60.8 49.7 49.9 60.6 55.7 53.4 52.1 50.3 67.5 59.6 67.2 60.6 49.3 52 56 77.4 55.3 51.8 453 51.8 52.5 57.5 246.2 55.3 50.9 57.6 56 51.9 69.3 219.1 61.8 50.7 428 134 75.4 190.5 61.5 407.6 79.4 53.4 47.5 95.4 58.9 62.8 56.7 56.4 47 103.5 54.2 50.5 54.5 50.3 51.7 55.2 68.3 50.5 50.7 51.5 50.9 53.7 92.6 50.5 53.4 52 52.5 83.3 59.9 1866.8 1737.7 54.8 53.5 43.6 51.8 61.7 51.2 69.4 61.6 156 55.5 65.3 59.1 49.6 56.7 56.7 57.6 60.8 52.7 65.4 53.4 50.3 49.5 105.3 142.4 84.3 60.3 97.5 256.9 195.6 66.4 48.3 54.2 52.6 66.6 52.1 49.7 57.8 51.9 59.7 55 62.4 61.2 51.1 105.8 77.2 802 146.5 423.9 50.4 50 124.6 72.6 1019 63.1 79.3 4054.7 60 58.3 83.5 1343 3296.9 56.8 49.5 51.5 58.2 188.4 487 52.4 50.6 66.5 195.8 86.1 50.3 75.2 1559.4 55.2 89.1 55.6 75.2 54.9 81.9 53.4 59.5 85.5 52.1 54.2 52.2 417.7 647.4 50.7 49.4 54.4 51.6 62.7 55.3 54 58.7 63.1 56.5 54 53.5 54.4 50.6 48.7 50 56.5 129.1 56.5 54.1 60.9 50.7 65.5 46.6 46.4 52.2 48.9 40.7 54.2 49.5 51.1 58.8 55.8 54.5 53.8 53.2 55.9 55.7 48.4 143.1 53.7 49.1 54.5 49.7 49.3 61.4 258.3 254.8 52.9 48.7 181.8 56.2 54 53.8 42.7 63.2 49.7 56.7 53.3 197.9 105.4 75.4 834.8 50.6 50.6 58.8 53.4 50.1 65.8 175.2 195.5 320.7 52.5 55.8 51.1 55 48.6 90.6 46.4 58.1 61.6 55.2 50.1 52.5 51.8 54.2 52.2 820.8 476.2 55.5 51.1 136.1 202.4 47.7 54.8 53.6 51.7 377.3 56.3 55 249.3 51.6 49.3 60.2 48 63.9 62.8 283.6 79.9 742.3 47.6 1366.7 48.2 51.7 58.6 64.9 52.9 66.6 498.4 162.3 53.3 535.8 197.1 58.7 167.2 200.6 50.6 49.9 46.7 55.7 56.3 53.2 51.3 48 61.7 59.7 75.5 3123.7 58.4 67.8 570.6 49.2 409.5 80.1 79.6 76.9 101.6 47.2 1986.2 1835.4 73.2 3022 161.8 56.1 63.5 52.9 53.4 51.3 67.3 63.8 54.2 54.9 65.2 62.4 51.2 51.5 65.9 98.4 69.7 56.4 58.6 58.4 57.2 51.2 51 497.6 468 137.6 942 241.9 283.4 49.4 57.3 53.4 95.7 192.6 286.5 85 56.5 58.6 91.9 117.5 54.4 59.8 80.3 55.1 260.1 210.1 50.8 74.4 1404.4 192.5 349.3 147.2 124.8 55 338.5 46.7 73.1 59.2 57.2 85.5 72.3 87.1 52.4 294.8 292 85 1500.8 238.9 52.4 64 105.2 58.7 62.2 60.4 56.2 62.1 96.5 65.8 78.7 55.9 54.3 53.6 52.5 88.2 56.4 60.3 53.7 59.4 50.1 56.2 62.6 2471.4 51.2 855.5 426.2 718.6 1064.1 61.7 132.4 2838.5 98.4 51.4 330.9 47.7 48.4 47.1 49.5 50.3 64.7 69.5 2103.6 1562 62.6 50.5 62.3 144.1 99.1 52.5 61.6 2994.3 1679.4 7002 1169 397 55.2 143.1 54.2 50.7 291.2 57.1 65.3 58.2 48.9 51.1 151.3 54.3 67.5 232.5 51.6 355.1 4637.8 185.5 2196.7 59.8 48.7 50.2 21244.1 15635.7 15749.5 533.2 53.1 107.1 64.2 51.4 110.4 79.4 59.5 482.7 299.3 279.1 287.3 95 196.6 1190.5 75.1 62.2 108.7 73.9 57.6 51.5 52.2 56.2 56.1 50.7 55.5 51 50.6 50.5 63.7 51 50.4 48.2 60.6 120.3 62.4 70 69.8 78.8 368.8 417.2 46.7 50.8 52.3 52.4 55.7 48.6 53 50.6 52.4 280.3 48.5 49.2 79.5 121.3 1165.3 402.7 168.2 104.4 24377.5 25387.3 25014.7 58.4 1181.6 75.3 77.3 6280.2 7086.4 897.4 318.4 364.6 959 52.6 55.2 51.7 1321.5 123.3 286.2 138.2 53.6 231.3 65.4 429.3 50.2 52.4 54.9 425.2 57.6 1466.7 50.5 62.4 5551.6 50.2 57.9 59.7 1408 7413.8 50.2 58.6 54.1 69.4 64.4 3925.6 65.3 54.9 54.6 10310.9 2273.5 2637.9 66.7 64.1 99 329.1 49.7 58.7 65.9 146.3 58.8 85.6 73.5 65.7 48.8 58.4 46.3 52 258.2 503.5 289.7 437.9 209.6 155.5 52.5 53.8 47.8 226.5 87 142.4 64.4 59.6 64.4 67 204.9 51.7 174.7 191.9 54.4 52.4 190.2 253.7 110.8 47.2 178.8 74.9 54.2 406.9 52 52.2 72.4 167.7 45.8 62.8 95.7 100.8 51.4 50.4 92.8 55.6 290.5 62.7 48.3 65.3 88.9 53.2 58.2 60.6 56.6 47.1 50.2 49 546 185.5 54.1 58.1 69.2 54.7 48.7 50.2 132.3 58.1 48.9 355.5 668.4 138 441.7 862.7 100.1 51 55.3 47.4 60 48.9 60 272.3 59.4 102.9 49.2 48.6 76.2 1522.7 67.4 63 99.7 70.6 64.9 57.6 50.2 52.5 55.5 53.1 62.1 50.3 52.7 46.5 56.3 58.2 62.7 69 53.4 61.2 52.8 49.6 1667.3 54 67.6 51.5 57.1 49.6 87.2 53.6 55.3 58.1 52.7 60.7 47.7 62.8 50.8 56 199.9 48.5 126.7 373.5 110 231.5 183.6 184.5 67.6 182.8 46.2 58.6 63.1 174 58.4 51.5 55.3 51.2 49 52 364.4 264 55.3 68.6 1846.1 45.8 50.8 56.5 61.7 184 228.9 3514.5 399 87.2 51.7 85.7 87.5 62.2 64.1 58 155.7 55.8 45.5 53.6 55.9 56.3 106 66.4 53.7 48.7 54 277.3 53.4 126.7 52.9 58.9 54.4 52.2 95.5 58.9 47.8 55.6 55 50.2 419.1 48.8 63.5 51.6 59 54.6 47.1 50.5 52 53.4 50.9 52.3 55.5 194.8 110.9 54.2 55.5 57.1 59 56.3 47.9 207.1 326.5 1017.5 49 46.7 57.9 54.3 63.4 49.5 59.8 69 69.6 53.3 135.3 62.5 49.2 50.7 57.4 8034.3 49.9 56.3 55.5 52.7 114.7 51.1 55.5 113.1 46 218.2 849.8 53.5 530.9 128.7 76.9 49.3 89.9 123.5 58.7 51.7 56.6 59.6 85.1 84.8 53.7 59.5 1596.8 61.8 44.4 48.1 58.1 102.1 608.2 81.8 96.5 5429.8 19726.4 6597.3 7587.8 52.7 665.7 4542.4 4015.3 387.1 517.1 3863.7 357.2 50.6 51.9 1601.2 57.6 442.6 57.6 10957.7 10588.4 48.3 180.7 5324.6 117.7 50.4 69.5 326.6 2230.5 1406.6 888.5 87.4 210.7 6736.9 47.4 92.8 51.5 54.5 133.7 145.8 83 58.6 284.5 64.5 297.3 200.8 104 90.8 95.1 221.8 49.3 113 672.5 59.4 53.8 61.3 151.4 50.5 55.2 55.6 55.5 51.5 73 67.5 60.6 204.2 58.5 49.5 51.3 51.3 110.4 52.6 51.1 52.8 415.1 180.9 56.1 373.2 342.9 99.4 176.9 59.7 54 883.2 76.2 99.6 714.3 52.1 57.5 56.8 148.9 60.7 59.1 55.7 53.1 58.9 69.6 58.6 53.4 57.2 55.8 60.9 125.1 145.9 75.2 54.8 59.5 426.8 64.4 69.6 70.1 51.8 45.3 74 60.3 233.2 385.5 1273.6 497.1 53.3 55.1 1326 731.7 91.4 169.6 53.4 378.7 214.1 177.4 677.7 59.6 398.6 296.3 61.9 56.8 522.9 95.8 55.3 60.7 49.7 123.8 286 52.2 63.8 1461.8 957.5 73 2350.9 49 272 52.5 55.4 72.9 89.1 56.4 89.4 56 113.5 117.7 56.2 104.5 53.6 57.4 841.7 50.6 56.2 53.8 49.8 62.9 54.7 48.7 51.7 53.4 51.1 48 56.6 48 50.3 46.7 45 49.4 54.8 58.1 51.6 56.8 49.2 92.5 47.6 172 51.8 70 54.7 71.3 59.6 67.6 63.6 47 48.1 56 104 43.7 55.9 61.2 68.3 56.3 62.9 61.7 58.5 59.7 51.2 45.9 48.6 53.2 55.6 77.7 76.8 74.2 57.8 56.3 52.7 59 114.1 52.2 62.1 2193.9 61 78.2 55.9 55.7 79.6 54.4 52.2 53.4 50.5 62.6 50.6 256 157.1 99.3 154.9 77.2 152.1 51.2 75.1 117 57.8 57 55.9 200.2 56.8 172.5 909.3 83.1 58.4 50.6 54 51.2 53 101.7 57.6 52.9 47.4 396.9 48.5 53.9 173.6 54.5 49.8 58.5 51.7 59.2 59.2 57.1 51.2 57.3 84.1 67.7 48.8 46.6 50.7 92.2 58 50.4 58.2 78.4 52.1 54.4 52.7 57.8 59.2 55.6 55.6 52.6 161.3 58.5 47.8 53.5 56.8 67.8 52.5 50.4 51.6 56.6 57.4 54 60.6 52 57.4 45.3 56.8 55.1 52.4 51.7 52.9 58.8 53.1 53.2 50.2 48.3 76.6 65.8 112.4 62.8 57.6 59.9 57.6 55.9 54.4 56.5 62.8 53.4 88.4 64.5 55.8 55.3 59.4 52.7 60.6 53.8 56.6 74.7 52.9 62.7 51.1 73.5 57 56.5 52.2 59.5 50.8 52 46.3 52.1 54.2 60.7 50.5 53.4 56.8 56.4 64.7 55.1 51.9 49 67.2 53.1 48.1 51.6 53 58.9 59.1 57.1 58 50.6 53.8 52.1 49 48.5 52.1 55.7 62.2 49.9 58.4 65.6 52.9 56.1 49.5 54.1 57.8 53.5 54.7 65.3 59.7 52.2 54.4 53.7 53.6 60.9 50.9 52.7 56.1 50.2 51.1 51.6 55.5 54.4 51.4 61.8 55.1 71.3 58.5 54.1 54 46.3 83.4 56.9 53.1 55 57.4 51.8 64.1 54.2 64.3 57.4 86 74.9 55.7 62.3 48.1 55 76.5 58 51.4 53.9 52.3 53 54.9 50.6 55.3 49.2 55.8 52.4 47.1 54 47.9 68.4 50.3 55.2 53 53.9 74.6 61.4 50.8 56.5 56.6 53.5 55.7 58.3 51.8 51.4 55.9 59 69.9 58.5 61.2 65.4 58.6 57.8 52.3 54.4 54.7 58.8 53.6 71.1 58.5 59.9 53.1 51.3 57 56.3 51.7 58.7 48.8 60.6 54.5 60.9 49.7 60.6 61.7 59.3 56.1 52.9 59.6 52.2 66.5 54.8 53.9 49.2 58.9 78.9 75.7 58.1 55.7 48.5 58.1 52 61 59.2 59.2 58 57.2 57.1 63.7 52 48.2 57.6 64.3 57.2 59.8 53.3 54.1 56.3 55.8 49.4 59.7 55 51 48 57.7 64.7 53.6 65.7 83.5 56.9 54.9 65 57.7 54 73.7 59.9 58.3 63.9 61.6 113.8 65.9 54 64.7 70.1 55 55 60 54.5 62.5 51.8 51.7 52.5 54.3 49.6 73.1 54 49.4 82.8 54.2 50.8 62.5 58.6 62.9 57.2 50.2 56.7 57.7 53.3 55.7 47 64.5 56.5 50.7 53.9 57.1 52.1 55.4 47.6 56.2 61.3 47.7 56 46.8 131.5 58.4 62.7 61.7 56.3 54 57.4 53.3 54.2 53.8 52.6 56 57.9 51.6 72.8 54 51.5 53.6 56.2 62.4 54.8 56.1 48.3 58 50.3 54.9 44.9 54.1 54.2 48.4 53.2 50.9 62.9 52.8 53.9 67 57.4 51.5 59 55.6 56.2 50.5 59 52.3 54.3 56.7 59.2 55.7 60.3 142.5 54 53.8 60.9 49.3 55 63.4 54.8 54.7 56.8 45.1 52.1 66.1 54.2 52.6 50 58 59.5 56.5 55.9 146.9 72.2 50.4 55 57.6 108.2 52.4 56.6 54.9 57 56.3 56.2 59.7 63.9 55.7 58 59.7 54.8 59 46.7 51.9 54.8 56.5 71.6 1239.7 53.5 56 53.2 58.1 53.9 58.3 64.4 58.1 54.9 56.9 46.6 52.1 64.4 56 54.8 54.7 51.8 59 65.4 58.3 56.5 55.9 57.4 71.5 48.9 56.7 68.7 58.8 55 57.4 58 50.3 50.2 58.4 48 61.7 67.1 54.1 57.3 54.1 61.3 57.7 55.4 51.4 69 54.8 55.2 58.6 62.1 58.9 58.6 47.7 54.1 49.8 55.3 51.4 52.3 53.8 58 50.1 60.7 56.6 50.1 62.3 64.1 50.6 59 54 57.7 51.4 51.5 52.5 66.7 57.4 55 54 56.4 63.8 59.8 47 65.2 58.8 74.8 55.6 64 54.4 52.7 71.7 51.2 47 53.6 55.5 79.4 75.6 49.5 64.8 56.2 53.6 51.6 59.5 52.7 64 56.6 53.9 57.2 53.2 55.3 53.1 58.7 56.1 59.3 54.2 53 49.2 54.1 53.2 61.9 115.8 53.3 53.1 63.8 81.9 59.3 52.4 51.2 53.8 51.2 54.7 55.4 54.8 55.2 57.8 55.5 55.4 67.2 53.9 49.2 54.4 50 58.9 52 53.4 53.9 61.2 58.6 52.6 55.3 67.9 59.7 55.6 59.2 54.6 53.8 49.5 52.4 52.8 58.5 58.3 60.8 58.2 50.9 59.7 58.8 55.6 169.1 56.8 55.4 71.6 51.6 59.4 52.6 53.4 56.3 62.1 56.1 56.9 60.1 68.6 58.6 80.9 56.5 60.6 54.7 55.7 55 58.8 52 51.7 55.1 56.6 57.6 59.2 55.9 55.1 59.7 56.5 52 57.7 58 57.3 47.7 51.4 55.3 55.5 52.8 53.9 56 63.2 62.3 66.5 54.3 50.7 56.5 166.9 49.7 53.6 52.2 55.3 58.7 97.8 52.4 51.5 46.9 88.2 55 45.7 56.4 65 53.2 179.1 56.6 51.5 57 52.3 53.7 87.8 60.9 54.4 54.3 51.8 77.3 51.5 50.6 51.2 54.8 62.8 67.4 51.3 53.9 53.1 52.3 52.6 50.6 54.2 59 53.6 54.5 49.3 54.3 49.8 53.8 54 67.8 53.3 47.7 54.8 48.2 54.3 65.8 61.6 59.1 54.9 59.3 50.7 65 56 55.2 51.3 55.2 54.8 51.8 65 64.9 57 50 62.3 52.5 50.2 58.4 49.3 64.4 61.1 51.5 52.4 50 55 51.9 57.3 58.5 50.8 50.9 58 53.5 61.3 49.6 52.7 59.1 53.9 70.3 64.6 56.1 53.3 58 52.2 66 54.4 52.6 53.3 54 56.7 140.7 58.6 52.2 59.6 55.3 54.1 57.1 61.7 60.5 62.1 60 59.2 57.3 55.9 53.3 66.2 63.8 89.4 66.9 55.6 71.5 49.4 52.7 54.1 58 56.6 55.7 62.4 54.9 59 54.9 54.2 54.5 55.5 52.6 51.2 56.6 58.5 51.5 51.6 48.8 54.8 50.7 54.4 55.4 54.5 53.6 50.2 54.1 50.4 51.8 54.7 52.9 54 55.5 50.3 55.3 50.4 51.2 48.7 50 55 61.9 56.2 53.3 56.6 55.6 62.7 51.1 196 58.5 57.7 68.3 63.9 68.7 54.2 63.5 57.3 53.1 53.7 50.5 53.9 50.9 50.4 60.3 49.4 52.6 56.7 61.4 55.5 54.5 47 61.2 56.5 58.7 54.7 60.5 60 56.7 50.2 48.9 52.8 62.8 55.4 73.2 53.6 54.5 48.9 54.2 54.3 67.1 75.5 54.3 53.5 66.5 81.6 50.7 176.7 61.4 54.9 56.4 53.1 56.9 52.5 53.1 61.9 68.7 56.7 56.3 50.2 50.5 61.1 57 68.9 54.7 54.4 99.8 52 56.7 57.4 498.2 47.4 54.3 51.9 57 52.5 52.4 304.9 55.5 53.6 49.3 52.3 54.5 59 76.3 77 48.5 55.8 50.1 53.1 52.3 61.3 70.3 66.5 172 57.3 50.4 54.3 65.4 46.4 53.9 57.6 57.2 52.2 57.8 62.7 52.8 63.9 320.5 63.1 57.6 50.3 54.4 54 52 57.1 54.2 50.1 53.5 56 58.5 114.8 53.5 52.3 53.2 53.2 50.2 130.4 54.4 49 61.9 58.7 115.6 51.2 64.3 61.6 64.5 55 64.5 60 57 67.9 57.9 57.9 68 53.4 60.9 55.6 61.8 58.1 57.8 49.9 60.5 61.8 53.5 56 49.9 65.2 55 56.8 58.5 64.2 47.2 52 49.3 60.5 53.9 54.4 58.7 53.6 51.5 58.7 48.7 56.3 55.7 49.7 55.7 52.7 53.8 60.4 55.4 51.7 57.2 50.9 55.7 57 49.8 55.5 60.5 55.3 49.8 64.8 56.3 48.2 62.4 46.1 56.8 127.6 52 57.8 52.4 50.4 49.9 61.6 66.1 55.1 47 55.2 58.4 60.2 50.8 56.7 55.7 49.8 51.1 71.7 49.7 58.1 54.6 68.3 55.9 55.5 58.2 62.9 51.7 49.3 68.3 54.8 61 52.5 52.1 52.4 55.4 58 52.2 57.7 54.8 58.8 56.7 56.7 57.6 55.1 51.7 64.6 48.3 52.9 55 57.9 51.2 51.7 54 50.2 45.8 56.2 64 49.4 61.4 55.4 52.5 57.7 51.5 54.6 57.9 62.8 53.7 49.7 52.9 62.6 52.4 56.9 52.6 56.2 53.9 75.7 55.4 53.6 53.3 53.9 54.9 51.2 58.8 45.7 68.5 68 57.4 51.2 50.7 53.6 55.2 54.6 56.8 61.1 56.3 60.6 49.1 57.8 57.3 58 63.9 56.2 54.8 55 57.3 59.1 51.9 58.2 54.9 54 52.7 53.6 52.8 52.6 54.3 53.3 51.9 55.8 54.7 55.6 58 64.1 50.7 56.4 52.2 48.3 53.6 54.8 65.8 54.2 48 47.4 52.3 61.1 53.1 57.9 49.1 62.3 57.5 55.4 56.9 47.8 55 56.3 75.8 56.3 66.1 53.2 47.9 55.3 57.6 56.6 55.8 56.7 48.3 66.2 50.1 54.3 56.8 54.3 59.1 49 53.5 48.3 54.6 51.8 56.2 61.2 54.9 47.4 53.9 58.3 58.6 53.3 51.3 59.5 55.1 54.4 56.2 57 59.7 53.5 62.8 53.5 54.2 51.1 58.3 53.7 54.3 53.1 47.9 200.5 55.4 51.6 55.9 64 65.5 53.5 59.1 53.6 57.9 48.3 63.8 56.8 56.6 50.3 52 54.1 61.5 55.4 53 58.9 55.2 51.6 53.4 52.7 61.6 251.5 67.5 59.6 58.3 51.6 53 65.5 50.6 58.1 56.8 79.8 62.6 63.4 52.6 52 54.2 59.8 52.1 55.9 55.8 56.9 55.1 55 53 57.7 55.7 60.9 58.9 57.4 52.3 53.7 109.5 46.2 53.9 64.8 57.3 55.2 55 59 55.3 55.6 77.5 56.1 56 62.8 58.5 54.3 61.5 95.2 58.6 51.4 57.8 54.4 58.8 50.7 53 52 50.9 58.6 64.4 127.2 49.5 53.2 54.8 57.4 56.9 49.7 67.6 54.5 51.2 62.8 51.9 56.4 60.1 54.5 55.7 55.1 55 61.7 56 50.5 57.7 51.4 56.1 59.9 52.4 52.6 52.7 47.9 62.2 65.8 54.3 54.3 65.8 219.1 54.4 56.7 60.7 62.3 50.7 50.7 61.6 59.7 67.6 65.3 49.2 51.9 63.1 50 61 54.9 57 53.7 57.5 54.8 57.1 51.6 52.8 61.3 51.3 52.8 50.1 51.2 56.7 55 53.9 58.2 65 52.9 58.3 61.8 63.1 57.6 54.1 51 60.1 61.7 61.5 53.2 48.4 53.8 54.4 52.9 48.9 53.3 47.5 58.7 57.6 54.1 55.1 49.6 62.7 55.6 69.3 53.7 57.8 55.9 49.6 53.8 57 49.9 55 60.4 55.6 61.2 53.1 59 55.8 55.8 58.8 54.5 161.3 48.9 57.5 56.1 69.3 56.7 145.9 53.3 70.6 43 52 64.2 128.9 50.5 57 79.5 51.5 54.2 51.8 59.2 47.3 54.9 53.5 54.5 62.5 48.9 61.3 61.5 70.8 66.2 53.7 59.7 62.3 59.2 56.9 56 65.7 102.1 57.3 51.3 63.4 69.3 62.8 61.4 48.6 54.6 52.3 60.8 54.5 119.7 53 51.1 55.8 57.1 57.4 59.5 56.1 58.8 56.6 53.5 52.4 65.3 59.6 54 54.3 60.2 54 52 55.8 55.2 49.7 64 57.9 49.1 55.4 53.3 54.2 50.3 58.7 55.9 47.2 55.1 55.2 58.9 52.6 60.4 61.9 61.1 853.9 50.9 48.6 56.3 53.7 50.8 60.3 49.9 57 66.8 56.4 54.8 53.8 58.3 59.8 83.4 51.1 59 55.1 74.8 50.2 46 53.7 56.7 51.9 55.1 50.3 60 86.6 64.7 51.2 57.4 53.2 52.5 58.9 52.4 49.9 54.2 54 58.3 63.3 65.2 63.7 60.7 50 51.8 51.1 48.3 62 54.5 57.6 48.9 57.4 58.2 57.5 59.9 57.9 60.5 53.7 54.8 52.7 63.9 51.9 60.7 50.8 56.9 56.1 54.6 48.9 55.1 55.4 53.9 54.7 61.8 46.6 52.4 53.9 54.3 63.1 56 55.8 61.3 50.7 63.6 53 57.6 48.5 362 67.8 51 53.6 59.4 54.4 56.2 68.9 49.8 48.4 51 56.7 54 55.7 119.3 47.8 50.6 50.7 67.7 47.7 56.5 52.9 61 68.6 59.3 59.1 53.6 54.5 54.9 43.9 63 75 52.7 63.9 48.2 169 55.7 63 53 51.6 67.9 64.3 49.7 65.9 50.6 52.9 53.4 64.6 58.1 50.8 104.3 61.2 61 51.9 56.4 53.6 54.1 54.3 64.9 65.9 54.6 64.7 47.4 55.4 135.5 55.2 48.8 55.7 256.4 767.6 54.2 49.8 54 914.1 161.2 51.2 56.5 336.9 52.5 51.5 54.3 55.3 47.6 58.2 59.5 47.7 54.2 49.4 52.6 55.1 57.6 53.3 58.2 51.7 50.8 60.9 56.4 65 53 51.7 52.5 61.3 56.2 60.6 63.4 55.5 49.4 53.1 54.5 51.9 60.7 51.2 53.1 51.5 78.6 60.1 55.8 71.4 53.2 52.7 48.1 58.1 61.6 47.4 60.8 48 47.7 61 60.7 264.2 59.8 55.8 58.6 52.4 61.4 49.7 56.3 56.4 59.1 143.5 55.6 58.3 53.4 60.3 58.5 50.8 55.6 55.9 65.7 67.3 52.9 60.6 50.2 58 55.1 63.3 57.1 53.4 49.7 49.4 64 61 49.4 60 65.4 60.3 58.1 68.8 52.6 75.2 48 64.5 51 52.5 54.9 48.2 54.5 53.7 58.2 61.5 61.9 58.1 60.8 48 52.5 52.4 59.1 57 54.5 49.5 56.5 51.6 56.6 61.1 53.4 59.1 62 51.9 58 53.2 50.3 56.4 48.2 52.5 63.6 54.4 53 56.2 61.1 58.1 53.4 67.3 55.7 51.5 59 52.7 57.1 51.3 51.8 61 57 53.8 52.4 76.6 55.3 53.3 57.8 63 60.1 58.6 59.3 57.1 52.3 59.4 54 194 378.1 52.6 55.1 53.4 83.2 52.7 61.3 60.5 63.3 51.5 49.8 51.7 55.4 57.3 72.1 60.4 52.3 54.1 55.5 53.6 55.4 47.3 50.8 61.4 50 58.3 52.6 63.3 69.1 53.4 52.5 57.4 51.3 52.2 54.5 54.9 62.5 56.8 57.1 52.8 46.8 51.4 52.3 61.8 66.4 51.6 51.1 56.1 54.2 48.6 46.4 78.5 56.1 50.1 58.3 56.3 61.6 53.5 62.1 50.8 58.6 51.6 54.9 56.9 53.2 59.5 52 62.7 54.7 49.2 55 51.9 55.2 70.8 57.5 55.6 58.2 66.8 53.9 55 55.6 58.6 64.4 63.7 46.5 51.7 56.4 54.5 55.1 52.9 63.8 52.2 51.5 51.6 53.6 58.3 62 59.4 44.9 56.7 59.5 54.5 47.8 58.7 52.6 61.5 55.9 50.5 51.5 69.9 65.5 55.7 63.7 53.7 52.5 49.3 54.4 66.1 57 127.9 63.2 55.9 63.7 42.8 111.8 49.6 57 55.4 54.8 55.2 55.9 55.7 55.5 47.5 71.1 44.1 51 52.3 53.8 66.8 61.9 55.3 49.9 52.6 61.5 50.9 55.8 1055.7 51.9 54.7 45.2 51.9 54.1 50.8 55 61.4 55.1 51.6 62.9 689.1 53.2 57.6 53.6 57.2 49.8 62.5 58.5 54.2 60.9 55.2 63.2 48.6 51.8 58.6 55.2 55.6 52.2 57.4 50.1 50.5 49.3 56 58.4 59.5 50.8 51.9 53.1 55 56.7 49.2 55.8 56.5 52.9 56.9 59.9 61.8 73.6 49.6 49.2 53 52.6 50.8 52.8 56.2 64.2 57.2 59.5 58.1 55.1 51.8 51.3 52.2 52.1 49.1 54.9 56.4 56.6 60.5 53.9 53.7 53.6 48.6 100.4 56.6 61.7 60.7 52.3 50.9 50.9 56 66.3 64.9 54.9 78.5 63.4 48.3 62.9 49.9 159.2 56.7 50 62.1 53 50.3 49.9 56.9 54.7 126.7 51.5 53.8 53.6 55.2 58.2 53.5 51.3 51.7 56.9 58 52.9 62.2 53.1 57.6 83.4 56.9 55.9 56.6 56.8 57.1 55.9 54.8 57.2 56.3 56.3 56.6 55.9 52.1 61.9 47.4 59.4 62.7 56.6 55.1 57.7 53.3 60.2 50.8 48.4 58.2 54.3 53.9 50.6 48.4 65.3 48.7 53 49.3 68.7 79 57.2 53.9 55.3 57.5 82.2 57.8 51.4 57.7 55.9 57.1 51.7 53 54.7 54.5 57.5 55.8 48.7 67.8 55.4 54.8 59 55.6 67.1 51.8 47 48.9 53.4 56.4 135 49 50.8 50.4 56.2 57.3 57.5 53.6 54 54.9 66.6 58 54.1 57.8 57.4 58.1 56.6 52.1 52.3 51.1 59.6 55.7 52.3 54.1 44.5 53 51.4 50.8 65 51.4 49.2 58.1 57.1 55 54.4 58.1 55.3 52.9 54.4 47 59.1 180.8 56 66 51.2 53.6 48.1 67.2 49.6 52.3 53.5 57.6 50.1 288.7 48.9 56.7 53.1 52 57.6 56.4 53.1 60.1 55.6 54 64.8 66.9 58.9 46.8 62.3 60.5 52.9 53.1 61.4 63.1 50.3 56.6 47.1 56.2 156.8 52.9 74.7 49 55.1 55.6 49.1 57.4 59 55.9 52.7 51.6 59.9 57.7 56.9 64.5 57.3 54.4 55.5 60.8 49.6 55.5 56.2 53.6 48.4 51.1 53.5 56.9 45.4 52 63.1 63.8 59.1 52.4 54.1 59.6 53.1 53.2 55.1 58.8 57.6 59.6 179.9 60.5 53.9 60 61 58.7 56 56.3 52.8 53.5 56.9 56.4 60.2 62.5 57.8 52.3 58.3 56.3 56.4 43.6 56 51.4 52.4 58.8 54.7 57.1 62.5 56.1 52.3 51.7 57.8 48.9 52.5 52 44.2 60.1 53.4 49.4 54.3 57.5 51.3 75 60.6 52 51.5 69.5 62.7 53.4 57.3 60.9 59.5 59.5 56.2 58 54.7 57.7 58.2 54.6 48.9 112.3 62.7 81 53 53.2 55.6 56.7 54.8 51.2 59.8 56.7 51.5 53.5 58.2 52.5 52.6 55.1 54.4 53.1 59 56.5 53.5 53.7 47.4 61.3 51.4 63.4 65.9 48.2 50.1 50.7 54.5 64.4 66.6 59.5 53.3 65.3 993.4 52.8 57.1 59.8 53.3 45.1 62 49.2 53.5 62.4 53.4 50.4 56.7 48.9 56.9 52.7 50.6 62 54.7 61.2 50.5 51.7 51.4 60.1 49.8 55.1 269.4 53.1 64.2 100.3 57.5 53 60.3 55.6 54.1 56.1 67.7 53.3 65.7 83.1 59.4 70.4 47.7 52.9 55.9 64.1 49.6 54.9 50.1 53.2 72.9 68.5 50.1 61.3 60.2 54 50.5 90.3 52.3 55.2 63.3 62.4 52.2 58.8 58.9 57.2 50.8 50.3 60.1 60.7 56.5 62.4 51.1 58 55.9 125 50.6 52.2 52.9 55.8 53.1 60.3 65.1 53.7 53.5 55.1 59 66.7 53.4 59.9 58.5 64.8 58.5 54 52.8 53 54.4 51.5 58.8 53.3 60.7 72.8 51.5 53.5 72.7 57.1 54.2 53.7 55.6 62.9 57.7 56.2 59.2 57.1 62.3 53 56 55.2 52.7 58.2 53.3 48.9 56.2 57.8 60.9 60.5 52.9 52.9 66.7 52.2 56.6 58.1 54.6 57 90.3 56.1 461.5 52.1 59.7 846.8 57.4 49.1 51.7 62.6 54.2 55 55 53.7 46.7 47.5 50.3 53.4 51.1 55 58.5 95.2 58.6 54.8 57.9 54.7 59.2 55.6 57.7 59.3 47.3 54.1 59.4 54.3 60.5 51.3 58.7 57.6 49.3 56.1 62.4 60.4 62 57.4 55.5 63.8 58 47.8 61.6 56.2 56.5 49.4 61.8 56.9 60.2 60 50.2 53.5 50.3 52.3 57.9 53.4 50.7 54 57.5 60.9 54.9 56.3 59.7 52.8 87.9 49.6 64.4 51.5 50.3 81.1 49.4 58.1 57.1 61.6 53.5 53 56.1 49.7 59.3 54.9 52.7 56.1 50.4 49.2 60 53.8 59.3 57.2 56.6 43.6 61.5 52.8 62.6 63.9 52 59.5 52.2 51.6 54 54.1 55.9 59.6 54.1 48.6 85.2 50.6 53.5 65.4 56.3 56.7 52.6 51.8 60.8 52.9 55.7 56.2 213.1 56.3 55.2 62.6 57.9 49.7 89.9 71.4 51.5 55.1 61.2 54.2 70.2 66.5 56.6 62.6 78.1 54.2 52.8 60.3 52.9 65.1 49.1 65.4 59.2 58.4 67.1 58.6 55.9 52 63.5 55.4 56.6 55 54.8 58.4 56.1 92.2 55.9 48.6 53.8 52.1 55.7 59.4 66.8 54.3 54 56.6 87.5 60.7 55 61.8 50.3 63.8 63.2 53.2 53.5 67.4 66.3 57.6 76 77.3 55.4 54.7 54.3 54.6 60.6 67.2 59.7 62.6 57.8 53.1 64.2 56.3 61.8 59 51.2 60.9 53.7 57.1 51.3 58.5 56.5 59.2 62.8 51.8 62.4 51.4 53.7 54.4 61.1 58.7 54.5 53.1 55.5 56.4 62.8 57.4 52.7 56.1 57.3 54.2 54 52.5 61.1 52.2 53.1 58.4 60.9 51.7 53.1 65.1 63.2 52.9 46.6 52.4 57.1 53.2 55.5 52.8 49.5 59.8 51.2 54.7 49.8 58.3 55.8 55.9 50.3 56.4 53.9 56.5 57.5 51.6 47.2 56.1 50.7 84.7 61.1 52.6 60.8 58.2 58.8 58.1 51.2 67.2 60.4 57.4 54.8 56.6 51.8 49.7 60.5 57.1 53.6 62.1 96.2 68.2 76.7 56 49.5 53.7 58.1 56.6 67.2 54.8 52.6 61.3 71.6 54 53.6 56.6 65.5 79.3 56.9 59.2 70.9 67 50.5 66 56 52.2 51.7 56.4 59.3 54.1 52 53.2 55 66.6 52.4 58.2 56.7 299.3 54.3 52.8 52.6 124.7 51.7 55.6 51.9 57.4 50.8 57.7 186.1 58.9 53.5 49.6 54.2 49.9 135.8 50.6 61 51.9 46.4 57.7 64.7 54.5 75 62.6 58.9 63.1 54.9 55.7 64.3 58.4 53.4 57.2 52.9 56.7 65.7 65.5 50.1 60.8 56.5 52.7 52.9 127 114.8 50.1 57.6 50.7 81.3 56.6 49 70.7 62.1 65.3 53.1 50.1 196.8 57.9 67.3 55.5 53 60.9 52.2 64.6 58 52.9 50.6 101.6 276.5 51.8 53.7 63.6 54.5 55.9 56.4 51.5 56.3 52.6 62.8 73.8 50 69.3 59.2 55.9 58.7 62 52 54.2 54.7 82.1 68 50.2 56.2 56.9 56.6 52.9 49.3 53.4 110.3 84.5 66.8 56.7 50.9 52.1 52.6 56 56.3 51 55 65.2 52.5 58.8 63.1 55.9 57.9 54.5 62.1 46.3 47.3 59.5 52.4 58.8 56.1 53.4 55.3 64 56.4 54.6 59.8 53.2 52.5 69.9 54.3 54.9 57 55.8 48.5 57 59.5 61.3 54 65.1 53.8 57.2 50.6 60.5 55.4 57.2 51.5 52.9 57.9 62.1 56.9 56.7 57.7 54.3 56.7 57.5 146.7 60 55.3 52.8 52.6 55.5 55.2 63 92.8 57.4 58.2 53.4 97.5 56.4 52.1 101.9 53.3 51.6 55.4 243.2 57 53.4 57.5 55.5 154.9 277.7 54.8 55 55.4 55.9 53.8 56.8 560.8 53.8 64.8 56.5 63.6 63.2 52.9 55.1 62.3 63.9 87.2 53.8 50.3 49.1 71.1 58.1 55 53 60.5 55.8 62.4 52.2 53.8 70.4 53.8 57.2 50.2 131.2 53.9 60.9 57.7 59.3 54 93.2 56 291.8 96.4 57.5 57.2 205 65.2 58.7 54 54 57.8 51.7 56.3 46.2 62.7 50.4 56.1 59.8 198.4 48.3 51.3 83.6 57.4 53.1 59.1 60.3 55 58.6 64.5 49.7 61.7 58.1 55 48.7 65.6 73.6 50.7 68.3 61.1 57.2 51 58.5 55.6 53.9 52.8 56 57.7 59.7 53.6 60.7 58.9 56 55.4 62 55.5 56.1 57.2 50 53 53.3 56.2 58.8 50.5 60.5 51.5 65.3 55.2 63.6 59.5 51.2 52 53.3 57.1 54 55.7 51.2 61.8 55 48.1 50 57.9 60.6 55.4 56.4 53.8 58.3 59.1 50.3 53.4 56.4 55.3 56 98.6 51.9 57.6 58.3 52.6 57.3 54.5 57.7 46.9 51.7 53.5 48.9 59.1 51.9 57.3 53.6 60.6 52.7 63.1 55.5 57.9 61.9 58.2 53.5 61.4 64.7 58.7 52.2 61.2 54.9 51.1 58.8 109.6 55.7 54.6 52.6 50.2 54.8 55.6 65.4 53.5 53.9 55.5 58.2 54.8 57 49.5 44.9 62.8 62.5 56.6 55.4 57.3 64.7 52.5 61.6 53.3 56.2 58.3 51.5 53.2 52.1 52.8 54.7 88.1 85.6 56.3 59.4 55.3 50.8 62.9 50 55.9 56.8 54.6 52.6 50.2 53.7 57.8 123.7 47.7 54.1 64.1 46.7 60.3 78.1 60.1 64.3 53.5 55.9 48.7 50 83.7 64.4 85 62.4 52.1 67.7 51.1 73.3 58.3 50.6 52.5 55.4 56.6 83.3 54.8 54.7 54.1 64.4 58 57.7 52 51.1 51.9 52.5 62.9 57.9 56.6 69.1 58.4 52.5 55.4 59.2 51.3 53.9 51.6 153.2 54.5 57 52.2 54.8 51.1 57.7 56 60.9 58.5 48.6 60.4 50.2 142.5 60.5 51.5 52.2 52.5 53.3 58.1 52.1 55.7 65 54.2 56.2 60.7 55.6 54.1 62.2 64.1 254.3 55.8 57.6 59.4 108.4 55 60 77.4 52.6 54.7 54.2 55.8 50 54.4 49.7 51.6 55.4 74.2 53.6 56.4 60.5 82.5 71.6 1768.2 62.3 68.2 58 56.9 46.7 50.1 59 48.9 60 78.1 62.7 52.3 58.5 62.2 59.9 56.7 58.8 61.9 55.4 52.1 57 55.7 51.7 57.6 53.3 64.5 57.5 50.1 54.3 58.3 60.6 51.1 57 49.2 50.9 58.2 51.1 98.7 52.9 103.3 53.5 56.9 51.8 54.9 53.1 60.6 54.8 50.6 58.4 51.9 53.3 47 70.5 62.3 62.5 61.1 53.6 55 55.2 55 52.3 55.8 55.7 49 52.1 54.1 50.6 232.6 49.7 56.5 79 54.5 50.9 61.9 51.7 68.6 63.4 58.2 56 60.1 50.3 56.1 58.4 57.4 48.5 55.1 48.1 50.6 53.6 53.4 59.7 58.4 53.7 59.4 58 59.8 51.7 58 60.8 59.2 56.7 58.5 61.3 56 68.3 60.8 54.4 55.4 50.4 55.3 56.8 57.5 59.5 45.7 49.5 50.7 59.9 49.5 52.4 51.1 49 52.5 60.2 60.7 52.7 59.5 52.8 59.7 67.5 56.5 59.9 50 58.2 51.7 51.2 52.1 61.2 49.2 55.4 54.6 52.5 75 57 49 55.1 56 54.3 56.9 52.3 58.4 56.7 43.7 54 49.4 63.8 53.2 52.6 51.3 56.6 60.3 47.3 53.2 64.4 51.1 56.9 66.2 54.2 95 57.7 58.5 58.6 247.9 54.5 56.9 58.4 54.1 55.9 69.4 56.4 51 48.8 54.8 53.7 59.1 59.5 54.9 57 56.8 64 56.2 58.7 58.5 50.8 52.9 54.3 73 62.1 58 52.9 55.2 54.1 53.2 54.1 56.5 52.6 52.1 57.6 88.5 45.7 55.6 57.3 57.6 56.5 50.3 142.5 48.5 63.6 55.7 51.2 59.8 47.5 147.4 51.6 55.1 49.4 58.1 49.6 56.4 62.7 50.4 59 55.1 49 61.1 52.1 55.1 60.6 48.9 55 54.1 55 55.7 50.7 47.9 63.8 65.5 55.4 59.1 51.5 58.9 53.2 52.9 50.3 58.7 55.4 56.2 58.6 56.6 52.9 48.5 55 55.5 55.9 53.5 91.1 51.7 45.5 49.6 48.7 51.3 57.3 50.9 58 66.5 60.3 52.8 63 45.3 63.5 50.8 59.3 51 48.1 64.9 53.4 52.6 61.7 65.7 67 54.3 56 55.4 55 104.1 56.7 54.5 53.6 59.7 55 55.6 54.1 251.6 53.2 63.2 52.7 57.8 58 60.8 50.1 56.5 55.7 53 54.1 68.1 50 61 53 54.1 63.8 54.3 52.1 66.8 60.5 56.6 60.6 51.8 49.1 49.3 59.7 50 62.1 53.2 52.4 60.3 56 59.8 46.8 54 68.9 50.6 52.6 53.4 57.9 52.6 57.6 62.2 62.5 51.9 68.5 105.4 48.2 56.4 56.2 96.8 102.8 56.5 64.7 77.8 57.1 310.2 76.3 52.5 46.8 55.5 60.7 52.2 57.8 52 62.2 69.9 56.9 62.3 87.2 277.8 56.5 52.5 60.2 44.5 75.7 55.4 54.9 52 53.7 49.2 57.5 60.1 57 57.2 60.7 74.5 52.4 53.5 55.3 54.1 54.8 54.7 57.2 62.6 53.6 60.3 51.4 55 63.2 63.5 54.5 55 58.3 54.8 57.4 58.3 65.5 64.7 54.5 48.8 91.5 50 55 53.7 52 54.7 62.6 53.8 61.2 58.6 50.8 54.4 61.4 55.3 58.2 55 52.2 68.7 50.9 162.9 59 215.4 62.1 51.8 59.8 57.8 52.1 70.5 56.2 56 52.6 54.7 66.5 57.9 67.3 56.2 111.5 56.4 50.7 60.9 51.5 59.8 58 67.6 56.9 105.1 57.3 58.7 66 51.6 50.7 57.4 55.8 59.7 72.1 61.1 50.8 49.4 53.9 58.1 83.2 49.6 49.8 59.3 76 50.1 71.6 58 53.7 47.1 56.6 57.5 51.9 57.5 57.8 52.5 209.4 59.1 56.8 52.7 58.4 66.8 53.7 47.9 58.4 54.7 58.6 56.9 60.4 77.5 63.1 64.5 53.8 64 54.9 87.1 53.3 59.2 67.1 57.5 52.3 65 60.3 50.9 57.7 58.6 58.1 58.6 55.6 311 54.2 48.8 54.8 53.8 56.8 50 61.8 52.6 61.8 47.6 61.5 48.4 52.7 52.1 60.1 50.4 49.4 50.4 58.7 47.9 74.1 59.5 46.8 53.7 56.7 58.8 55.2 57.6 56.9 45 57.8 50.9 55.6 49.4 53.3 57.5 59.2 60.1 97.8 53.3 61.2 53.1 48.1 55.5 61.3 66 53.3 58.8 64.4 64.4 69.1 49.7 88.8 51.7 49.5 59.4 55 53 183.1 63.5 54.5 56.7 64.2 60.1 52 64.6 58 54.1 77.1 50.3 69.7 54.3 54.8 65.1 51.2 49.6 56.6 70.7 51.9 62.1 60.1 57.6 52.6 50.8 49.3 55 52.6 66 53.3 57.6 61.2 55.1 64.7 68.1 54.7 62 58.8 55.3 60.6 106.1 56.6 170.7 60 65.3 64.3 50.4 52 41.8 56 53.2 50.3 55.8 67.1 80.1 64.5 65.8 301.1 64.5 49.5 49.4 61.1 49.2 47.1 51.5 59.7 59 49.5 59.4 55.2 61.5 53.4 55.1 48.6 56.4 48.6 91 58.8 59 65.2 55.7 55.9 156.4 61.1 63.7 47.7 62.2 53.5 55.7 78.7 52.8 55.4 52.6 452.8 55.1 56.6 51.7 48.5 80.2 54.6 70.6 48 133.3 54.5 64.5 51.9 61.3 46.3 53.1 78.2 48.8 55.8 298.9 58.5 56.1 57.1 51.4 53 65.8 55 55.7 59.6 50.6 57.3 56.6 55 63.8 55.4 93.5 65 55.1 53.5 47.6 244.3 54 53.6 54.7 56.1 57.4 65.4 52.9 48.3 48.8 56.3 52.2 65.2 60.5 104.4 46 54.9 60.2 53.2 50 54.5 48.2 64.8 60.1 54.4 73.1 57.3 56.2 49.6 63.9 52.4 55.8 63.4 52.9 61.3 54.9 57.9 51.8 51.4 51.5 83 55.8 50.6 51.1 55.9 56.3 56.6 55.2 57.4 209 67.3 73.5 58.8 51.8 52.1 67.4 48.7 51.5 52.9 55.6 56.8 52.2 54 54.1 52.6 44.3 70 46.6 51.8 88.2 65.5 53.8 62.8 54.9 68.4 57.2 49.3 50.1 64.2 66.9 49.1 58.9 49.2 57.3 52.5 55.3 53.2 52.6 54.5 54.9 58.9 51.8 54.4 55.5 50.3 53.2 59.6 53.7 53.6 53 59.3 67.1 61.6 56.6 55.4 55.3 53.9 58.4 65.7 195.3 55.6 50.9 78.8 54.3 57.4 49.5 53.8 53.7 50.5 46.9 68.5 50.6 47.5 54.7 48.7 63.2 55.3 48.1 6189.3 54.6 52.6 59.8 52.8 245.5 54.7 58.8 55.6 51.2 50.6 52.4 56.9 57.7 57.6 57.4 66.9 51.5 52.6 60.7 66.4 44.5 51.3 53.4 50.2 80.2 170.4 56.5 54.8 49 60.6 87.7 216.5 69.4 52.4 63.8 61.8 52.6 54.9 62.3 53.8 52.8 61.4 60.5 54.3 54.3 115.1 48.6 74.7 53.7 49.4 56.6 58.9 55 57.1 48.3 56.2 49.8 57.6 54.3 53.2 54.8 212.7 53.6 67.7 53 59.1 54.4 50.8 50.2 53.2 51.5 56.9 51.3 53.1 61 53.4 56 57.2 58.2 98.8 54.7 63.9 57.3 77.6 51.2 59.7 52.5 59.7 53.9 54.4 56.4 64.7 52.6 51.2 91 53.2 67.6 51.1 50.7 577.5 68 58.4 56.4 59.5 53.3 59.7 57.9 54.1 55.1 57 59.7 56.5 56.7 53.9 57 56 53.3 53.3 55.5 58.9 68.6 60.2 53.8 62.7 54.9 50.5 68.9 52.6 59.1 54.4 62 54.2 51.9 55.1 57.4 88.2 51.1 58.8 56 49.6 58.9 52.8 65.8 59.7 54.3 51.6 55.1 56.1 48.4 48.3 55.3 52.5 55.5 68.3 57.8 62.3 65.3 57.3 58.6 49 53.9 61.8 60.4 49.4 66.9 49.9 66.5 56.1 53 56.1 78.7 53.4 56.2 58.3 52.5 69.6 56 54.1 52.5 58.1 59.7 56.4 55.3 57.1 55.4 54.2 59.1 55 200.4 57.7 56.5 57.9 51.5 56.1 53.3 50.2 51.5 60.6 57 64.9 54.3 60.5 62.1 54.2 57.2 56.8 55.7 65.2 54.4 56.2 53.4 52.4 64.6 59.7 70.8 52.2 52.7 56.4 57.8 50.7 69 51 54.1 53.9 61.1 64.8 55.8 59.9 48.6 57.4 56.7 53.1 55 62.8 54.8 59.7 48.1 55.8 54.2 56.1 55.3 65.4 58.8 50.9 70.1 55.8 65.9 52.8 51.9 58.3 149.2 56.4 100.6 53.8 52.1 59.3 54.2 56 54.6 47.8 56.1 54.1 51.8 61 57 55.9 56.8 50.4 55.9 58.6 56.2 58.3 55.5 52.9 58 63.1 49.5 50.5 60.8 58 121.3 56.7 62.3 53.6 45.8 57.1 60.5 50.5 75.3 53.8 59.4 58 47.5 52.6 51.8 53.4 61.3 59.1 59.2 51.5 59.1 53.9 51.2 53.8 56.5 60 54.1 52.8 66.3 60.6 61.1 46 49.6 53.7 50.7 52.4 57.6 69 54.8 49.3 49.8 58.8 48.4 56.5 57.2 67.5 68.9 51.4 64.1 54.3 52.7 56.9 56.3 53.8 55.9 56.4 52.1 57.9 55.7 59.3 52.7 57.8 134.9 54.7 52.9 67.8 59.9 54 61.3 60 55.2 55.3 55.7 55.6 56.5 60 65.3 51.2 75.7 54.2 56.1 52.6 73.5 58.3 58.1 56.9 50.5 63.7 52.8 61.7 58.5 65.1 57.3 52.2 65.4 54 48.4 50.9 63.8 68 53.8 59 51.2 66.3 54.6 53.7 54.6 59.6 53 56 52.6 53.3 57.6 54.2 64.7 58.3 52.8 50.4 54.4 59.9 59.1 130.6 54.8 52 54.7 47.2 49.3 61 51.5 101.6 60.4 49.7 55 61.8 66.6 58.6 51.4 54 53 98.8 55.7 48.2 52.1 79.3 55.3 55.9 58.1 54.1 53.7 58.6 51.8 141.2 55.8 48.2 56.9 49.2 58.1 54 54.6 68.7 50 59.2 57.5 54.7 59 54.2 52.7 63.1 54.5 347 56.4 60.8 63.1 60.9 67.3 51.7 57 59 57.8 65.2 57.1 55.7 229.5 66.9 57.2 57.5 60.4 51.6 51.3 59.8 58.7 53 51 58.2 48.9 53.8 53.9 58.9 54.6 66.4 53.8 53.4 556.2 228.1 196.4 54.2 47.6 59.9 59.4 53.6 52.9 55.8 54.5 55.2 56.8 139.8 49.8 56.1 58.6 56.8 73.8 69.2 57.1 63.6 58.6 55.5 55.1 60.9 107.3 59.8 152.3 51.6 55.1 56.3 58.9 70.3 52.2 63.1 118.3 57.2 48.8 60.2 62 54 57.2 63.1 51.3 51 71.3 45.1 61.9 54.1 56.9 55.6 58.8 72.3 52.8 62.6 50.6 56.2 64.3 60 55.4 59.9 57.3 62.8 50 53.7 118.5 62.6 55.1 56.4 53.2 57.6 55.4 69.2 51.9 60.5 62 61.2 53.9 58.3 52.4 63.9 54.4 199.8 53.7 53.6 58 54.2 51.7 64.9 49.7 61 65.8 62.1 53.5 51.3 55.7 50.2 57.6 67.8 54.2 54.9 52 49.7 59.5 54.2 58.5 54.1 62.8 64.3 51.9 59.1 66.5 62.9 62.9 55.2 64.9 55.1 46.6 56.2 53.4 43.1 57.4 52 56.8 54.4 58 53.8 51.5 53.2 51.3 56 49.2 53.3 57.6 52.5 51.4 53.4 47.3 51.4 82.6 51.5 58.6 51.1 55.9 55 50.2 61.1 53.3 56.1 50.3 54.2 54.5 49.6 81.4 51.8 52.4 55.4 65.4 54.2 59.1 56.4 55 57.7 51.8 57.7 58.3 49.6 55.4 59.9 74.7 49.7 62.8 62.6 52.9 51 58.3 51 57.3 56.2 61.7 54.9 52.7 56.2 52.2 53.5 52.2 57.6 49.7 48 57.6 60 58.6 56.5 54.6 54.8 53 53.2 55.5 55.5 75.1 51 57.1 50.5 51.8 59.1 56.9 54.7 55.1 61.1 59.7 52 54.2 55.3 54.7 54.2 49 56.1 52.5 57.5 56.3 50.1 52 61.5 55 53 62.7 54.6 70.1 56.5 59.9 48 55.7 54.1 52.6 54.2 58.7 59 53.2 50.4 49.4 53.2 58.8 50.7 54.6 57.6 61.8 56.7 53 53.7 56.6 59.1 62.8 51.8 53.2 59.2 53.4 53.1 55.5 54.2 56.1 49.8 55.4 48.4 50.8 53.7 49.3 55.1 51.6 49.9 55.7 53.9 62 65.8 59.5 54.6 44.5 54.2 60.8 61.3 60 95.5 54 48.5 54 53.3 51.3 55.6 54.1 58.3 57 50.6 39.8 62.6 53.9 51.6 55.1 51.4 47 56.3 57 57.6 57.9 53.2 51.4 56.5 53.2 57.7 57.9 46.6 51.4 61.6 61.8 62 53.7 55.1 55.8 52.2 54.1 54.3 78.2 53.4 53 62.6 52.9 47.8 57 195 61.7 58.8 50.5 48.5 64.4 61.9 55.9 46.9 52.8 57.2 63.1 63.8 56.3 51.3 60.9 52.4 52 51.7 53.4 53.5 56.7 50.7 52.9 54.5 55.6 52.2 53.4 53.4 52.7 65.5 58.8 52.2 54.3 58.1 53.8 53.3 48 57.3 66 57.2 65.6 62 57.5 56.8 58.5 55.2 56.8 52.1 59.6 48.4 49.6 49.6 58.6 62 53.8 56.7 48.9 49.9 48.7 52.7 55.9 51.8 53.4 50 53.9 56.8 65.2 46.8 49.4 53.9 61.8 74.9 60.5 53.2 102 52.3 55.2 47.9 48.7 59.4 58.7 53 48.9 53.4 49.4 59.1 59.5 46.5 61.5 57.3 54.8 66 55.8 54.3 56.6 58.2 56.9 59.2 59.7 55.3 57.1 52.7 57.5 55.6 55 54 55.9 56.9 52.7 54.5 58.4 54 52.9 58.3 53 53.7 47.7 66.8 57.4 48.2 53.4 48.4 63.8 52 49.3 56.6 53.1 62.3 54 55.2 52.3 48.9 53 65.3 58 62.3 66.2 56.9 47.9 55.6 53.9 54.9 57.7 51.6 50.3 62.9 57.6 54.5 48.9 49.9 59.5 53.4 57.8 58 60.1 46.5 51.1 62.3 62.8 65.4 55.9 55.6 47.2 56.2 49.9 61.1 52.2 60.4 64.4 50.6 55.7 58.4 55.7 58.9 52.4 47.1 53.6 51.7 56.6 53.8 54.2 84.7 61.9 60.8 54.6 46.8 58.3 55.5 58.6 58.4 58.8 107.4 53.4 50.4 53.7 56.7 54.5 57.4 80.1 51.9 58.5 55.5 60.3 52.2 54.9 54.1 54.5 51.4 56 57.7 66.1 53.2 65.6 53.5 61.5 55 73.3 52.3 59.4 49 50.7 55 56 58.1 52.1 55.8 53.2 60.9 56.5 53.3 56.7 62.9 52.9 58.9 54.1 48.6 53 52.9 53.3 56.3 46.3 61.4 52 52.4 56.6 61.7 57 53.5 48.9 64.9 74.6 54.2 63.9 57.5 51.5 54.9 51.5 59.3 55.7 53.2 48.9 53.2 50.8 55.1 57.4 60.8 59.9 52.2 59.1 58.8 62.9 55.3 46.8 53.2 61.4 56.6 59.4 51.8 63 54.2 53.3 52.8 58.5 56.4 48.2 53.1 53.1 62 52.4 49.1 54.1 48 52.3 51 53.1 57.2 53.4 57.1 60.2 50.6 52.3 54.6 53.1 53.9 55 62.4 61.8 53.2 56.3 51.9 52.4 55.2 60.5 59.2 51.6 58.2 53.9 55.1 51.5 51.7 48 58 66.8 53.5 53.8 59.6 60.2 57 57 54.3 57.7 58.9 58.3 57.7 55.8 58.6 53.9 51.2 50.3 57.9 50.5 61.3 55 54 53.4 54.9 58 51.3 49.1 54.1 54 62.1 66.3 49.5 53.9 49.2 55.1 54 46.7 66.3 52.8 52.6 55.5 57.9 45.2 57.5 59.2 63.2 57.9 61.8 54.2 52.1 53.7 55.6 52.3 52.3 59.6 54.3 48.8 55.7 54.3 64.3 55.8 51.2 51.9 52.3 47.6 56.5 55.9 53.9 55.9 56.7 58.2 58.2 55.9 55.9 50.8 54.4 55 56.7 54.6 56.3 50.9 54.9 61 56.7 75.4 60 73.2 51.7 56.1 58.5 57.4 53.8 54.5 58 47.6 51.1 49.9 65.1 48.3 57.1 60.6 109.5 60.8 56.7 50.4 52.4 66.1 57.9 52 50.6 53.4 53.9 54.3 53 50.7 51.5 60 54.4 58.6 58.2 63.9 54.9 58 57.4 56.1 54.5 53.3 51.2 53.8 55.8 58.6 53.4 53.1 54.5 57.4 55.2 78 49 49.8 52.1 53.1 65.6 59.3 51.1 55.7 54.7 53.5 57.5 46.7 57 64.3 56.3 64.1 56.5 57.9 63.6 55.8 61.2 52.5 54 49.8 52.6 49.9 63.4 63 52.9 54.8 55.9 58.3 67.4 61 51.3 56.6 70.5 62 60.5 54.1 59.6 51.3 53.2 54.7 54 51.3 51.7 55 47.2 51.3 56.6 56.8 51.1 49.3 50.2 54.4 54.2 54.4 52.3 51.5 49.3 53.1 51.5 53.6 64.3 52.1 52 62.2 56.3 54.7 48.9 86.1 50.5 59.2 55.4 49.4 51.3 55.1 53.1 54.9 50 50.2 52 53 52 68.8 62.8 48 55.9 58.9 63.8 51.5 60.5 52.3 55.1 52.4 50 53.1 51.2 55.5 55.1 65.5 61.2 50.1 53.1 57.9 49 50.2 53.8 55.4 49.4 51.4 53.4 49.9 56.2 55.2 54.4 90.8 52.3 57.6 56.2 52.8 49 48.6 52.2 62.4 53.5 57.7 59 57 54.7 56.4 55.5 51 59.5 54.3 60 52 50.5 58.1 49.2 56.2 57.6 49 61.2 65.7 59.7 54.5 55.2 59.1 56.1 53.2 50 64.3 51.3 57.7 50.2 49.3 58.4 54.5 51 60.8 55.8 55.9 53.4 49.9 56.1 57.1 57.1 58.3 58.7 54.9 55.6 45.2 51.1 64.6 51 56.3 53 57.9 51.2 59.1 50.6 45.9 54.2 69.9 62.2 59.9 63.5 59.2 55.2 57.7 57.4 55.3 50.6 53.5 56.9 54.8 71.5 54.1 53 48.7 59 53.1 51.2 54.5 53.3 57.8 56.9 61.9 49.6 63.8 54.3 55.2 57.9 53.9 55.4 59 61.3 61.9 59.4 55.3 63.7 54.7 67 57.9 59.5 53.5 57.6 54.6 56.6 55 52.3 58.2 63 56.9 59.5 56.8 56.7 51.6 55.1 52 53.8 50.5 64.1 57.6 62.5 49.4 57.3 64.1 55.7 51.4 55.5 55.5 56.8 54.5 55.4 54.4 55.2 60.7 51.8 57.2 58.7 58.8 47.7 51.9 46.8 54.1 54.8 56.2 54.9 68.8 52.3 55 65.5 64.4 55.5 48.3 262.2 60.8 58.8 53.1 53.9 50.3 56 56.1 55.8 55.6 51.7 52.2 51.7 52 47.9 53.6 49.9 56.7 53.8 70.8 61 54.5 57.1 46.6 59.9 56.8 57.2 52.3 60.9 51.1 52.5 51.8 59.6 51.7 59.8 64.4 52.8 53.5 56.8 52 54.2 51.1 52.7 50.6 60.5 56.4 59.8 63.5 61.8 71 56 55.2 53.8 75.1 58.4 57.5 55.5 56.1 67.3 53.7 61.1 46.4 53 52.6 56.2 66.6 53.2 55.6 58.6 60 54.8 59 52.2 51.2 52.8 72.3 52.1 57.4 53.8 55.1 57.8 52.4 62.6 58.2 61.4 60 57 55.3 55.3 55.2 54.6 55.7 50.9 62.1 58.3 57.2 56.1 51.8 49.7 64.7 65.6 55.1 58 54.5 58.3 50.4 52.2 51.1 57.6 65.2 56.2 53.5 56.9 53.9 60 49.8 53 54.8 50.1 67.3 55.8 59.1 54.3 55.2 63.6 62.9 51.8 59.6 58.4 56.1 47.8 50.4 56.8 48.2 53.6 62.5 54 77 57.7 54.7 59.2 53.2 52.4 62.5 48 61.6 50.6 51.2 55.7 53.3 59.9 58.8 63.7 53.7 55.9 69.9 62.9 50.6 58.8 56.6 59.7 58.4 58.1 50.2 51.8 50.5 52.2 58.3 60.9 52.8 54.7 55.3 53.5 55.3 51.1 56.9 67.4 55.1 44.4 49.9 55.4 51 59.8 52.7 61.9 56.3 56.9 52.6 47.8 52.8 55 50.9 62.5 56 55.1 51.2 60.4 53.3 59.7 49.3 54.1 57.9 52.8 53.7 53.2 69.8 56.7 53.6 60 54.3 62.7 55 54.4 58.8 61.9 54.5 51.2 51.8 54.2 51.9 58.5 53.9 59.7 47.4 51.2 50 53 62.8 47.7 54 70.9 57 58.4 57.6 56 52.3 51.5 61.7 56.6 59.3 56.9 74.4 58.1 61.5 56.4 58.9 53.8 49 58.3 57.2 52.9 63.3 51.5 56.5 52.7 54.4 52.4 53.4 58.8 49.3 58.5 52.3 55.1 55.8 47.3 52.1 58.4 58.2 60.5 56.9 55.3 51.7 54.7 66 52.7 54.6 52.7 52.4 58 46.5 61.7 51.4 51.7 55.9 53.2 56.2 54.6 56.4 58.8 66.4 51 52.5 46 60 62.8 48.9 52.7 56.3 61.9 51.4 50.3 55.1 53.8 56.7 52.2 59.3 49.5 48.3 51.1 51.8 52.1 54.5 50.1 57.3 55.1 56 55.5 61.1 56 50.7 57.7 59.8 50.2 61.1 50.2 53.3 54.9 52.3 55.8 55.2 56.9 48.1 51.3 52 60.2 54.6 53.4 49.4 56.1 54.3 54.7 49.6 54.3 58.1 46.6 53.3 53.3 58.5 63.4 60.6 60.4 58 62.3 53.4 53.6 48.5 53.2 46.7 54.8 60.8 54.7 56.7 58.4 52 55.2 58.5 52 53.4 54.1 56.7 66.2 53.5 56.9 60 54.6 51.3 57.3 58.9 60.1 59.1 62.9 68.4 54.9 55.9 171.9 52.2 51.6 55.3 52 60.1 56.7 53 50.9 53.8 50.8 52.7 54.3 48.3 56.6 61.1 52.1 69.8 53.1 52.3 54 58.4 64.4 50.8 56.4 53.7 54.4 62.2 53.4 48.9 59.3 59.3 57.3 62.2 55.6 57 63.1 48.6 69.8 59.6 54.9 58.3 52.3 56.8 52.4 52.6 59.1 54.2 46.6 55.6 52.9 56.3 52 54 48.9 64.5 58.4 52.1 50.5 54.1 55.4 56 53.8 51.9 49.3 56.6 54.8 54.3 55.8 64.9 54.3 50.2 54.1 53.5 58.6 63.3 74.4 56.5 59 59.5 59.8 49.4 56.8 56.1 65 55.5 58.4 53.1 62.4 53.4 57.2 66.8 54.6 57.8 50 57.7 50.3 68.3 52.9 75.1 49.1 50.8 55.2 55.5 64 45.2 53.6 55.4 80.6 52.4 61.5 54.3 57.2 58 55.4 59.4 55.6 57.8 54.9 57.3 55.6 49.2 59.6 54.4 52.1 53.3 59.9 54.8 54.6 54.9 59.5 48.8 56.5 54.5 54 51.3 51.4 56.4 52.8 69.9 50.5 51.5 64.6 53 52.2 56.4 55.2 59 49.7 52.5 54.4 62.8 52.4 56.9 66.7 49 48.5 56 58.5 86.8 55.8 57.4 51.3 49.6 45.5 49.1 54.1 53.6 53.2 56.9 55.2 47.3 58.3 50.8 55.6 52.2 55.6 229.2 52.9 56 53.3 57.2 69.5 52.2 52.6 50.2 57 54.2 49.9 51.1 56.4 48 66.5 48.9 51.6 51.2 55.1 61.1 54.5 55.1 65.7 52 52.7 55.7 62.8 47.6 52.6 53.6 56.6 106.1 51.4 63.8 50.5 43.9 59.8 55.4 57.5 48.8 51.5 56.4 63.7 56.5 49.6 60.1 67.2 49.4 57.6 57.7 56.9 54 56 53.8 57.7 55.9 49.9 47.3 58 56.3 48.6 52.6 55.2 50.8 67.5 53.8 55.5 61.9 47 62.5 51.2 61.6 65.2 68.4 66.1 75.1 68 64.6 60.3 62.7 62.6 48.6 53.1 51.7 60.5 54.8 59.7 58.7 57.6 54.1 56.3 51.7 69.4 56 56.6 66.7 59.2 55.1 58.8 52.7 51.9 74.2 62.2 53.7 51.8 52 55.6 52.5 49.9 51.7 60.1 52.6 61.8 54.9 54.7 59.6 51.8 55 50.7 52.8 54.6 57.7 57.9 55.1 64.9 59.6 58.1 54.6 55.7 52.5 53.9 45.5 48.8 54 73.4 61.2 49.5 61.6 57.4 50 53.4 53.2 52.3 53.7 54.1 56 57.7 54.3 57.5 50 51.3 65.9 56 54.2 61.1 54.3 54.6 58.1 50.9 52.3 57.8 52.4 54.3 59.8 51.8 55.5 55.2 51 67.9 55.1 52 52.3 52.9 47.1 51.8 56.5 66.7 57.1 52.5 52.5 55.2 52 49 52.6 54 51.9 51.9 51.6 53.8 49.3 96.9 54.3 56.4 54.8 47 53.5 78.2 51.4 46.2 55.5 54.7 54.4 56.4 60.3 53.1 49.3 58.4 51.9 53.3 54 53.1 55.4 58.4 50.3 54.5 52.5 55.4 58.1 54.7 53.3 50.5 48.5 48.1 58 50.2 51.9 54.4 56.6 54.9 50.5 54.4 55.1 59.5 55.9 57.9 53.9 48.9 57 57.6 55.4 63.7 53.5 49.8 51.4 53.9 56.1 47.9 66.3 58.9 55.5 64.8 48 50.9 56.1 59.3 54.7 58.9 56.4 47.9 61.6 59.2 52.8 52.5 54.3 51.9 54.6 56.5 42.7 52.3 54.6 58.3 52.9 50.9 52.9 57.8 48.3 57.9 55.8 52.1 55.9 59.5 54.2 52.8 58.2 53.6 52.7 47.9 51.4 55.5 55.3 56.6 58.6 51 53 49.4 54.8 62.8 57.5 53.5 55.5 57.4 57.4 57.3 54.3 51.4 55.6 50.6 50.3 50.5 61.9 62 57.3 55.5 43 54.2 51.1 51.1 56.6 52 60.6 54.8 61.2 56.6 55.8 56.7 64.4 54 54.4 49 56.1 52.6 54.2 52.4 71.4 49.7 55.1 54.8 55.7 54.8 68.6 59.1 66.5 57.3 54.9 50.8 69.3 47.3 54.5 56.2 62.4 57 73.6 86.2 53.4 56 62.5 55.5 67.3 56.3 60.8 52.5 53.4 60.7 51.7 52 60 53.2 55.4 54.3 54.5 54.3 57.1 50.8 55.5 62.7 52.3 50.3 51 58.2 55.5 59.2 56.2 54 55 55.2 70.3 58.2 56.6 51.3 61.9 57.5 58.6 58 51.3 53.5 73 51.6 53 62.5 63.9 57.4 52 51.4 64.9 52.4 64.6 52.7 57.8 48.8 56.1 57.3 59.5 47 45.4 57.5 50.4 80.8 53 45.2 51.1 54.5 60 56.9 52 53.6 51.2 57.1 55.3 56.1 55.4 53.1 53.9 61.9 57 52.6 84.5 63.3 60.9 65.7 47.4 51.9 56.1 56 54.9 51.6 53.3 53.2 48.3 53 58.4 44.7 53.2 54 56.5 70.9 55.6 55.7 49.9 51.3 53.7 56 57.2 54.3 56.3 56.9 76.9 54.4 58.6 54.6 54.7 51.6 58.8 62.5 53 52.7 55.1 50.5 49.7 58.5 54.2 56.1 51.8 56.7 54.1 56.5 56.4 56.7 57.5 80.1 56.7 53 64.1 62.9 56.5 62.5 64.2 71.5 65.7 50.9 47.5 49.5 67.1 56.2 58.1 54.7 55.2 55.1 92.6 58.1 58.2 53.9 64.3 49.1 57.8 64.5 57.7 58.6 60.2 60.2 60.2 56.1 55.6 59.7 51.9 46.8 53.7 62.9 58.3 52.3 63.9 52.5 53.3 62 53.1 56.7 55.1 55.6 51.1 53.4 55.9 53.3 54.5 49.9 57.7 60.4 57.4 53.7 47.9 50.6 54.1 57.2 52.3 50.9 66.4 51.7 58 50.8 48.7 52.9 49.5 57.7 54.5 55 52.1 57.2 54.8 59.2 57 54.1 54.6 51.4 50.8 55.9 68.6 68 49.5 56.8 53.4 66.9 58.3 52.8 61.9 49.6 57.4 72.4 55.1 55 50.5 56.9 65.8 59.2 49.5 61 58.2 55.2 56.7 54.9 52.3 56.8 53.4 57.7 48.9 56.6 57.4 47.6 62.6 53 55.9 48.7 51.3 50.7 56 58 52.2 54 52.2 61.5 51.6 55.1 56.3 58.9 55.5 54.9 57.2 54.8 55 55 57.9 48.8 54.1 58.1 53.5 55.5 55.5 59.2 55.4 60.7 52.7 54.6 51.4 56.4 55.4 343.1 57.2 60 55.5 49.8 55 54 56.8 54.2 65.6 58.8 55.8 55.2 53.9 57.1 51.9 65.4 53.1 55.2 51.6 66.4 52.1 55.5 57.6 56.1 59 53 58.4 62.7 66.4 66.1 51 61.6 58.9 64 52.8 58.6 57 50.5 55.6 63.2 56 53.6 54.4 52.6 65.2 61 55.7 58.3 60.1 60.5 46.7 52.5 58.5 57.4 52.6 60.3 53.2 60.3 62.5 51.7 53.5 69.5 55 61 55.7 58.6 61 58.4 52.7 55.1 52 61.8 57.2 58.6 55.1 53 55.3 53.6 61.6 54.5 59.1 58.8 56.3 59 54.9 57 54.6 66.2 54.3 53.2 48.9 54.1 49.6 53.7 51.9 59.3 52.6 56.7 60 51.8 59.1 53.7 56 54.2 53 52.1 50.9 56.8 49.3 77.6 49.3 58 62.5 46.2 51.1 54.1 89.5 50.5 51.3 57.6 58.4 70.4 52.5 58.5 52.5 54.8 62 52.8 57.7 69.6 49 54.5 51.8 54.5 59.9 62.6 52.4 57.1 63.2 59.2 51.5 51.2 57.1 50.7 48 58.6 51.1 60.1 56.7 62.8 48.8 57.7 52.6 58.2 62.1 61.5 47.4 59.9 61.2 61.3 59.7 73.9 52.4 54.3 57.6 52.5 53.3 52.9 57 55.8 52.2 57.5 49.3 54.7 52.9 55.4 48.5 60.5 62 55.3 57.1 58.5 57.1 55.9 51.6 48.5 56.4 66.8 57.8 60 56 58.5 56.8 51.9 59.6 68.2 69.1 49.7 62.5 54.8 52.5 58.3 58.9 58.9 55.4 61.6 61.4 55.4 55.5 64.7 48.6 51.7 58.8 55.5 57.3 51.7 52.1 57.6 53.9 49.7 51.4 54.2 74.9 54.1 65.3 53.8 48.4 52.9 50.9 56.3 79.3 51.1 59.2 49.5 53.4 58.4 50.8 43.5 55.4 52.5 48.7 53.7 58.3 48.3 48 58.8 53.4 57 68.9 51.7 53 65 56.9 52.1 52.4 52.8 48.7 49.1 53.3 58.7 49 51.3 51.3 50 52.2 57.5 55.4 62.9 60.9 49.9 56.6 51.8 58.9 57 57.4 53.1 53.8 54.9 67.2 64.3 60.1 56.1 52.2 51.3 51.7 54.1 48.2 68.9 69.4 54.6 54.7 51.8 55.3 55.9 53 58 75.7 55.3 58.3 66.5 61.7 56.9 55.6 54.8 55.4 54.8 58.1 56.9 58.6 52.3 67.9 55.6 55.1 59.1 57.2 56.3 53.9 50 50 48.6 53.6 50.7 57.4 59.8 62 52.8 53 55.3 54.1 54.7 57.1 47.7 52 69 64.5 48.3 53.9 51.9 53 52.2 63.3 58.3 54.3 53.7 50.4 208.1 61.1 58.9 57.2 66.7 46.9 61.8 54.5 51 56.9 82.9 52.1 61.4 73.3 53.5 52.8 53 51 49.2 49.7 58 60.6 55.3 58.5 60.8 67.1 56.4 61.3 60.6 51.6 57 47.9 50.6 54.5 55 58.6 54.2 59.3 46.5 61 53.3 51.7 51.3 62 57.3 53.2 50.6 52.7 59.7 55.6 53.3 51 55.9 49.9 62.8 55.7 51.8 51.4 51.9 48.2 55.5 61.5 54.1 52.9 54 58.6 51 54.6 48.8 58.5 54.1 48.8 61.8 52.8 61.6 55.8 50.5 55.6 49.8 48.9 58.4 55.2 54.7 55.2 57.4 59 52.9 55.5 56 51.2 53.1 61.7 55.9 54.5 50.1 50.6 47.5 57 48.3 56.8 62.4 47.2 58.2 52.6 54.5 51.2 55.3 55.2 65.5 59.6 54.1 83.3 52.2 63.6 60.1 54.8 57.9 51 54.4 52.4 67 59.9 67.3 51.6 58.8 48.5 61.8 58.8 49.8 70.5 49.8 56.4 57.2 56 50.3 55.2 127.8 52.7 58.1 57.9 50.4 61.3 60.2 51.6 51.5 59.5 56.3 50.8 67.9 57.3 54.3 57.8 52.3 54.3 58.7 49.6 58.2 57.2 49.6 59.9 54 55.3 55.9 55.7 55.5 63.3 58.9 61 55.7 57.1 63.1 53.8 49.2 67.5 59 56.2 51.4 58.3 50.3 55.9 66.5 56.7 51.5 49.6 55.3 50.9 49.7 49.6 61.8 54.3 49.7 49.1 52.3 57.4 58.1 56.5 2382.8 64.3 52.2 58.7 60.3 59.6 63.9 59 60.4 57.4 53.6 53.3 60.2 48.9 57.1 56.3 54.3 57.8 53.4 54.3 59.5 59.3 53.6 53.4 57.4 54.6 57.2 57.4 52.9 54.1 56.2 56.3 60.1 54.9 57.5 56.8 57.3 60.9 56.2 53.3 55.9 62 50.5 55.2 59.4 57 52 54.6 55.2 66 51.6 50.1 60.8 92.9 59.5 63 58.8 55.5 50.6 56.9 55.7 60 56.8 55 53.7 59.3 58.4 53.6 61.9 58.4 44.2 54.9 60.6 59.6 148.6 56.1 56.5 64.5 68.3 61.4 48.8 70.9 67.7 50.6 55.7 55.2 58.8 50.5 57.2 50.5 54 60.5 56.9 54.7 54.6 61.3 72.9 48.8 57.2 54.6 49.1 60 57.2 84.5 58.8 57.8 53.8 53.2 57.7 55.5 52.1 51.1 54.9 54.3 46.6 63 78.4 62.4 65.1 61.1 47.6 61.6 56.7 56.5 57.5 50 59.9 58.1 47.3 49.9 53.1 52.5 51.7 60.3 59 57.6 50 55.4 53.1 62.8 55.3 52.6 50.1 64.9 56.8 59.9 52 58 61.1 65.6 59.5 52.9 52.6 57.5 68.3 51.5 50.2 50.1 57.5 62.9 62.4 57.7 59.6 54 56.3 59.5 50.9 54.6 56 61.2 54.5 59.8 64 52.4 54.4 50 57.5 63.9 54.8 447 59.3 53.8 62 60.9 55.5 52.8 59.8 61.9 52.8 66.1 51.8 56.5 63.5 51.6 48.3 53.4 57.4 54.7 55.5 51.7 76.3 56.4 51.8 53.2 190.5 52.4 54 52.9 55.3 53 52.9 59.1 56.2 57.3 59.7 53.8 57.5 52.6 52.6 59.9 51.8 51.4 100 60.3 50.5 1249.5 57.8 69.4 56.1 54 56.6 54.7 58.4 49.3 61.6 50.5 69.7 54.6 48.3 55 51 65.2 59.7 50.9 52 56.2 52.6 58.1 65.1 51.2 48.8 54.8 51.7 49.4 64.5 63 54 56.3 54.4 63.3 50.3 59.4 56.5 55.1 59.1 58.8 65 55.8 60.8 50.6 52.9 51.7 57 59.1 61.2 53.7 62.7 42.3 53.8 54.2 55.5 58.1 51.9 69.3 76.1 60.6 56.7 58 56.2 51.9 52.5 55.4 57.6 54.2 58.7 45.8 60.4 57 67.7 58 154.3 60.7 74.2 52.5 48.3 56.4 53.9 61.3 55.4 54.8 51.4 51.3 49.6 54.9 55.9 66.4 77.1 54.8 45.6 48.6 47.2 58.7 52.7 54 56.2 50.6 48.5 63.5 46.3 60.9 62.6 56.4 52.9 61 60.7 69.5 66.7 52 58.7 52.8 56.9 60.8 55.1 54 53 54.9 64.8 60 54.1 52.8 50.8 62.8 49.9 52.3 52.5 48.8 60.8 53 52.6 64.7 55.1 260.9 54.7 54.6 57.3 71.3 56.1 57.4 53.5 63.2 95 54 51.1 60.6 60.9 93.5 58.6 54.8 56.9 65.6 48.8 56.9 59.7 64.4 67.4 53 52.3 58.2 56.2 66.9 66.9 57.3 58.3 62 58.7 157.5 65.8 56.2 51.7 57.6 51.3 142 53.3 51.5 50 62.7 67.3 50.7 48.9 52.2 53.5 54.2 55.6 53.1 55.6 59 59 55.8 65.4 53.1 57.6 50.5 62.3 59.6 56.2 76.5 57.6 54.5 57.2 60 56.7 55.6 55.2 58 53.7 58.3 56.5 53.7 53.3 49.1 57.9 71.8 58.9 57.2 72.1 51.8 56.4 56.5 50.3 62 67.1 61.9 73.4 53.9 52.2 63 56.2 58.2 48.6 52.6 60.6 60.1 53.3 57.4 53.4 52.8 48 77.4 54.3 55.5 52.9 55.6 54.3 56 49.2 53.4 52.4 55.7 56.6 57 57.8 69.1 56 58.7 51.5 51.6 56.2 59.8 55.2 57.3 54.9 58.5 57.3 62.6 70.8 51.4 47.8 66.6 62.8 57.2 43.1 62.4 52.3 54.9 53.9 63.5 56.9 58.2 64.6 65.4 55.5 51.5 133.1 48.8 52.1 57.2 53.6 59.5 54.7 46.1 67 52.5 141.8 49 62 47.9 53 58.4 55 55 54.6 58.3 56.9 51.4 60.3 57.9 54.6 49.1 59.1 96 50.8 62 58.7 54.4 63.3 54 74.3 57.6 53.2 47.8 55.8 50.9 52 62 55.6 58.1 58.3 59.4 55 50.4 54.5 58.5 60.6 52.8 52 60.9 59.8 218.1 55.8 70.1 57.2 59.4 54.8 55.5 57.4 48 58.1 58.8 51.8 54.1 55.1 60.5 53.8 53.9 48.5 99.4 47.1 58.3 54.8 50.5 55.1 47.5 50.2 53 56.4 54.9 52.6 54.6 52.4 60.3 69.1 56.3 52.1 53.5 54.3 55.6 52.6 56.4 54.8 61.4 58.2 53 53.5 57.5 73.2 55.4 54.8 54.6 59.2 60.7 48.9 53.1 70.8 170.8 73.4 76.8 55.7 49 56.3 53.3 57.3 53.1 48.2 60 55.6 50.3 51.2 56.2 57.4 53.5 54.3 6503.9 62.2 52.6 56.5 51.8 56 55.7 58.8 54.4 52.7 51.2 54.1 55.5 52.2 58.6 56.3 56.8 54.4 58.6 50.5 55 87.3 55.3 52.1 48.9 61.1 54.3 59.6 57 56.8 53 308.8 55.1 64.9 53.2 53.1 55.7 59.8 68.7 57.3 60.6 56.5 51.3 63.3 59.8 57.4 58.3 55.6 52.8 53.9 56.2 56.6 54.4 56.2 52.8 57.1 55.5 67.9 53.1 52.9 49.4 54.5 54.2 59.3 55.5 51.6 50 62.4 53.1 57.9 53.5 57.8 59.2 55.5 60.3 56.9 71.9 53.7 51 48.7 58 51.8 58.5 61.8 64.1 68.8 51.7 54.6 58.1 65.1 148 54.7 55.4 53.5 78.5 54.4 51.5 47.5 63.7 63.8 64.1 51.9 56.9 57.9 50.3 67.4 54.7 52.5 51.2 59.6 55.5 48.3 54.2 51.5 54.6 62 55.6 54.3 69.7 55.3 57.9 58.7 61 63 62.6 159.1 57.4 159.2 62.9 57.1 55.1 50.6 50.1 55.4 46.6 57.7 56.4 61.7 56.5 57.9 57.6 53.8 66.7 58 61.9 56.6 62.7 56 50.3 58.6 58.4 51.4 60.8 52.5 62.4 61.2 55.2 56.5 52 61.1 87.2 52.8 56 64.5 60.6 111.6 56.9 52.5 61.2 56.6 53.9 50.9 54.5 60 54.3 60.8 48 50 54.9 50.6 54.7 51.5 60.4 57.3 49.8 53.9 56.7 52.2 58.8 63 53.9 51.7 55.7 57.5 59.4 61.2 57.5 53.1 55.4 51.3 57.4 55.4 49.9 55.2 56.2 111.5 57.1 57.6 51.3 124.2 52.8 57.7 52.4 53.9 54.2 49.2 57.3 52.6 65.1 95.9 53.3 55.1 160.3 64 64.3 52.9 105 55.5 54.7 100.1 50.4 54.3 56.6 59.5 62.9 86.1 54.9 51.6 62.6 53.2 51.8 50.1 61.5 53.4 50.8 71.1 62.4 55.7 45.2 45.7 78.2 53.5 60.5 54.7 47.5 53.9 53.7 56.1 61.4 59.1 54 71.5 97.7 53.4 59.5 56 55.6 51.8 55.6 52.8 63.9 53.4 217.5 61.1 52.5 59 56.4 58.5 54.1 51.8 55.1 65.1 52.8 56.3 58.7 50.8 54.7 50.7 51.2 56 65.1 63.5 70.4 53.1 49.3 58.7 51.4 58.7 50.7 58.4 63.2 56.6 55.4 54 54.7 52.1 65.3 61 57.5 54.2 57 57.9 58.9 66 51.6 52.6 55.3 48.6 56.8 58.7 53.3 55.5 50.1 51.7 56.2 63.3 55.2 53 51.2 54.1 55.6 53.3 61.5 56.7 46.9 59.9 59.7 51.4 49.5 53.8 67 59.6 53.6 51.8 56.9 49.8 48.5 51.2 56.7 52.3 62.8 51.9 51.5 56.7 67.6 53.7 64 61.2 46.7 56.9 60.1 60.4 57.7 54.4 57.3 56.1 54.8 57 52.6 52.2 56.3 55 57.3 56.9 55 56.8 50.5 52.5 51.6 48.6 54.5 55.2 57.1 57.5 50.9 61.4 54.1 57 52.8 250.1 57.3 89 52 74.5 61.3 60.2 68.7 51.5 51.8 58.7 76.2 53.3 64.8 68.4 61.8 60.6 52.3 46.9 66.7 68 56.4 53.5 56 47.2 51 60.9 74.8 52 62.9 58.3 50 53.4 57.2 53.3 56.4 52.4 60.1 82.3 53.2 53.5 54.5 54.9 64.1 51.9 55.7 55.9 53.9 56 46.3 57.7 54.3 55.4 54 52.2 47.9 57.3 49.2 59.5 66.9 55.5 49.3 61.4 53.8 52.8 55.8 62.2 132 68.8 60.7 62.7 53.6 55.8 63.8 46.9 51.9 52.7 58.4 49.9 51.6 50.9 63.5 49 52.6 52.8 49.8 52.8 67.2 57.7 61.1 53 51.8 54.7 54.5 48.3 53.8 61 53.2 73.6 63.8 58.5 56.5 58.8 50 50.8 50.1 54.5 55.9 67.8 50 58.2 74.7 48.5 56.5 54.1 57.2 52.2 52.7 50.7 59.7 60.3 53.2 55.5 56.6 49.6 56.7 57.8 55.3 53.4 58.2 53.4 57.4 52.5 75.5 54.5 53.1 49.2 54.1 51.6 113.8 57 51.6 47.8 53.6 60.8 52.4 78.2 53.9 55.8 49 54.9 52.6 53 52.8 56.9 49.3 54.4 53.4 61.1 62.2 48.6 52.3 63 56 54.8 56.2 56.5 59.3 57.3 47.3 58.9 47.6 59.6 59.4 51.5 54.1 60.7 54.5 59.9 52.3 57 48 54.2 50.6 63.7 61.2 63.1 54.2 57.9 61 56 54.2 51.1 56.2 53.9 58.2 53.3 51.5 48.8 51.3 59.8 56 57.7 53 54 53.4 130.8 55.3 57.5 49.5 62.1 54.4 49.9 51.9 54.4 58.8 56.7 61.5 65 55.1 51.5 55.9 56.1 58.9 54.9 62.4 51.5 67.7 55.5 55.9 56.9 78.1 58.6 56.7 51.6 53.1 48.6 50.3 66.3 49.8 57.6 67 50.4 111.4 61.2 53.5 901 55.5 51.5 55.1 58.5 50 52.6 72.9 55.1 76.9 53.6 51.8 54.6 54.4 54.7 51.5 55.1 58.5 63.9 53.2 149.6 69.5 53.8 55.6 60.4 60.3 60.1 57.9 49 104.4 52.4 48.5 57.6 50.8 59.2 57.7 56.8 57 76.3 69.5 52.4 56.5 50.2 54.9 53.8 51.6 57.7 56 52.7 58.1 51 73 49.4 53.3 53.5 55.5 62.8 50.3 49.3 54.5 54.7 51.4 62.3 54.6 55.2 61.4 54.6 52.2 60.7 65.7 51.2 63.7 54.9 50.1 57.2 56.5 67.4 59.5 56.5 53.7 58 50.9 56.7 66.3 51.8 61 66.5 67.5 55 52.7 51.4 48.3 55.1 52.6 59.7 61.2 47.3 54.9 59.2 56.9 55.5 51.7 51.1 55 58 53.9 53.7 54.3 50.3 57.3 59.9 46.9 54 61 48.9 55.1 49.3 51.3 50.5 74.8 51.9 50.8 49.3 55.3 60.4 53 49.7 55 50.6 63.3 76.6 65.3 51.3 54.4 56.2 54.4 62.7 72 50.9 64.8 56.7 55.5 58.5 55.4 49.1 62.5 53.5 52.1 51.1 55.4 58.9 50.8 56.8 52.7 60.8 51.8 52.3 55 46.6 53 54.6 55.8 80.1 61.4 55.9 59 55.4 56.2 54.4 93.4 54.1 49.2 47.7 57.2 51 55 57.1 55.8 73.1 60.9 55.6 55.2 62.8 55.2 51.5 49.2 49.2 57.2 51.5 52.1 54.1 51.6 54.4 55.3 59.8 59.9 56.2 48.7 56.6 57.5 54.1 47.1 54.3 78.8 56.9 62.5 61.3 55.4 53.1 52.7 59.3 53.5 61.7 59.1 45.7 68.1 75.2 58.8 56.5 56.2 52.5 62.8 61.9 57.4 57.9 52.2 56.3 55 45.4 52.8 56 55.8 57.1 59.2 59.1 66.5 49.7 52.2 56.2 66.7 52.8 55.6 54.8 55.2 56.1 58.7 58.3 57.9 52 57.5 56.3 50.4 52.4 53.3 46.6 55.4 51 56.5 58.3 51.2 69.2 57.4 52.4 50.2 57.5 49.8 57.2 56.8 57.4 56.5 55 60.5 58 54.6 56.9 62.4 56 52.8 54.7 67.2 52.1 53.4 51.8 58.5 62.2 49.8 53.3 56.6 59.6 58 58.2 51.7 57.2 59.4 62.5 60.7 56.1 49 63.6 55.2 49.7 58.9 54 54.3 53.4 54 51.9 51.9 56.4 53.8 48.5 65.5 59 57.1 52.9 58.8 52.1 62.6 52.4 53.8 375.4 51.9 51.7 51.1 68.1 60.2 51.9 60.7 50.7 48.5 53.3 51.3 50.8 59.2 55.5 95.2 52.6 57.7 55.1 63 50.6 54.3 49.1 58.3 58.4 63.9 57.6 57.3 52.5 52.3 53.3 54.4 58.8 70 49.8 59.1 57.8 55.5 56.3 59 49.2 57.2 61.7 57.6 55.2 60.3 66.5 57.1 53.9 55.8 56 51.7 55.7 51.7 57.4 52.1 64.3 55.6 53.8 73.3 56.7 53.1 61 52.1 52.4 52.7 57 53.5 52.3 59.8 50 56.7 75.3 53.7 66.1 56.2 55.2 54.2 55.3 55 52.9 58.1 50.5 52.9 52.1 53.2 55.7 52.5 54.3 56.5 53.2 55.2 60.8 56.7 57.8 54.1 63.1 74.5 56.3 61.5 56.7 59.2 53.9 57.7 52.7 51.6 52.9 65.2 58.8 53.9 47.9 55 51.9 54.4 61.4 64.1 65.5 57.4 58.4 48 52.8 55.5 58.3 66 62.5 52.3 52.6 56.2 57.9 58.9 56.8 57.3 58.2 61.9 50.8 61 53.9 59.9 53.2 60.8 55.2 49.4 46.8 49.7 59.2 55.8 64.6 51.5 54.5 52.6 54.9 61.7 54.1 64.4 55.3 50.2 80.3 50.9 53.2 57.8 60.8 54 50.9 52.4 58.5 58.1 56.6 60 61.2 50.2 63.6 48.4 57.2 48.5 46.1 50.1 58.1 49.9 65.5 53.2 57.3 65.2 53.8 55.7 49.5 52.5 57 54.1 57.6 56.1 57.7 53 50.8 55.3 57 50.3 55 53.8 63.2 50 48.9 46.6 54.3 58.4 53.4 49.9 69.2 44.9 57.5 58.5 57.5 53.9 50.2 57 61.8 56 56.3 56.8 55.8 65.1 55.6 60.1 52.5 55.4 53.5 55.4 56.3 54.1 54.6 58.7 54.3 48.4 55.6 57.8 54.6 58 52 58.2 54 49.5 56.5 55.8 54.2 55.2 56.3 55.4 73 56 51.9 52.3 43.5 54.6 176.6 54.8 57.6 49.8 53.3 70.2 54.3 51.4 52.6 54.3 56.8 53 62.2 52.7 50.4 52.9 62.6 47.6 53.9 51.7 54.1 55.6 55.4 56.2 56.1 57.7 57.3 54.8 58.2 57.1 58.3 55.8 48.6 56.7 52.4 51.5 51.6 55.8 50.5 53.3 58.9 45.3 48.5 51.6 57.5 51.7 53.7 59.2 56 55.7 53.9 54.5 58.2 54.9 60 61.3 58.2 62 54.7 55.8 56.6 52.3 55.4 54.6 61.4 53.3 50.6 58.2 50.3 49.7 56.1 51.1 59.2 60.2 56.2 52.1 48.8 58.3 55.7 54.6 47.3 57 55.3 49.8 62.9 52.9 54.5 51.8 55 54 50.7 50.5 57.3 50.8 53.9 54.6 53.5 59.7 50.8 58.8 166.1 51.8 60.7 56.5 57.4 50.4 55.7 74.2 52 51.3 59 61.1 58.9 58.2 49.7 89.8 49.4 56.3 49.3 56 53 77.4 61.8 46.9 52.9 51.4 61.8 55.5 51.3 52.4 55.8 58.8 49.7 62 57.9 53 63.7 54.7 51.9 53.9 51.1 47.8 52.5 51.5 62.2 52.5 48.7 53.4 59.6 53 48.5 55 67.7 47.4 54.8 50.8 48.4 53.4 50.3 55 59.3 56.5 63.5 55.9 51.4 50.3 56.5 58.3 65.6 55.7 57.3 64.7 55.2 51.8 57.3 56.5 52 53.1 65.2 53.6 55.5 54.2 56.8 52.7 55.3 60.9 53 57.4 55.8 49.7 50.4 61.3 62.4 64.1 80.6 51.1 50.9 55.3 63.5 65.1 58.4 54.8 56.5 48.5 52.7 53.3 55.6 67.2 55 60.4 52.8 61.3 57.2 48.8 54.6 47.5 48.9 58.2 57.8 53.6 58.5 57.1 75.9 57.4 64.2 47.1 51.2 44.1 58.4 59.3 50.7 56.8 54.9 50.7 63.8 57.2 62.6 57.8 53.3 51.4 48.5 57.1 52.5 49.9 51.1 51 52.2 60.2 63.7 45.9 62.1 57.7 59.9 48 58.5 52 53.8 55.1 53.3 52.3 54.3 62.9 57.2 58 62 60.7 58.8 59.2 53.3 50 60.2 57.5 52.5 57.3 51.9 54.5 54.5 49.3 50.6 52.5 54.5 60.8 50.9 59.1 53.6 48.8 53.2 55.2 53.6 53.7 54.7 61.2 51.8 56.4 55.2 54.1 55.7 47.4 56.8 58.3 57.6 54.2 61.2 57.4 55.6 72.5 52.1 53.1 49.7 52.4 54.4 52.7 60 62.1 56.6 49.1 52.6 53.5 57.5 57.8 67.3 57 55.3 55.8 57 56.5 64.2 50.9 56.4 57.5 62.1 60.4 56.9 61.9 55 53.9 61.3 57 57.5 54.9 52.5 63.2 55.5 54.3 59.7 52.9 59.3 55.1 55 52.4 56.5 61.4 57.8 61.7 52.6 51.3 60.6 55.9 52.5 55 46.6 55.3 52.2 45.6 57.1 53.9 51.8 52.1 55.2 63.9 51.1 55.7 54.1 58.6 61.7 49.6 53 65.3 48.5 51.2 60.3 49.1 50.3 62 58.5 53.7 47.7 54.4 61.9 55.2 74.6 53.3 57 55.6 60.9 56.1 53.7 52.1 56.5 49.2 53.5 52.9 51.3 49.5 53.4 55.7 57.7 52.7 53.9 49.5 54.8 63.7 66.7 54.8 52.6 57.9 52.5 56.9 53.2 56.7 53.8 59.1 59.4 55.4 56.5 55.8 61.4 53.4 54.7 58.3 56.7 53.7 52.2 51.6 55.3 54 60.6 46 51.7 59.1 52.5 60.2 61.7 73.3 51.2 53.8 49.9 55 55.8 55.2 55.5 53.4 52.5 54.2 50.1 57.1 54.9 57.3 53.3 51 52.4 53.4 59.7 60.3 63.4 57.3 52.1 49.7 53.7 55.2 65.7 53.5 53.6 53.8 49.4 56.8 55.7 52 54.2 52.2 63.1 62.1 57 56.2 54.9 54.2 53.1 57.3 58 60 52.4 52.8 52.5 46.5 54 52.1 58.7 56.5 60.5 54.3 54.6 56.3 54.2 55 60.5 61.4 52.6 51.7 66.8 50.7 52.8 53.9 56.9 54.5 64.6 51.1 51.5 50.7 68.2 58.1 55.6 65.4 78.7 53.5 57.9 58.7 53.5 55.7 63 53.7 59 59.1 52.6 56.9 52.3 57.3 53.5 70.6 57.2 63.9 50.9 49 59.5 53.1 55.9 58.7 55.5 68.8 49.7 57.3 55.7 62.3 59.6 54.9 48.6 54.3 54.6 48 58.8 53.9 61.7 50 53.7 62.2 54.5 60.2 52.6 61.1 55.6 57.6 50.9 48 53.9 59.5 57.6 56.6 54.5 56 54.9 64.6 58.6 62.6 56.6 57.1 56.1 50.9 53.6 53.8 56.9 70.6 57.7 54.4 50 54.4 50.5 56.2 53.9 47.7 58.7 58.8 61.1 52.2 59 58.9 59.3 57.1 52 52.2 58.9 50.7 56.6 54.5 54.2 60.4 54.3 56.9 53.9 56.2 57.9 55.2 55.3 55.6 53.7 53.8 55.4 74.3 51.8 57.9 54.9 53.2 50 58.8 51.7 60.4 53.1 54.7 52.5 55.7 57.9 57.3 47.9 48.7 57.5 52.1 55.5 52.4 54.1 58.2 54.1 60.1 56.5 46 53.4 60.9 56 63.5 59.1 56.6 59.8 50.9 46.7 52.7 57.1 53.6 49 58.6 54.1 49.8 57.8 64 57.1 50.5 46.7 57.5 51.9 49 61 51.6 64.9 62.7 53.6 54 54.7 61.1 60.4 55 52.3 57.2 56.4 60.5 55.1 57.1 52.3 52 56.1 59.3 46.2 58.5 52.4 52.6 55.9 60.7 58.4 75.4 56.1 54.3 52.7 55.4 51.9 58.2 52.1 53.6 55.1 64.8 56 51.8 60.5 53.2 55 49.7 48.4 58.6 53.4 56 52 53.1 55 55.5 48.7 70.4 58.8 57.1 58.2 52.3 53.2 57.3 53.8 53.9 55.7 56.9 56.9 72.3 70.2 51.2 51.5 50.7 53.5 48.9 57.7 56.2 52.6 50 51 46.7 48 55.9 57.9 55.2 59.8 56.7 55.7 54.8 53.7 52.2 54.6 59.6 48.3 55.9 53.5 56.5 51.8 52.4 53.7 54.6 52.4 45.1 49.7 55.3 55.3 54.4 51 60.1 47.8 58.1 52.8 61.3 53 50.6 57.6 54.8 58 51.3 51.6 51.3 45.4 55 55 71.3 64.1 125.2 53.2 296 277.6 95.9 74.5 78.6 71.5 56.7 63.1 127.2 56.6 51.8 50.8 55.7 60 67.2 50.9 53.8 58.9 63.8 70.7 56.7 50.3 58.2 61.7 54.8 60.1 68.9 50.2 48.5 56.1 57.4 57.5 51.2 79.3 66.4 53.1 64.3 56.3 52.6 49.3 54.5 54.4 51.8 53.5 56.5 55.7 60.6 54.5 53.5 55.8 55.4 54.3 56.8 62.3 52.1 63.2 58.5 59.6 53.7 49.9 62 50.3 59.7 55.8 49.9 60.8 64.2 125 55.9 60.4 58.6 55.8 59 61.1 54.7 54.8 226.9 52.5 55.7 239.3 53.7 54.8 50.5 57.3 57.7 53 51.1 51.5 51.3 56.5 49 69 58.5 57.6 53.2 50.1 53.1 54.6 58.2 49.1 57 52.1 59.5 52.6 61.3 55.5 573.5 62.1 53.1 75.2 46 54.9 51.9 54.8 62.5 46.7 49.1 60.6 62.2 54.8 57.1 60.3 51.8 68 64.2 48.4 73.2 55 53.1 55 54.9 59.8 54 76.9 58.7 53.3 47.5 60.5 58.4 57 73 53.8 54.7 58.3 55.7 46.6 52.9 60.5 52.6 53.4 64.7 52.9 61.8 53 59.1 55.9 48.1 57.1 57 61.4 61 59.8 58.2 58.9 52.8 56.5 57.1 50.5 50.3 52.3 53.9 52.8 56 58.1 53.1 52.7 56.9 60 70.4 49 66.1 58.8 50.7 55.3 53.3 52.9 56.2 54.3 61.1 53.4 62.4 61.3 57.6 62.6 64.2 69.2 53.3 53.5 62.7 64 58.4 63.6 56.9 51.6 62.7 100.9 52.1 58.1 49.8 57.1 61.2 63.3 49.7 54.2 62.4 48 54.6 55.9 46.2 54.6 52.5 65.1 49.5 57.7 132.9 68.6 52.9 55.5 49.3 54.9 51.3 57.7 57.2 56.4 57.5 56.3 56.1 56 50.2 55.7 66.7 47.8 54.4 56.6 58.7 50.6 69 64.7 58.8 46.5 54.3 60.1 62.1 52.1 53.8 46.8 78.2 51.3 53.5 65.3 55.8 50.5 78.7 65.7 59.7 46.8 59 52.9 53.2 53.2 55.2 56.3 56.5 62.9 49.3 75.4 51.9 45.4 56.9 55.5 54.3 54.4 95.7 55 66.2 183.7 59.6 54.3 98.2 49.7 56.9 51.2 52.1 56.9 54.3 105 63.7 49.9 69.8 66.2 54.3 55.2 57 48.6 50.3 68.2 71.9 56.8 55.7 71.8 57 61.2 51.1 54.2 53.6 49.8 50.4 60.5 62.2 48.8 61.7 57.7 60.6 53.4 85.7 49.9 47.2 46 109.5 55.4 57.2 46.4 58.9 50.4 52 53.3 51.5 54.2 59 56.8 50.3 60.8 52.9 60.2 50.2 79.4 54.2 50.6 57.6 58.6 54.7 55.8 48.1 55.9 56.4 3659.2 50.7 51.5 51.1 52.6 58.9 57.9 89.8 50.7 60.6 60.5 55.5 55.6 60.9 53.7 53 56.7 61.7 50.1 53.5 60.9 55.7 54.9 48.8 55.2 51.7 52.2 56.1 55.9 73.4 54.8 57.3 61.6 56.7 364.4 57.1 57 55.7 55 56.7 46 50.9 77.5 51 63.9 51.6 57.8 52.7 58.7 52.4 53.5 52.5 68.4 53.6 52.9 57.4 66 56.6 52 55.1 61.1 55.4 65.3 77 54.6 71.7 55 54.7 52 48 59.6 55.6 48.5 48.5 63 55.7 51.3 57.1 62.2 64.3 70.9 54.4 55.7 58.7 56.7 51.9 138.5 54.4 54.4 63.3 72.6 52.7 53.2 49.4 51.8 56.2 55.6 61.1 51 52.8 58.8 56.7 55.5 52.3 51 58.2 50.9 58.6 79 56.5 57.2 56.8 59.2 57.1 64.9 53.1 77.7 51.6 59.3 64.8 55.5 57.7 96 55.2 62.5 53.5 54.6 58.7 61.1 50.4 46.9 53.9 58.6 51.1 51.4 60.2 49.4 55.2 60.2 52.9 54.4 80.3 62.4 56.7 72.4 55.4 58.8 50.2 56.6 56.7 53.4 54 48 54.6 48.6 60.4 54.5 74.8 87.1 55.4 49.4 53.2 51.2 52.6 49.3 57.1 51.5 48.5 227.8 54.6 51.7 54.8 47.4 61 166.2 69 57.5 57.9 56.8 58.2 55.8 57 51.9 53.9 69.9 55 50.4 54.9 54.6 49.6 59.4 71.2 60.8 55.1 70.8 51.5 50.2 53.1 62.7 61.3 177.2 54.5 57.5 104.4 56.2 52.2 51.8 51.9 56.5 55.4 58.6 56.9 47.3 56.1 60.4 53.4 53 56.1 50.4 52.8 58.4 60.1 54.9 48.6 189.9 61.7 80.2 57.5 58.1 94.1 50 51.5 50.8 58.4 152.9 57.4 52.9 49.6 51.8 58.3 55 197.8 56.6 54.3 153.2 60.7 54 51.9 52.8 50.8 56.5 57.5 56.8 54.8 53.4 56.1 55.2 60.5 60.1 50 54.2 52.6 58.8 55.8 49.9 49.3 56.4 61.2 58.2 58.9 66 52.5 54.2 55.1 58 58.3 54.3 51.9 56.2 57.9 58.3 54.9 54.3 56.6 49.2 68.3 269.4 55 56.2 53.5 66.1 63 54.7 61.6 54 50.8 54.6 53.5 50.8 51.3 55.5 52.9 48.9 57.8 71.5 46.3 54.6 70.9 67.3 63.9 66 139.9 56.6 57.1 51.3 58.3 53.8 53.1 46.9 55.8 58.3 56.5 57.8 56.3 48.7 54.7 55.6 55.1 53.8 55.4 52.7 52.2 50.7 54.1 52.9 52.7 54.8 53.5 46.1 48.7 64.9 76 57.3 51.2 51.2 56 55.3 51.5 60.7 73.3 58.3 65.6 58.5 62.2 53.9 62.3 58.1 52.7 62.9 53.8 65.8 45.7 58.4 55.1 59.8 56.5 55.8 54.4 68.4 49.9 55 52 54.6 56.9 56.6 51.9 66.1 47.5 57 65.4 56.3 50.5 54.3 56.8 52.9 49.7 59.3 54.3 56.3 58.2 55.7 48.1 51 67.1 53 59.7 49.7 56.3 65.8 54.5 55.2 60.9 63.6 59.2 65.8 55.9 62.1 52.8 52.1 45.5 55.4 52.5 58.8 67.7 57 58.8 63 63.9 47.7 64.6 51.1 66.7 54.1 58.9 49.8 50.4 57.1 53.4 57.9 49.4 52 62.7 53.9 56.2 47.7 49.7 55.4 50.9 52.1 56.8 52.7 50.3 56.9 51.9 62.1 64.7 61.2 54 52.5 46.2 55.3 67.4 59.1 51.7 60.9 63.2 54.9 54.3 48.1 56.2 55.2 59.3 57.1 55.4 53.8 68.2 56.7 52.3 54.9 65.1 52.6 55.5 49.2 51.4 59.4 58.7 55.5 63.5 47.4 63.6 64.2 63.3 64 60.7 55 191.5 60.4 48.4 50.9 47.5 70.8 61 160.8 53.4 58.6 53.3 59.5 56.4 52.2 53.4 55.9 60.4 55.5 48.2 61.2 57.4 50.8 54.4 49.7 50.1 56.9 58.5 56.8 55.3 49.6 57.7 56.8 62.4 56.4 55 53.9 60.1 58.2 58.8 59.4 53.8 85.8 57.2 54.2 52.9 54.3 55.6 54.9 56.8 51.8 66.5 61.6 58.3 51.7 57 53.7 53.7 60.8 60.3 116.9 70.8 56.4 59.6 53.8 56.2 51 55 50.6 56.7 53.6 67.1 67.6 58.6 46.1 58.7 58.1 55.3 53.3 56.1 47.8 47 59.8 61.8 53 55.7 66.5 59.5 57.7 57.1 55.5 55.3 51.3 55.4 57.4 55.3 59.2 49.1 48 56.2 56.1 46.9 56.6 54.7 49.5 52.3 55.9 66.4 56.6 54.9 53.6 60.2 55.5 55.7 55.6 46.8 53.6 48.8 54.2 57.3 55.9 51.2 55.4 53.8 53 57.3 51.3 54.3 52 76.1 63.8 65.6 65.3 56.5 54.9 53.2 52.4 52.2 43.9 51.6 55.2 51 54.1 52.9 58.7 59.3 55.1 76.1 54.1 57.1 68.7 54.3 57.6 54.4 53.8 64.9 60.3 60.2 71.3 56.5 51.6 51.1 53.1 57.5 53.8 64 47.9 50.4 60.4 50.7 54.3 55.9 67.1 51.2 52.9 55.9 52.7 57.5 60.9 52.8 57.4 55.9 56.3 58.6 52.7 56.9 51.8 105.2 52.3 57.2 58.2 53.8 44.4 57.2 60.7 54.5 479.1 52.9 51.4 53.8 72.1 51 55.1 66.3 47.3 59 58.1 56.4 54.3 60.1 62.7 57.2 61.1 51.9 62 55.4 59.1 56.8 44.7 67 55.5 51.3 52.1 55.2 54.9 51.6 53.5 71.5 60.8 55.8 55 51.7 54.4 56 54.1 57.1 59.4 55 50.3 61.2 55.2 60.5 62.3 59.5 49 56.9 56.6 53.4 54.4 54.4 51.3 62.3 61.3 53.6 50.9 63.8 53.4 58.7 52.9 53.9 56 65.8 58.9 51.8 56.8 57.1 62.6 56.5 63.6 53.4 57.9 153.7 59 57.6 48.7 55.6 58.2 49.9 68 48.9 53.9 52.9 58.2 58.2 60.8 89.7 58.2 47.1 52 52.7 61 53 55 56.3 57.7 48.2 65.9 60.4 57.6 51 49.5 59 57.8 84.7 57.2 48.4 54.4 57.2 52 53 53.6 54 68.9 56.8 49.4 54.4 58.2 61.1 50.1 54.6 50.7 58.5 57.1 56.9 62.4 57.8 58.3 53.1 59.2 51.6 53.4 56 55.1 59 55.9 53.8 52.8 53.8 59.5 59.4 51.7 60.1 57.7 56.4 57.3 50.8 65.2 56.3 52.9 55.4 56.4 53.4 52.7 56.2 50.9 61.7 59.1 49.4 62 54.1 52.8 50.6 64.8 55.7 54.7 57.7 52.9 51 51.5 54 56.8 53.7 51.4 59.8 56.7 50.8 53.7 63.7 54.4 52.9 64.6 56.6 58.1 49.4 53.7 58.9 50.4 51.9 56 49.4 58.6 57.8 60.8 58.2 50.9 51.5 65.4 58.7 52.1 57.1 53.2 49.8 52.5 54.3 56.7 58.8 53.8 54.1 60.2 58.8 56.8 60.3 52.8 54.5 53 56.6 53.2 57.4 79.7 57.6 49.4 55.3 63.1 53.9 52.3 74.3 51.1 72.6 66.4 52.3 56.1 68.8 62.9 61.4 54.3 53.9 54.8 59 50.1 52.5 57.1 68.7 58.3 54 54.7 54 58.8 49.1 50.4 55.2 56.6 61.5 56 60.6 54.5 70.7 63.6 54.3 49.2 63.1 51.9 59.6 47.5 57.6 52.3 71 60.7 58.8 45.7 66.8 54.1 56.8 52.6 54.3 50.4 54.5 56.8 55.8 56.1 57.4 51.3 54.7 58.5 53.1 51.4 51.9 52.6 52.8 60.2 55.9 59.5 55.9 55 55.8 45.3 62.6 54.4 53.1 52.2 59 59.4 58.8 61.3 57 51.5 55.2 49.6 56 50.9 59.1 52.1 52 57.8 56.7 63.8 58 54.8 53.4 51.6 58.6 57.2 52.3 53.4 60.5 55.5 54.4 52.7 64.3 52.5 58.7 51.9 49.7 51.5 61.2 52.5 49.5 53.1 55.8 60.8 68.6 66.7 54.5 51.2 52.4 60.7 59.6 61.8 54 53.7 51.4 58.2 51.7 56.3 54.7 58.6 52.8 65.4 56.6 56 52.7 48.3 53.5 48.3 51.9 54.8 55.1 57 52.8 50.5 70 60.2 51.9 57.1 54.2 58 51.7 50.6 50.6 58.2 52.1 56.4 53.5 53.7 64.7 55.1 61.2 47.8 58.9 58.1 53.6 62.1 57.4 53.3 54.1 56.1 58.5 48.2 66.4 58.2 63.5 50 64 61.2 57.8 49.3 62.1 60.3 64.7 50.9 56.7 58.2 48.5 89.2 58.2 44 61.8 54.1 53.7 59 47.3 53.2 60.7 59.2 54 49.4 53.1 54.8 55.2 65.6 59.7 55.9 59.8 53.2 54.2 61.9 69.7 51.5 56 51.7 60.9 60.9 64.6 48.1 65 56.3 52.9 55.8 50.4 53.9 55.9 56.1 53 61.1 45.9 60.6 56.8 59.3 50.6 60.3 57.8 55.5 59.4 58.4 50.9 50.4 58.1 56.6 49.5 61.9 54.1 56.7 49.7 62.5 56.5 53.2 50.8 53.9 56.5 51.2 55.1 73.4 57 57.5 48.5 56.4 55.2 55.9 63.9 52.4 50.9 61.9 50.3 54 70.5 317.6 63.4 48.5 59 62.5 64.4 53.1 53.7 54.8 52 49.7 53.4 49.3 58.6 49.5 54.8 59.9 69.6 56.8 55.7 50.7 69.7 66.6 56.6 52.7 47.1 61.3 73.8 56.1 54 65 58.2 55.6 58.5 58.3 57.9 60.9 47.7 58.5 58.9 59.2 60.5 55.1 59.7 64.5 58 54 50.8 68 49.7 67.4 74 52.4 63.3 51.8 58.8 52.2 52.3 56.9 51.4 60 54.3 55.4 55.5 65 53.3 53.3 57.4 51.7 52 58.4 60.9 54.6 61.8 53.8 50.6 68.6 60.5 53 47.8 54.5 55.2 56.4 58.2 54 47.8 52.4 53.3 53.1 54.5 50.1 46.4 55.6 62.5 53.5 51.3 64.6 63.9 54 51.2 53.8 58.3 61.6 58.6 58.4 51.7 58.1 52.8 52.5 51.9 57.5 46.5 54.1 51.8 56.2 57.4 53.9 50.9 56.1 51.1 52.1 58.9 58.5 67.1 50.4 63.4 53.2 56 50.6 65.3 61.4 81.5 57.1 56.4 50.6 51.7 50.8 57.3 49.4 54.7 59 60.2 49.2 61.7 59.7 59.5 62.5 58.6 51.1 63 54.9 60.8 49.6 54.9 52.9 53.7 58.7 48.1 62.4 48 58.6 54 56.2 49.4 47.8 49.2 62.9 49 54.4 57.9 58.7 50.2 55.5 69.7 56.1 57.6 56.7 51.1 63.6 60.3 50.5 54.1 58.2 57.5 56.9 53.6 65.7 49.3 62.7 52.9 53.6 55.4 53 57.9 64.1 52.4 68.2 59.1 59.2 51.4 54 51.5 67.7 52.7 49.9 63.4 55 53.7 50.8 56.2 59.2 201.1 52.2 67.6 50.9 57.2 54.2 56.2 55.8 57.9 55.7 58.5 55.2 64.1 53.4 58.8 56.9 55.1 51.3 54.8 53.3 59.7 57.7 47.5 52.4 54.4 63.4 55.6 54.9 54 50.7 51.4 52.8 55.3 51.8 59.1 61.6 60.4 53.5 55.8 57.1 51 58 60.3 49.3 59.7 52.8 64.6 57.2 49.4 60.4 52.6 51.2 60.7 55.8 56.8 57.4 56.7 56.4 58.1 50.3 64.9 52.4 53.1 48 55.2 55.9 52.3 59.7 50.7 90.8 61.1 58.5 53.3 52.3 51.9 48.4 59.4 59 53.8 55.7 49.6 62.1 50.5 54.3 48.6 56.5 59.6 61 45.1 45.3 59.2 56.2 46.2 56.3 54.5 59.8 54 50.1 55.6 57.3 55.5 58 57.1 54 54.1 52.1 55.8 78.4 54 58 58.8 64.8 56.3 56.7 59.6 53.7 57.7 52.7 55.3 47.4 52.1 56.5 55.3 50.1 58.8 54.7 56.2 52.6 49.9 60.8 62 55.2 55.7 55.5 54 56.6 53.3 58.8 51.4 60.7 44.4 56.7 54.3 58.7 54.5 57.4 54.2 53.7 56.2 57.1 66.9 62 63.8 63.1 64.8 50.8 56.6 61.8 55.4 55.1 58.9 56.4 51.9 58 53.2 57.2 52.1 51.8 51 52.8 54.3 76.4 49.7 57 52.3 49.7 51.4 54.9 55.2 51.5 56.1 57.7 55.4 59.8 53.2 53.6 66.4 64.9 63.4 71.5 55.1 63.5 52.3 60.6 53.8 60.2 57.7 66.1 52.9 52.9 50.1 56.2 58.8 64 53.2 63.2 64.5 65.1 57.7 50.9 56.6 57.8 53 54.9 53.8 59.8 57.5 60.1 48.4 58.6 53.6 51 59.6 47.6 54.2 57.3 51.9 54.1 146 80.3 55.9 59.4 52.7 61.7 63.9 52.6 56.3 59.1 57.2 54.9 55.2 60.7 52.5 63.7 58.5 55.9 52.9 53.5 48.1 65.7 46.7 51.7 52.9 48.1 57.2 97 64.9 56.2 56 52.4 52.4 52.6 55.9 51.8 53.4 56.1 51.4 57.4 56.3 51.2 53.8 55.9 65.9 53 50.6 52.2 49.8 57.9 57.1 50 51.5 53.7 52.9 62.3 58.1 61.8 54 55.8 52.7 69.4 52.6 53.5 49.6 55 56.3 57 53.3 57.9 49.3 54.2 49.1 53.5 59.4 58.6 63.2 51 51 61.1 58.2 57.9 52.3 56 51.6 60.7 57.9 48.2 60.3 51.7 52.7 51.8 48.4 56.4 56 50.6 63.5 56.2 47.3 54.4 51.3 54.1 52.4 56.1 81.9 57.2 49.1 50 50.4 56.3 53.7 61.2 53.4 54.8 75.1 59.9 56.1 67.2 55.1 55.4 56.4 48.3 64.4 56 58.5 56.1 66.8 55 60.2 52.7 57.6 52.6 51 61.1 53.4 57.2 48 56.3 56.7 50.8 60.5 53.2 56.4 53.3 66.7 60.3 61.8 53.1 49.1 56.1 58.3 61.1 56.5 52.2 58.8 59.4 52.4 52.3 47 51.5 53.4 53.5 57.7 63.4 64.1 53.1 57.7 50.4 56.2 69.7 59.6 46.1 50.6 59.8 55.7 50.9 45.4 72.1 59.8 59.8 57.7 71.2 54.4 63 52.9 63.8 60.4 48.3 48.2 55.9 71.2 54.3 56.9 54.1 71.3 58.2 55.5 52.7 59.6 58.4 53.1 53.5 51.2 52.5 66.4 56.9 53.4 53.4 52.9 53.2 53.1 62.8 58.9 53.4 57.4 60.1 61.3 57.5 50.6 51.7 53.2 61.5 55.4 50.7 52.1 53.3 57.7 53.3 52.4 50.8 49.5 60.5 55.9 56.7 66.7 58.2 58.2 54.4 55 54.9 61.7 47.6 63.8 51.3 49.7 53.7 52.2 60.4 55.4 62.1 58.3 51.4 54.5 58.3 56.3 58.1 56.8 54.9 57.9 66.3 55 51 55.3 51.4 63 56.7 62.1 47.8 61.4 53.6 55.2 54.9 52.9 52.5 53.5 53 53.9 58.2 60.2 59.4 52.4 53.2 51.8 56.7 56.5 47.3 50.9 56 54.2 65.3 53.7 57.6 51.6 55.8 54.2 56.7 50.1 53.6 53.9 58.8 51.1 57.9 53.4 56.1 54 54.7 55.3 62 58.4 55.3 56.5 51.6 55.1 55.3 62.8 55.2 49.9 56.1 49.7 55.9 45.6 46.2 50.1 56.3 57.1 63.8 64.8 58.7 67.4 54 57.1 53.8 51.9 55.7 56.1 51.7 64.4 60.1 57.2 59.4 55.3 54.5 56.5 55.2 70.3 49.8 54.6 62.7 77.1 52.8 51.6 53.7 58.8 54.9 53.2 56.6 57 54 56.8 57 57.6 51.1 57.1 55.1 51.2 57.9 56 51.2 53.5 59.3 58.3 56.2 59.5 50.9 59.3 55.2 51.7 51.9 56.9 58.9 54.3 52.9 47 55.1 57 47.6 56.4 51.5 54.4 56.1 55.9 58.6 55.4 63.2 55.6 54 55.4 63.4 55.8 55 64.9 56.9 55.6 57.3 52 68.1 55.8 62.7 52.9 66.3 59.1 54.2 51.6 52.8 77.1 65.2 54.2 51.7 60 51.6 53.4 56.6 52.9 96.9 86.2 55.6 55.1 56.2 65.4 51.1 55.5 54.5 65.7 119.4 55.2 55.4 50.5 56.6 50.5 60.2 64.2 66.3 60.4 63.7 58.3 51 56.2 52.6 55.6 51.7 56.5 53.6 86.6 59.2 67 58.2 53.1 55.7 59.7 56.7 57.3 53.4 59.7 56.2 64 55.4 52.7 58.5 55.6 55.9 61.2 69.1 58.9 54.5 55 62.4 53.6 48.4 50.3 60.7 107.2 63.9 55 59.9 54.1 70.7 64.7 63.8 59.4 47.7 62.8 72.5 51.4 54.9 83.2 59.8 52.2 53.9 50.7 63.6 59 54.7 57.8 52.7 54.5 52.2 50 54 60.3 83.7 50.7 58.1 59.1 68.5 57.8 217.3 609.7 56.4 55.4 60.8 63.2 55.5 58.1 55.1 72.8 55.4 59.1 49.5 54.8 67.2 55.9 60.3 56.8 55.8 71.8 59.9 48 54.9 54.5 55.3 58.8 68.1 50.7 58.9 54.4 50.2 54.4 61 55.7 53 51.2 60 56.1 58.9 54.1 49.5 52.5 59.8 52.3 54.8 59.9 62.4 56.6 58.5 58.3 53.2 55.8 51.9 48.8 54.6 57 96.9 47.7 57 52.7 54.3 60.4 58.4 61.5 53.1 78.3 66.8 48.9 55.7 52.4 55.7 51.1 58.6 53.9 53.8 58.9 64.9 54.7 55.8 61.2 52.2 49.3 57.5 57 53.8 58.3 59.5 53.2 59.5 54.5 57.6 48.6 52.5 76.2 56 54.2 55.2 98.8 57.8 61.8 56.8 53.6 66.4 52.5 52.1 50.8 68.9 49 51.1 50.2 52.4 1264.9 270 202.1 57 60.9 57.3 74.2 67.5 59.7 56 352.6 54.6 824.4 231.9 187.8 49.5 55.3 58 49.6 58.5 373.6 62.2 1029.1 51.7 174.6 57.6 60.8 54.6 58 81.6 71.6 97.9 65.9 59.1 53.7 46.7 62.4 47.8 61.9 52.4 48.6 50.5 54.5 48 47.1 56.3 92.2 851.6 76.5 426 55 969.1 916.1 65.6 55.7 56.7 54.3 54.7 1497.4 57.6 48.5 55 63.9 48.4 59.4 48.9 57.3 242.3 73.4 228.6 278.4 55.4 53.7 50.9 91.2 91.3 55.4 256.2 1380.7 455.4 3167.8 3076.7 514.7 339.9 63 60.1 57.1 53.4 50.4 47.5 361.3 61.7 65.9 71.9 136.2 50.2 93.3 62.3 208.5 230.4 50.5 50.5 275.8 54.2 63.8 342.2 52.4 406.8 58.2 303.3 105 227.6 51.7 46.9 57.6 56.8 55.5 46.6 57.4 67.5 54 187.4 52.3 55.9 54.4 61.6 52.9 51.6 60 55.2 56.6 53.9 56.6 46 54.7 57.6 49.6 49.3 57.4 54.6 58.7 50.3 56.2 137 185.9 52.7 53.9 60.4 52 48.8 54.5 66.4 82.4 270.3 277 60.1 51.3 51.3 52.3 54 87.6 52.9 77 50.1 53.7 47.3 57.3 52.8 49.7 63.8 46.7 53 58.2 53.8 51.6 53.5 52.1 59.2 55.3 51.5 48.6 61.3 140.8 57.5 124.5 84.6 54.6 462.5 54.3 216.2 50.8 172.2 53.8 55.8 156.5 75.5 58.7 110.1 59.5 56.1 50.5 62.1 61.5 1665.1 7115.6 123.3 55.9 95.1 49.3 71.4 63.7 48.3 115.5 57.6 179.6 388.2 75 149.4 49.4 51 2278.1 91.5 56.6 298.6 51.3 70.8 114.2 293.3 274.6 292.8 1177.4 62.3 758.1 65.1 787.5 55.5 52.1 62.1 575.4 52.9 426.5 114.8 107.2 417.6 52.7 264.8 72.1 62.5 621.8 243.7 111.8 77.4 1099.7 523.2 142 294.1 650.3 2659.7 107.1 387 71.5 118.3 1198.6 193.3 728.2 76 93.5 8864.8 19909 1510.2 57 56.6 49.6 46.7 48.3 70.8 54.6 52.4 52.5 58.3 54.9 49.7 47.3 62.3 44.4 63.1 43.7 46.6 57.2 57.9 103 54.9 637.4 765.2 428 56.5 51.9 55.1 53 74.1 2815.3 3683.8 48.1 58.7 55.9 62.6 64.6 52.3 116.8 54.7 54.2 80 112.7 54.2 70.2 73.2 54.2 158.7 105.2 49.9 53.7 55.7 56.9 52.9 55.8 50.2 55.7 68.1 281.8 44.8 53.1 52.6 48.7 56.9 90.3 63.7 44.3 55.7 50.7 54.2 164.8 60.5 2684.6 61.7 56 52.7 53.3 57.6 57.6 74.8 47.9 55.7 74.1 248.3 60.2 54.6 49.8 63.2 52 44.1 94.7 96.3 55.9 671.9 60.5 68.5 57 53.4 58.2 59.5 58 56 52.1 64.8 63.9 54.3 52.1 51.9 49.4 54.2 1019.2 57.5 48.1 90.9 53.3 64.7 71 528.2 168.5 55.8 113.5 60.1 52.6 464.5 51 310.7 853.5 590.9 103 65.2 59 71.7 89.7 67.2 70.8 568.1 48.5 811.6 396.7 1293.1 54.3 106.6 919.2 55.5 54.3 46.5 59.6 246 214.8 62.1 49.2 1140.9 51.8 117.8 57.6 52.1 128.3 61 53.2 53.4 196.8 380.6 50.6 57.3 61.3 75.8 46.9 431.2 51.2 58.6 47.3 64.5 54.6 63.7 52.7 51.5 185.9 46.5 55.9 51.5 49.9 57.1 2879.6 52.3 55 553.8 51.5 56.9 115.2 1854.9 48.1 62.8 54.1 548.1 51.3 52.3 51 50.7 49.8 50.9 113.8 47.1 45.9 52.4 56.5 48.3 51 128 736.8 53.4 84.5 52.9 59.9 52.4 47.6 53.9 55.3 52.6 52 54.4 61.9 263.7 534 54.9 55 48.1 54 174.7 61.9 60.7 48.7 53.1 50.4 55.6 53.1 71.2 47 106.1 52.2 48.5 51.1 61.4 51.1 56.2 46.4 55.2 50.7 48.1 756.2 55 53.5 93 77.2 74.9 57.3 67.7 57.4 1565.4 115.5 48.3 50.1 59.5 658.4 592.7 56.3 55 55.1 66.7 54.4 51.2 56.4 49.7 58 485.2 54.3 57.6 81.6 81.7 61.9 266.1 130.9 51.8 50.8 50.5 70.2 3467.6 3397.1 469 185.3 2912.5 60.1 57.7 48.5 54.4 52.1 53.2 1116.6 504.9 68.4 206.5 49.8 1324.1 54.6 170.3 55 145.2 363.5 66.4 81.6 21845.8 77.5 75.9 1757 927.4 63.5 59.5 652 58.3 56.5 60.3 2059.1 68.4 57.3 545.1 48.3 52.8 71.1 47.8 69.6 179.6 56.1 75.2 43.5 60.5 70 60 52 65.8 99.9 49.9 82.8 60.3 50.1 93.6 108.8 103.1 50.1 54.6 99.3 73 119.8 48.8 69.7 62.5 56.9 59.4 51.4 47 66.5 51.7 53.1 54.1 56 179 93.9 234.5 186.4 287.9 46.6 106.4 74.5 73.6 111 54.9 59.9 191.8 376.3 112.9 52.1 53.6 108.4 773.7 61.9 52.3 55.3 276.9 52.9 110.2 50.9 43.2 97 63 59 49.9 57.2 59.7 52.8 65.1 50.4 127.7 298.5 314.7 426.5 53 353.3 71.3 71.2 346 167.6 558.5 64.9 51.5 48.9 336.9 47.7 52.9 57 87.6 56.7 59.9 133.3 495.3 122.3 97.2 58.1 52.8 296.5 102 110.8 90.9 77 110.7 113.7 74.3 73 51.9 48 52.9 192 59.6 53.2 56.4 46.5 48.4 54 53.6 44.1 46.6 57.4 59.4 102 299.5 73.8 549.1 70.9 57.6 54.6 53.3 319.1 73.7 50.1 112.3 244.7 221.6 211.8 3331.6 145.2 48.9 82.5 278.6 146.8 390.2 52 697.9 222.9 60.9 61.1 186.5 57.3 1286.2 1660.1 1413.8 55.6 68.1 49.7 49 254.4 61.5 67 52.1 57.6 50 50.9 49.1 54.2 126.9 61.1 72.4 51.8 110.3 1637.7 238.4 385.7 3664.9 227.3 462.9 51.7 59.1 49.8 48.7 65.7 54.2 63.1 63.1 72.6 57.6 161.5 465.3 79.2 199.8 189.6 54 272.5 193.8 48.5 83.5 46.2 54.3 59.9 71.4 60.3 145 158.9 730.6 46.7 53.8 49.7 59.4 48.7 59 55.7 92.1 939.3 513.4 96.8 55.2 1031.7 82.2 627 1534.4 695.2 64.1 52.8 50.5 172 159.5 56.6 58.8 48.8 12530.4 9689.6 54.1 54.6 51.1 51.7 54.6 62.7 1276.1 59.4 143.9 53.4 65.6 56 57.2 1235.9 54.6 56.5 52.8 52.2 51.9 75.6 56 11848.9 54 55.8 49.3 46.9 1641.2 88.7 57.9 2361.2 53.8 46.2 4969.7 360.5 423.1 197.2 242.8 185.4 60.9 478.7 87.1 230.3 124.2 1000.5 705.9 111.9 64.7 53.3 278.5 58.8 51.1 108.3 58.5 58.1 172.5 57.9 287 203 62.1 232 52.8 49.1 71.8 67.2 53 58.3 566.5 98.8 59.5 51.8 58.8 56.6 121.4 1119.4 64 47.3 356.9 63.4 49.3 74.3 50.8 54.3 310.8 216 78.5 84.8 47.8 78.4 111.4 56.3 51.2 125.8 1526.8 59.1 192.8 94.8 50.3 57.1 56.8 50.1 59.7 51.5 65.4 100.6 59.1 77 4862.2 56.5 45.5 52.1 105.4 248.9 6315.6 61 61.5 121.1 49.8 49.2 53.2 56 48.9 51.5 47.2 69.8 51.8 312.8 351.7 61.8 58.4 71.7 260.8 64.8 76.1 57.9 66.9 49.3 319.8 50.4 52.3 55.3 192.7 49.5 713 59.4 88.1 50.6 70 236.8 48.7 56.5 64.6 47 59.2 97 54.8 56 64.6 62.1 90.3 60.7 70 48.7 59.7 46.7 46.3 74 52.4 58.5 51.4 53.2 51.8 50.2 54.7 53 93.1 65.6 63.5 49.1 50.7 49.1 46.7 56.1 50.9 54.1 55.3 48.2 52.9 58 66.5 47.2 48.5 65.4 53.1 61.6 59.4 56.3 72.7 49.7 47.9 72.5 53.4 59.1 60.1 67.1 51.3 51.3 47.8 52.8 49.7 54 58.3 54.3 70 61.6 94.6 61.3 54.1 50.4 55.7 54.7 2313.1 47.4 48.1 47.5 58.4 48.8 47.9 52.3 52.3 47.1 50.9 50.4 71.4 52.2 55 48.6 52.5 54.5 53.1 51.8 58.6 53.9 59 50 48.3 55.1 68 53.2 73 212.4 66.9 53.7 62.3 82 714.1 55.1 51.4 49.9 51.5 55 56.5 54.3 62 53.4 53.6 51.4 53.6 97.7 52.1 53.9 110.1 64.4 55.1 53.4 65.6 55.8 52.1 51.9 51.5 55.9 57 51.3 52.8 66.8 59.1 62.1 67 313.7 59.2 57.2 51.5 51.4 60 51.7 153.5 60.3 47.4 53 58.5 43.5 51.3 65.1 52.1 52.8 54.7 47.5 57.1 66.6 87.1 65.1 72.4 58.8 56.7 47.6 47.7 56.1 59.1 60.3 59.6 52.1 57.5 50 53.4 55.4 52.9 48.7 79.5 60.6 59.9 53.5 54.8 56.3 49 49.3 48.5 57.8 58.9 182.7 82.9 50.3 1430.7 231.8 53.4 92 49.4 62.3 48.3 54.6 57.3 219 50.7 498.8 279.7 56 67.9 50.3 124.1 568.2 139.8 87.8 76.9 53.1 94.6 51.8 91.7 227.8 239.4 54.7 51.9 50.7 51 58.6 251.4 48.1 46.6 201.4 134.4 54.5 190.1 52.3 192 68.2 69.4 59.8 50.6 50.4 66.2 52.6 655.4 56 46.6 71.4 56.1 65.1 64.1 506.4 395.5 222.9 142.1 72.5 97.4 56 79.3 55.6 13616.1 94.2 77.5 265.2 192.1 1265.9 363.8 192.2 143.5 376.9 95.8 110.9 365.9 301 88.8 50.8 55.3 55.3 139.8 53.4 59.2 68.5 248.9 135.7 163.8 59.5 446.4 55.1 65.2 58.9 92.3 82.7 313 113.9 66.2 81.6 75.4 1329.4 89.8 53.2 72.3 397 81.7 596.1 50.5 53.6 51.2 51.3 235.9 162.9 124.2 73.7 80.7 49.5 54.7 54 54.7 55.7 101.8 57.7 71.2 121.6 52.8 57.5 57 49.2 54 61.6 51.1 47.3 54.2 56.6 51 261.8 65.8 56 59.3 53.2 61.4 55.9 97.7 57.1 52.2 51.3 73 259.2 52.1 51.3 173.6 385.8 319 60.2 58.5 47.8 58.4 92 437.6 59.6 66.2 63.2 53.4 94.1 52.8 46.6 69.2 55.6 54.3 120.7 49.4 89.2 54 601.2 63.4 407.3 67.6 56.8 571.5 322.6 53.8 46.7 60.9 64.6 42.9 46.1 48.2 56.6 52.7 52.3 61.7 54.2 50.1 58.4 54.7 58.6 54.4 133.9 460.1 83 52.5 74.5 109.4 52.6 53.8 264.2 63.7 69.8 59.5 55.5 51.2 264.5 52.8 68.8 89.4 75.6 54.7 52.5 93.8 212 54.2 58.3 85.8 92.9 50.5 58.2 56.9 53.3 50.3 63.6 63.1 297.8 60.9 281 48.8 47.6 204.6 53.5 53.3 54.6 50.2 157.1 201.1 97.9 70.7 54.7 73.9 195.8 136.6 90.3 50.1 52.5 55.5 54.6 214.7 59.8 59.2 55.2 72.9 67.8 119.8 171.4 49.7 62.3 50.3 52.5 328.7 233 63.4 75.2 158.3 56.9 54 164.1 51.7 47.2 55.2 96.6 58.7 56.6 214.4 43.7 58.7 86.1 80.7 123 59.4 51 53.5 53.2 2540.9 61.9 62.4 176.3 54.1 62.4 54.5 63.2 131.3 638 423.4 44.3 47.7 98.6 208.4 195.8 54.7 66.4 51 55.9 190.1 58.6 56.3 55.4 77.8 54.1 50.6 51.6 51.9 57.5 66.8 48.4 60.3 109.8 158.3 63.8 55.1 183.3 53.1 61.3 54.8 119.2 52.9 58.4 57.7 60.1 45.9 64.6 66.2 43.3 56.8 64.8 49.8 62.1 51.6 212.7 60.7 53 63.2 48.9 116.3 116 64.1 48.9 52.2 59.8 95.5 97.6 63.9 72.7 52.3 57 50 254.6 59.1 112.5 58.1 67.5 131.4 56.8 71.6 1123.7 116.5 551.3 65.8 57.2 56.9 49.1 56.8 52 60.7 48.5 56.8 57.7 53.4 67.4 60.7 57.8 104.2 90.4 208 179.1 107.7 57.9 62 59.6 49.8 52.4 51.6 52.5 50.6 54.6 96 63.2 68.6 47.8 51.5 54 56 57.7 94.8 170.2 57.2 47.8 59.5 53.2 52.9 60.9 61.3 63.3 49.2 52.8 73.5 75.7 58.2 62.9 85.5 416.9 59.3 161.4 311.4 149.8 960.5 53.3 61.3 51.6 54 3489.4 60.3 50.4 58.8 49 50.9 770.3 86.6 3601.2 59.3 66.3 442.1 59.2 48.5 61.9 52.6 115.6 1075.1 195 125.1 60.4 48.1 49.1 174.8 67.8 53.8 57.2 48.7 59.7 58.1 355.6 124.5 50.6 56.1 53.2 48.1 48.9 56.6 145 86.8 49 92.1 257.5 646.1 56 64.1 63.9 68.3 387.6 174.9 47.4 52.9 54.6 58.4 83 366.7 44.7 48 58.8 376.9 106.5 143.2 77 53.6 77.9 120.4 679.5 146.2 58.6 50.4 65.3 59.4 50.7 48.7 47.7 46.9 51.6 52.4 50.5 53.2 61 49.9 46 47.5 53.5 50.9 52 52.6 47.8 51 54.9 60.4 62.9 50.3 51.6 46.3 66.9 49.3 50.7 50.3 1068.6 105.9 123.7 101.6 46.6 70.4 48.9 162.1 51 61.4 1176.7 171.2 48.5 81.8 87.2 53.1 1617.7 74.9 80.7 76.1 51.8 55.9 51.6 52.4 197 92.5 49.7 48.7 61.6 804.5 58.7 478.2 497.2 54.7 54.2 50.2 211.9 50.8 65.5 80.1 52.4 59.7 59.6 160.7 50.3 65.5 50.4 111.4 118.7 95.7 54.6 92 168.3 817.8 50.7 68.8 69.5 53.8 51.7 50.7 57.2 48.1 56.5 52.8 64.7 50.6 53.3 59 51.1 48.5 163.9 52.3 64.7 52.4 53.8 51.3 46.9 45.7 53.2 56.8 52.7 48 52.8 50.1 56.4 58.6 50.1 52.8 54.8 48.4 50.6 51.5 56 66.2 51.2 61 50.2 59.6 51.3 489.5 285.6 47.9 51.2 54 56.6 51.6 56.4 56.4 54 49.4 57.3 49.9 63 51.2 52.4 119.3 63.2 51.8 64.9 63.8 56.3 53.4 50.6 54.8 49.8 52.5 51.6 55.6 52 53.5 63.3 54.2 52.4 61.8 55.3 50.7 58.1 57.5 56 57.1 50.6 53.4 53.3 55.2 50.1 59.2 51.3 52.2 51 45.6 49.9 65.3 55 48 79.2 52.8 48.4 56.1 55 49.7 51.5 47.6 58.2 51.7 54.8 64.2 52.3 55.3 44.9 53.7 59.8 51.8 49.2 47.3 53.4 53.6 52 50.5 49.5 60.3 51.4 61.1 59.2 49.1 52.3 43.9 53.8 52.3 51.6 51.5 59 50.6 49.2 51.9 50.7 54.9 59.5 51.5 47 55.3 56.3 51.8 54 53.2 62.1 4966.6 63.5 51.3 52.4 51.5 65.5 48.7 76.3 49.8 93.6 873.1 108.3 72.3 78.5 47.6 59.8 234.6 147.6 59.6 75.9 50.7 102.2 55 52.6 51.6 58.9 52.8 453.2 70.5 50.4 53.7 51.2 52.9 46.4 47.1 481.5 66.8 86.7 58.1 55.6 50 54.7 51.9 256.8 442.1 173.9 21887.8 200.6 320.4 57.1 65.7 52.7 48 56 53 49.7 48.9 61.4 51 49.9 56.7 92.5 52.1 51.4 51.3 59 50.8 51.1 57.5 67.2 54 49.2 55 74.7 1740.1 194 1163.9 1167.6 255.6 122.3 63.4 62.6 342.8 97.8 103.1 54.3 48.7 155.5 60 100.1 118.6 3029.9 87.9 47.4 55.3 53.3 155.6 57 52 57.6 84.8 89 52.5 481.5 58.3 54.8 249.1 68.2 250 109.8 150.6 5014.7 51.8 202.9 259.6 47.3 87.1 454.3 456.1 536.2 388.8 57.2 65 132.5 726.7 689.2 98.6 50 61.9 126.4 319.9 57.4 343.9 122.4 84.3 751 94.5 58.4 62.2 51.7 104 347 59.2 47.1 55.2 52.2 53.5 59.9 61.2 58.3 52.1 65.7 55.9 52.6 52 44.9 51.5 52.3 61.8 54.2 50.1 53.1 55.7 51.8 49.9 48.8 49.6 53.4 55.1 128.3 184.8 124.8 66.2 45.9 84.5 715.9 314.3 225.2 138.5 62.1 59.1 58.4 50.3 48.2 119.7 46.6 51 54.8 60.2 159 55.3 48.9 53.7 8931 121.7 55.6 55.2 62.2 59.8 69.1 56 52.2 48.6 55.1 1710.4 55.6 51.9 50.9 129.8 55.2 48.5 59.9 49.8 56.8 276.7 50.1 56.6 57.2 249.4 93.4 106.6 75.1 73.4 72.5 53.3 53.4 907.5 377.5 55.1 50.3 56.8 51.3 48.9 287.6 418.8 641.5 51.1 72.8 64.6 53.7 137.1 54.6 71 55.7 44.5 59.3 52.1 58.6 58.8 170.7 84 55.3 383.6 212.5 52.2 70.9 62.1 384.3 133.7 356.9 71.4 77.7 2993.9 5618.9 104.3 57.9 57 54.1 217.6 64.9 77.5 63.2 54.2 53.9 55.4 55.1 131 195 119.3 69.1 75.6 44.5 47.6 53.1 50.4 49.6 50.4 72.2 53.1 76.5 51.8 56 52.5 94.4 51 51.3 49.7 52.5 48.3 305.8 53 52.2 63.3 55.6 70.1 60.6 66.5 48.3 457.9 56.6 52.9 51 59.1 53.1 50.5 56.2 57.8 57.2 155.3 45.3 50.4 44.9 62.1 60.4 71.5 55.6 51.3 170 54.3 91.5 108.2 79 47 46.6 77.6 618.9 120.3 50.8 56 267.6 2934.8 588.3 49.2 53.4 86.7 89.3 3042.6 878.8 51.9 74.9 3671.9 7266 126.7 63.4 52.2 60.2 51.9 56.3 103.2 53.1 50 68.8 2305.6 70.2 57.8 94 87.4 59 87.1 90 286.6 54.6 56.5 76.9 52 47 50.4 89.9 91.4 76.7 86 89.9 52.8 51.3 50.2 56 54.4 71.4 62.5 67.5 93.7 75.5 756 61.8 44.9 72.4 63.1 57.3 50.2 55.9 54.4 61.7 55.7 53.1 66.6 58.7 56.8 55.9 177.6 168.4 72.7 5350.2 59.7 223.7 262.8 59.2 61.3 54.6 57.1 116.7 55.6 52.8 59.6 111.9 150.2 140.4 75.7 613 61.7 58.5 60 67.1 285.7 62 90 143.3 138.9 211.9 47.3 88 57.9 62.7 46.3 508.7 114 55.7 52.2 62.7 227.8 56.3 99.5 45.8 43.9 55.1 53.1 50.7 58.3 58 177.6 59.9 52.7 66.9 135.2 50.5 58.1 50 86 69.4 667.2 67.6 53.6 54.2 62.6 68.6 57.6 51.2 56.6 51.5 54.8 53.5 65.7 54.8 51.9 69.5 76.3 48.4 85.2 55.7 220.7 54.5 52.3 55.3 57.9 60.2 65.8 48.1 51.5 54.4 56.6 901.6 55.8 60.3 52.6 57.7 53 62.3 49.1 60.9 54.6 54.1 74.3 52.8 55.5 53.3 464.7 54.5 54.7 63.4 54.5 55.5 49.8 54.4 58.5 53.5 54.8 54.3 57.3 54.2 146.4 154.8 54.1 56.1 58.5 52.7 56.6 59.4 49.8 53.2 52.3 50.8 49.7 58.1 66 64.2 53.6 63.6 92.8 55.1 54.1 67.4 57 55.9 57.9 51.2 59.5 60.2 64.6 54.8 60.8 169.9 56.4 63.3 68.1 281.7 65.6 54 61.8 54.8 56.3 116.5 48.8 52.3 72.8 51.2 48.4 52.9 523.1 55.2 56.7 57.7 52.2 64.1 96.6 62.7 54.5 57.2 56.3 64 46.5 79.2 60.5 54.8 55 52.4 58 51.7 52.1 53.4 96.4 54.7 56.1 58.5 70.7 55.3 62.8 54.3 54.3 47.6 53.1 55 68.9 352.1 190.5 192 55 49.1 62 53.1 70.7 72.3 59.6 278.7 62.8 324.3 54.6 64 70.3 51 55.6 97 59.3 55.2 57 44.4 53.9 50.7 47.1 56.5 97.8 212.6 58.4 334 58.5 69 51.7 54.4 737.6 60.9 57.4 62.4 57.3 54 196.2 57 51.2 65 68 72.6 57.6 59.3 57.2 56 110.8 55.4 47.7 55.2 419.7 149.9 51.6 46.5 51.2 59.8 57.2 57 176.5 49.9 93.8 55.4 81.9 53 58.1 128.7 71 59.1 56.5 60.4 58.1 54.6 54.3 60.6 67.7 59.7 53.9 60.2 51.1 5493.9 52.3 57.7 57.6 51.9 52.2 49.5 52.3 59.4 51.8 60.5 53.7 55.7 53.7 53.6 49.7 55.6 56.6 51.5 76.1 55.7 101.8 55.6 57.2 51.4 531.8 536 51.3 50.4 60.7 59.2 53.3 51 53.2 58.7 60.7 53.7 63.4 59.4 58.5 78.2 55.2 60.3 47.4 63.3 56.9 55.7 1410.8 50.4 61.3 58.2 61.9 70.9 55.2 52.5 55.2 49.7 47.4 56.2 56.9 65.8 51.7 52.4 55 48.3 55.3 64.2 53 49 65.1 48.2 51 54.4 64.2 60.2 128.4 62 58.7 113.2 58 59.3 56.2 70.9 52.1 182.2 53.1 60.8 54.5 53.8 55.3 55.6 56.8 49.8 49.6 55.2 62.1 95.9 53.9 54 91.2 54.6 56.2 50.3 63.3 50.3 58 55.4 55.2 45.7 204.9 51.4 14995 92.5 50.8 54.5 56.3 59.1 56.9 62.2 68.6 60 75.1 54.4 1583.5 155.2 412 57.8 49.6 54.8 15647.2 59.1 58.2 51.5 93.7 50.9 61.3 62.8 51.6 53 59.4 84.5 49 57.5 54.7 50.2 58.5 84.7 61.5 74.4 55.6 67.6 56 50.7 55.2 2324.4 128.9 54.1 62.1 90.7 57 51.1 53.1 48.2 244.8 47.4 56.3 55.6 56.7 82.4 75.4 62.8 54.8 56.4 60.2 56.7 56.9 55.5 50.1 56.2 49.5 57.3 59.4 51.7 59.7 934.7 49.2 200.4 101.3 50.4 46.9 57.6 64.8 55.2 53.8 48.1 56.9 52.8 61.4 56.6 58.5 52.2 52.9 53.2 48.7 58.4 66.4 47.9 55.4 58.5 49.5 57.6 54.6 56.8 73.9 58.1 48.3 67.8 54.8 54.8 56 52.3 51.4 54.9 52.2 64.3 53.1 56.4 50.2 51.7 49.3 56.1 53.9 61.7 58.9 66.1 51.2 55.1 58.1 51.3 61 53.6 52.5 9034.9 60.2 52.2 68.7 52.2 52.7 52.4 56.8 56.3 48 58.9 59.4 47.1 66.1 56.6 55.1 63.8 52.4 61.8 60.2 61.2 67.1 69.4 64.4 61.7 55.4 57.9 50.8 51.7 56.7 56.5 52.7 56.2 65.7 59.1 63 58.9 53.9 179 60.4 88.1 55 47 54.5 3466.6 56.2 60.1 53.8 53.6 53.7 2339.4 75.5 50.1 68.5 59.4 71.9 55.5 52.1 53.1 53.6 58.7 66.2 60.8 59.2 53 52.4 55.2 57.1 72.3 48.4 53.7 56.2 58.2 62.4 52.5 59.5 52.2 59.7 53.9 60.3 55.2 50 1464 59.2 2117.1 8487 52.7 53.8 53.6 9841.8 56 54.1 545.8 63.2 45.5 54.8 57.8 58.2 58.4 55.7 53.1 66 50.3 48.4 58.9 53.3 57.2 47.2 56.9 61.7 54.4 50.9 55.5 56.2 56.7 56.4 54 64.3 65.2 54.6 53.8 74.9 51.4 55 53.9 54.1 832.5 55.9 50.5 69.2 53.7 57.6 55.6 58.2 53.2 53 50.7 93.8 46.7 57.2 22112.5 56.9 55.9 57.3 57.3 51.2 55.8 66.4 15963.8 67.3 253.4 58.5 326.5 72.9 58.8 234.2 132.5 54.6 64 427.6 104.3 254.4 21870 60.9 52.6 59.4 59.7 180 51 61.9 57.7 53 52.7 49 48.7 56.8 48 43.2 54.3 52.5 60.9 50.4 57.4 54.9 56.9 57.6 50.7 57 49.9 326 57.4 64 59 52.3 55.4 52.8 57.3 65.5 54.2 63.5 57.4 53.8 63.1 56.8 123.7 55.9 51.6 56.2 51.5 69.1 53.4 53.8 53.5 174.6 51.3 53.6 51.8 47.6 52.9 58 54 53.5 51.7 63.5 52.9 13087.4 70.5 59.1 54.9 53.6 58.1 5399.4 54 55.2 45.3 64.9 58.8 59.7 52.7 68.5 54.3 53.9 51.8 86.4 134 45.8 57.5 68.9 59 58.2 51.9 47.2 56.9 200.7 122.2 56.1 53.2 130.2 51.7 53.8 50.6 54 52.8 47.4 60.4 53.2 53.8 60 59 61.6 49.3 47 52.6 53 52.4 51.8 54.7 53.7 50.1 51.7 58 49.6 53.4 48.7 780.2 52.3 58.1 76.7 58.4 50.6 52.9 52.3 60.3 58.3 51.1 232.4 57.5 55.7 54.6 54 59.4 50.8 53.2 47.6 55.4 51.4 52.9 51.8 54.8 51.9 50.7 63 50.1 51.8 53.3 47.6 56 46.9 58.6 54.4 55 53.1 54.5 59.4 57.8 51.3 58.8 67.9 54.5 59.1 54.6 48.5 49.5 53.4 54.2 59.7 60.9 52.2 51.2 55.5 111.1 48.8 50.9 52.9 55.8 48.8 51.7 51.1 56.2 55.8 64.1 54.9 57.8 60.8 59.6 77.6 64.3 61.2 55.9 56.6 371.9 57.3 58.3 58 56.3 51.4 59.7 50.3 62.8 53.5 60.8 54.5 1047.9 63.4 63.9 64.1 51.8 52.9 53.1 53.6 56.9 51.6 51.9 56 57.4 54.9 48.4 51.2 54.8 54.7 52 58.8 57.1 54.1 54.3 54.4 56.8 54.1 72.9 51.3 51.4 55.6 60.8 56.2 56.3 49.8 57.6 59.9 86 249.2 52.5 48.6 54.6 53.2 67.9 54.6 51.8 69.1 52.8 5058.2 48.9 49.5 50.1 49.6 65.6 50.2 58.8 467.4 53.8 64.9 79.2 62.3 52.8 58.5 62.1 59.2 58.6 58.4 58.1 49.6 54.4 55.6 58.6 51.2 366.1 56.7 57 55.7 117.3 219 64 65.2 69.8 53.7 55.6 50 63.2 57.2 51.2 170 51 59.6 53.4 54.4 59 55.5 112.3 5455.8 53.9 51.5 54.4 66 53 50.8 82.7 54.1 58.3 53.4 62.2 52 320.4 51.3 60.6 54.9 1037.8 53.9 50.8 53.7 57.8 73.6 20739.4 57.2 45.1 52.8 69.4 66.7 57.5 70.7 18631.6 2016.6 140.1 67 55.2 58.9 58.3 52.8 52.3 51.1 50 2288.1 54.1 51.2 52.2 793.8 56.7 81.3 59.1 16966.2 97.3 51.9 53.1 94.9 60.5 104.6 64.9 52.6 48.9 51.5 62.7 53.1 50.4 53.9 52.6 57.4 77.8 58.1 61.8 1208.7 54.1 53.3 52.6 264.8 56.1 56.9 50.3 87.3 57.8 61.7 49.8 66.7 50.8 49.8 54.6 61 58.8 55 54.7 62.7 54.8 53.7 52.1 55.5 53.2 84.6 54.6 61.1 53.7 52.8 57 57.9 58.8 53.6 49 67.9 50.9 52.4 1237.8 101.3 48.3 52.7 51.6 57.8 51.2 49.3 62.2 54.3 112.6 50.1 49.7 50.8 98.8 62.4 373.3 53.2 51.4 56.4 57.1 55.4 53.1 55.5 56.1 60.9 52.5 55.4 52 50.7 53.5 68.4 46.8 52.7 53.5 51.2 56.1 52.6 55 62.3 56 59.3 822.4 53.2 49.9 57.1 383.2 61.6 53.7 44 58.4 133.7 58.4 52.8 49.9 49.9 54.8 49.1 53.3 64.5 59.1 55.6 45.7 1621.2 56 57.9 49.8 45.7 47.3 56.9 59.9 641.6 49.1 57.2 54.4 55.4 59.3 72.4 47.2 91.8 65.5 53.4 49.1 70.1 51.4 53.4 71.4 54.3 54 61.4 55.8 50.2 69.9 54 55.6 59.1 50.1 54 55 119.5 62 59.3 49.2 121.3 64.2 60.7 53.3 90 745 81.4 54.8 129.2 54.5 67.7 82.2 62.9 59.2 643.5 56.3 56.7 55.6 58.4 51.2 56.7 53.3 51.4 54.7 54.8 55 53.1 55.8 55.4 61.4 54.3 79.4 99.3 56.9 64.9 70.7 67 69.2 69.6 55.4 52.5 56.4 49.6 54.2 68.4 50.8 16375.7 23567.6 56.5 50.6 155.3 56.9 65.4 13524.8 994.5 49.8 55.2 58.5 62.4 54 56.1 55.7 65.1 54.8 53.1 60.5 53.1 51.1 51.6 53 53.5 56.6 58.6 53.4 63.6 55.5 83.6 60.8 57.8 61.1 55.2 53.1 48.2 59.1 53.4 16663.3 90.3 382.9 52.9 52.1 56.2 52.7 57.5 61.3 49.2 54.6 86.3 52.8 55.6 59 62.4 103.5 53 60.6 15631 70.7 95.6 54.1 56.3 51.2 55.6 58.2 51.7 64.7 55.5 81.7 62.9 5787.3 57.7 49.3 51.8 50.8 54.8 52.7 256 104.6 72.5 55.6 53.7 79.8 148 73.2 51.4 114.5 61.7 51 117 52.6 45.3 46.7 61.9 53.1 97.3 88.3 50.7 45.3 57.9 55.9 52 51.1 55.4 64.1 6880 59 48.1 46.3 56.4 52.3 143.6 49.5 55.7 51.7 52.6 55.9 55.4 45.2 52 53.4 51.3 55 55.4 59.5 49.2 71.9 51.5 52.6 83.4 44 46.8 59.7 52.6 56.6 58.7 54.2 53.5 52 71.8 84.8 54.3 61.5 61 59.5 53.2 48.1 53.4 58.7 51.6 64.3 69.6 56.5 61.6 61.3 59.6 50.1 49.8 61.5 54 61.1 50.2 54.3 81 56.3 59.4 8732.7 62.4 53.7 49.2 58.6 47.8 51.1 55.4 56.4 63.1 58.8 56.9 54.2 52.9 54.8 14130.2 53.1 56.5 61 54.2 58.1 49.4 63.6 56.6 55.9 55.7 53.4 52.3 64.8 60.3 50.6 51.6 50.4 51.6 56.8 52.9 56.4 62.6 53.5 57.5 46.3 54.1 49.5 60.1 52.7 61.4 60.1 50.8 52.2 60.8 59.6 55 56.7 58.5 57.4 58 46.9 52.4 62.3 58 50.9 51 50.5 64.4 59.3 55.4 54.2 56.2 106.8 51.6 50.6 57.9 66.9 53.4 58.4 58.7 52.8 72.1 47.6 59 47.7 93.1 48.8 66.3 55.4 64.7 49 46.1 60.1 80.2 59.7 59.4 49.6 106 62 59.1 57.9 55.7 110.9 93.8 73.9 49.6 56.5 53.1 51.2 48.2 53.2 68.5 53.5 69.6 62.5 2031.4 893.3 3650 61.9 60.3 57.8 52.7 51.1 61.2 75.3 59.7 51.3 56.2 51.3 55.8 49 54.4 47.9 97.1 189.1 48.2 60.3 54.4 57.3 57.7 50.4 57.9 52.4 63.9 64.9 56.1 51.9 52.1 52 54.8 50.7 55.6 59.9 56.7 53 52.9 60.6 53.8 67.5 103.2 58.6 47.4 56.9 52.7 66.5 51 51.1 58.8 62.6 57.7 109.4 65.4 51.3 58 49.5 65.3 58.4 57 53.6 50.8 52.3 55.9 57.3 56.5 45.7 53.5 56.8 50.5 58.3 59 56.9 60.4 58.8 56.7 60.7 62.9 58.6 50.5 55.2 55.5 55.2 52.8 59.1 57.2 55.3 63.4 59.5 63.3 51.7 52.9 52.3 114.7 59.8 57.5 55.9 61.5 58.4 62.6 56.2 51.8 79 49.7 44.7 70.3 54.9 56.1 46.4 69 49 158.7 57 361.2 57.5 173.3 237.1 53.2 51.2 71.3 57.5 53.6 62.2 57 119.6 123.2 50.9 54.7 50.8 175.2 48.5 59.8 49.6 64.5 49.9 49.8 52.3 1838.9 51.6 52.3 53.7 51.3 51.2 55 60.3 56.9 52.8 55.2 53.9 51 53.4 56.3 52.1 64.1 55.4 61 56.3 445.2 45.3 59.9 49.8 56.9 61.6 55 49.2 48.9 161.6 51 61.9 55.3 54.5 56.4 50.3 56.9 151.4 67.8 101.9 57.9 51.3 53.2 21205.9 48.8 51.9 55.9 49.7 49.4 58.4 62.8 53.2 53 65.7 49.4 163.5 79.2 50.9 53.7 82.4 51.1 61.3 50.1 55.7 50.7 56.5 11087.8 65.5 51.1 51.4 53.7 59.8 54 88.8 57 55.5 59.9 52.3 91 55.5 54 53.4 52.9 59.8 62.3 49.3 53.2 64 54.6 49.1 78.6 46.9 56.6 76.5 178.8 53.8 57.7 60.4 57 53.3 52.6 57.8 54.8 123.4 80.2 56.9 50.1 52.8 51.5 51.1 56 148.3 52.9 51.1 51.4 63.3 66 49.7 52.3 56.5 48.8 51.4 54 55.2 54.7 124.5 56.2 58.6 54 55.1 58.2 75 48.3 50.1 85.3 50.7 74.8 62.5 54.7 54.5 67.6 50.2 69.5 116 54.2 56.4 51.8 55.7 55.1 51.4 58.8 63 53.3 53.7 59.9 66.9 59.2 46.8 58.4 55.6 56.2 54.7 51.1 56.5 57.8 65.1 52.4 59.7 57.6 52 55.9 57.7 50.7 62.1 58.2 63.9 70.9 47.7 55.4 59 83.8 61 53.9 54.7 66.3 54.1 66.6 715.2 57.3 51.5 56.4 61.4 51.4 56.1 51.3 52.4 56.9 48.5 48.4 52.7 55.4 49.8 59.3 49.3 54 52.5 56 56.9 56.6 61.7 50.2 63 105.1 52.1 51 58.5 48.6 48.8 69 53.1 59 52.1 60.1 56.2 56.1 51.3 50.7 53.1 48.8 51.9 52.6 53.6 49.6 59.7 58.9 70.3 54.4 53.8 51.1 65.6 55.3 54.5 55.4 59.5 46.8 53.1 45.6 47.9 52.6 54.4 54.4 54.3 49.4 55.5 60.4 51.1 53.2 47.3 55.2 57.4 53.3 55.7 54.6 59.3 52.1 55.6 55.7 45.6 54.9 105.4 51 53.4 79.2 52.9 53.2 65.5 72.9 51.1 54.5 54.3 54.7 61.2 53.2 57.5 64.1 56.7 58.8 51.5 63.6 79 50.8 52.7 79.4 54.6 57.9 63.7 55.3 55 53.3 55.8 953.6 260.3 63.5 50.5 54.7 51.9 61.2 67.9 49.4 68.2 68.5 60.1 63.7 49.3 53.2 47.6 54.6 122.8 57.7 54.8 54.5 56.6 56.7 54.2 84 111.5 66.2 57 59.2 60.1 53.8 73.3 80.4 57.6 52.3 722.3 52.1 57.2 48.9 54.3 53.9 70.9 46 49.8 51.6 55.5 53 86.9 60.6 55.9 54.9 54.6 49.4 58.8 52 50.9 48.2 54.2 55 50.5 54.4 56.3 56.6 55.8 54.6 60 66.9 53.7 59.6 58.9 58 70.4 52.2 47.9 197.2 56.7 55.6 53.2 91.1 55 55.1 62.2 54.7 65.4 73.7 130.1 55.6 3624.7 48.8 60.4 57.6 54.8 69.4 52 60.1 53.9 55.9 55.7 54.6 48.2 53.2 54.6 51.2 55.7 66.4 52.6 57.1 64.8 50.1 48.2 54 55.2 45.8 54.1 52 54.1 60.6 74.9 68.1 50.6 64.4 52.3 71.9 54.8 55.2 58.2 1457.6 53.8 49.5 60.1 77.3 51.8 49 52.1 54.2 56 56.4 62 60.4 45.9 60.7 53.9 55.4 56.1 50.8 48.4 54.5 49.3 49.2 46 54.4 49.5 54.5 50.6 55.1 54.3 56.8 56.6 62.6 51.9 52.1 60.7 52.7 60.2 50.1 59.1 52.7 52.6 52.5 49.9 55 51.2 53.3 51.9 58.1 58.1 52.9 56.4 53.4 55.6 66.7 49.2 57.1 59.5 61.4 62.1 51.5 51.2 52.8 50.7 47.1 53.2 58.9 54.6 51.9 52.8 65.1 52.3 63.5 51.6 54.4 63.6 51.7 51.5 54.5 58.7 53.7 59.3 50.6 57 55.1 57.1 54 73.3 51 59 55.1 56 63.3 53.1 51.2 53.3 50.8 60.9 55.1 58.8 56.7 50.5 53.2 55.7 54.9 48.3 1409 56.5 56.6 62.2 61.6 61.6 69 52.6 53.5 58.1 50.2 59.5 149.7 52.1 203.4 74.7 54.3 388.1 53.9 57.9 59.2 61.8 58.7 49.6 53.3 55.5 47.4 55.3 53.6 56.5 57.8 61 47.1 54.8 54.1 48.9 54.3 54.3 909.7 50.8 53.3 52.1 57 53.2 64.1 52.8 48 52.4 53.7 55.2 58.7 55.4 64.3 52.5 54.1 57.2 50 54.5 60.8 57.9 54 54.3 55.7 52.8 56.9 68.5 120.2 52 53.1 51.4 54.4 56.6 53.6 58 6356.5 51.8 75.9 63.3 56.7 51.2 54.3 72.1 389.9 52.4 56.1 53.9 61.6 61.9 58 57.6 54.7 57.5 53.5 104.9 55.6 53.4 59.8 60.2 54.7 58.1 53.5 62.6 62.4 54 51.7 56.8 60 59.8 80.5 58.6 8359.7 51.9 54.8 55.3 54.9 52 64.7 69.5 68.5 55.9 72.5 49.6 49.8 52.3 52.2 55 52.9 53.9 75.9 55.6 56.2 53.2 54.9 50.1 67.7 56.1 53.6 55.1 61.1 47.7 56.8 50.1 54.7 64.5 58.4 58.2 56.2 58.5 57.8 57.5 52.6 131 54.4 55.6 47.7 56.1 55 57.3 59.4 52 57.8 54.6 61.2 54.9 59 476.7 50.3 52.4 70.3 50.1 47.7 52.9 54.3 59.4 51.9 54.3 54.9 54.1 56.6 57.6 54 51 51.1 54.9 53.4 65.8 68.9 55.9 49.3 50.2 58.6 64.3 53 53.2 56.2 53.2 52.2 66.6 58.8 46.7 52.4 51.8 49 54.8 52.1 52.8 51.6 55.6 48.2 51.1 61.6 59.8 55.6 51.8 49.5 88.8 51.3 65.8 51.3 60.9 56.9 54.9 52.7 62.9 55.6 56.5 54 48.1 51.1 47.3 57.2 55.4 53.4 69.3 48.1 51.1 52.8 60.7 50.9 56.1 55.5 51.1 54 52.3 56.9 53.3 58.1 57.7 63 53.6 51.5 53.6 58.4 59.2 53.3 58.1 63.2 52.9 51.8 61.5 48.6 56.3 54.9 61.4 59.2 56.8 52.2 53.3 54 50.8 54.7 58.7 53.2 82.9 55.5 55 48.8 63 54.2 50.7 44.6 45.7 79.3 54.2 54.6 52.6 56.2 65.9 56.5 51.8 55.6 98.7 62.3 52.6 51.8 56.3 51.8 54 52.7 55.8 48.9 52.4 281 49.8 52.1 52.8 55.3 58.8 68.7 56.9 52.7 50.7 61.1 59.7 65.6 57.3 62.5 54.6 50.9 52.4 50.9 66.6 57.9 56.6 58.4 52.1 74.2 53.5 57.2 53.4 62.7 50.6 53.4 58.5 61.3 54.1 110.3 12451.3 54.9 139.8 53.1 53.3 57.7 53.1 2225.3 65.3 62.6 52.4 53.4 56 57 66.1 56.5 59.7 53.3 47.5 515.9 53 60.5 55.8 59.8 55.1 53.1 52.9 52.3 52.5 74.8 55.4 54.4 57.6 56.5 62.8 59.9 63.6 60.3 54.5 65.7 53.5 46.8 57.8 54.6 60.8 58.2 61.5 64.4 51 58.3 55.6 75.7 55.7 58.3 54.4 54.1 77.3 56.3 54.8 77.7 48.7 52.5 51.9 53.5 77.2 51.4 58.2 57.3 53.7 58.5 56.3 53.8 96.1 52.1 55.8 52.4 69.1 52.7 70.5 58 49.5 51 50.1 58.2 54 62.3 54.4 51.2 53.4 57.7 57 61.2 54 52.8 45.7 51 54.2 65.4 55.3 59.4 46.9 54.6 55.4 50.1 66.1 58.2 58.9 61.9 51.2 143.9 51 63.1 53.7 54 52.3 52.8 58.7 54.1 49.4 65.8 54.2 53.2 52.2 73.4 49.9 52.7 46.4 58.3 56.5 54.8 68.7 121.4 52.4 49.2 57.9 49.7 47.9 46.7 62.4 47.6 53.3 50.8 70.4 59.8 51.7 54.2 55.9 52.9 51.7 56.4 62.6 429.1 280 55.8 57.9 58.9 52.1 55.8 58.3 54 52.3 53.8 46.2 55.4 56.4 60.3 60 52.6 55.3 56.6 55.9 53.9 50.5 58.9 52.4 54.5 53.9 55.5 57.2 58.3 49.6 68.7 58.4 49.5 52.1 59.5 46.2 50.7 58.3 48 56.6 55.9 49.3 62.9 323.4 80.8 69.8 61.7 52.7 52 57.6 51.9 50.7 54.2 59.6 58.5 67.6 55.1 51.2 49.5 53.7 64.8 57.9 52.1 52.3 57 60.3 50.5 48.9 65.1 67.8 65.1 50.6 51.8 47.4 3524.9 54.6 56.9 50.7 50.4 60.9 56.6 69.6 58.7 57.9 53.3 50.3 64.4 57.2 57.6 53.2 57.7 57.4 54.5 45.6 53.2 47.5 61.8 47.3 55.1 56 119.7 51.1 192.7 159.9 56.5 53.3 61.7 52.4 52.7 60.7 56.5 60.4 51 52.3 63 54.4 61.5 54.1 55 53.6 56.4 48.3 51.8 54.4 56.9 61.5 63.3 59.5 62.3 55.9 75.9 85.3 200.4 65 62.7 56.8 55.2 105.7 67.4 56.3 53.4 59.1 59.7 46.5 49.8 49 57.1 53.4 58.8 56.6 53.9 53.8 115.6 60.8 68 61.5 51.7 68.1 51 55.1 69.2 59.7 53.1 74.8 70.8 64.1 52.5 52.2 54.5 61.5 55.6 62.9 58.9 57.6 56.6 58.6 53.9 62.1 51.1 52.7 57.2 63.1 64.3 50.9 56.3 54.4 94.4 123.5 68.9 53.6 50.8 58.3 54 53.3 61.2 45.1 86.7 60.6 60.2 60.7 56.7 51.7 54.1 55.8 53.2 607.5 56.9 54.4 54.7 50.3 56.2 56 68.4 194.5 47 53.1 53.2 51.6 61.9 56.8 53.3 48.1 44.3 55.4 50.2 55.3 62.8 53.6 52.7 56.5 58.5 49.1 49.2 54 53.4 61.4 59.6 155.2 82.5 160.8 51.5 51 51.1 2321.1 66.8 69 51.3 55.2 58.2 53.1 52.7 51.6 53.8 56.9 55.9 49.9 51.6 56.2 56 54.5 49.3 56.1 51.8 54.3 53.7 54.1 56.9 55.5 59.4 193.8 648.9 65.9 57.3 50.4 54 50.5 52.4 55.3 54.7 49.1 49.2 48.2 60.9 55.9 51.8 50.9 50.9 48.7 53.3 54.3 52 57.3 56.1 54.6 50.6 71.2 67 53.7 54.5 51.5 62.6 53.8 56.9 53.5 61.2 48 51.6 48.5 49.8 57 69.6 85.5 56.3 55.3 54 53.2 57.6 53.5 52.2 53.9 57.5 54.1 49.9 51.2 727.3 52.5 55.2 57.1 51.4 67.5 45.9 49 50.7 51.9 49.6 57.2 58.2 51.7 54.2 56.9 50.1 56.5 56.5 60.5 59.8 54.3 52.7 129.6 53.9 256.9 52.2 54.7 56.1 56.6 55.3 59.5 55.8 49.3 56.3 74.8 72.8 65.9 52.9 59.2 51.4 46.9 60.6 59.6 52.3 57.3 57.3 51.4 49.2 52.5 49 51.7 57.7 56.6 89.3 70.8 52 58.9 55.5 52.1 54.7 58.1 52.1 55.3 56.6 48.7 51.6 49.1 60.1 52.4 55.1 55.7 54.7 54.6 57.1 64.2 71.9 48.8 62.5 60.3 59.2 51.8 52.7 50 55.7 62.7 51.5 57.4 4294.7 174.5 50.9 53.5 53.5 52.8 55.4 52.3 58.7 50 53.9 54.2 54.8 58.5 65.1 58.9 94.5 50.4 49.9 61.6 51.3 60.3 55.9 65.4 446.2 52.2 61.4 50.9 65.3 55.3 53.9 51.8 50.8 61.5 59.5 61.3 55.7 49.9 70.8 59.1 895.1 51.5 52.1 54.3 69.8 61.6 58.3 56.6 52.1 48.8 56.4 53.1 49.3 52.6 48.7 53.1 53.2 56.3 54.8 70.8 63.9 59.5 47.1 51.7 52.5 54.3 48.9 58.7 52.4 90.6 54.5 57.8 51.5 79.8 57 60.7 55.9 52.9 58 71.6 52.9 57 62.3 57.5 48.4 53 49.1 60.1 63.8 62.9 54 55.2 67.4 51.6 55.8 52.4 49.8 52 54.7 60.9 83.2 53.9 96.8 49.3 57.5 62 56.5 53.9 52.7 56.8 61 48.2 59.7 57.5 55.4 56.9 51.6 76.8 54.3 54.7 60.4 57.1 61.9 69.7 59.3 69.4 52.1 63.2 53.4 50.2 61 12198.4 55.8 49.6 1702.6 51.7 56.8 55 55.6 49.4 58.2 62.1 50.2 55.7 48 71.7 55.8 53.9 51 62.1 54.4 58.4 55.9 56.6 55.7 51.6 50.5 52.8 50.1 50.3 52.3 61.7 48.6 56.5 48.6 54.9 54.2 52.5 51.3 54 57.3 53.3 55 54.6 54.5 55 54.3 61.6 54.9 48.9 50.7 52.9 53.1 61.1 57.7 51.2 54.2 51 59.1 55.2 55.9 61.5 58.4 50.4 4532.3 55.8 15965.8 134.7 55.3 48.4 71.7 51.6 61.7 52.5 61.9 55.3 105.8 60.3 67.9 54.4 52.6 51.5 55 61.9 52.8 45.8 54.5 57.6 47.9 60.7 61.1 52.2 45 50.4 52.2 53.1 59.5 46.7 56.7 52.1 59.6 49 57.5 51.8 47.7 45.2 64 62.5 53.2 60.2 61.5 52.8 55.6 56.6 59.4 64.1 55.8 56.6 70.8 56.1 68 54.8 48.2 55.2 63.3 57.6 80.5 50.5 65.7 55.2 52.8 56.7 47.9 57.3 59.7 53.1 73.2 76.9 54.6 69.5 71.4 53 56.2 52.1 59 52.3 56.2 58.9 50.3 57.6 57.3 58.3 123.3 52.5 82.5 49.2 75.6 63.4 57.4 52.5 61.6 54.2 52.8 54.9 48.9 53.8 53.6 47.8 76.5 57 53.6 53.8 54.3 50.4 53.1 24971.1 58 50.6 1580.9 56.3 54.8 55.2 44.3 49.2 58.1 53.2 79 60.3 52.2 56.8 48.8 50.2 51.6 54.9 52.8 51.2 59.3 54.9 49.8 59.8 54.5 57.5 55.5 55.3 62 67 53.9 57.8 50.6 55.3 68.6 56.7 60.9 57.3 57.3 61.7 53.6 55.1 54.4 47.4 59.4 51 49.3 52 63.8 43.3 51.8 63.6 56.8 61.8 50.5 53.9 53.9 53.9 58.8 61.2 54.6 54.2 53.4 56.8 62 53.9 63 61.3 58 59.4 54.8 77.2 70.3 56.2 47.4 61.7 54.7 50.9 63.7 116.1 55.2 59.6 51.9 55.8 52.5 48.2 60 57.4 59.2 59.8 47.8 55 49.1 89.7 49 56.2 56.9 59.1 54.6 4963.7 47 50.6 46.3 85.1 52.7 58.4 51.1 53.5 64.6 51.7 64.1 49.8 82.6 65.1 55.6 55.6 61.4 66.7 56.3 2507.1 58.8 55.5 52.4 48.4 63.5 54.1 58.4 53.8 54.5 52.9 48.9 498.7 62 54.8 50.7 56.5 60 54 53 52.5 54.1 57 53.1 54.3 53 50.4 53.5 57.4 59.2 47.8 54.2 52.5 49.5 52.5 57.5 51.6 1398.7 55.1 61.4 53 53.4 62.9 51.9 61.5 59.1 60.2 56.3 57.2 76.6 58 55.8 53.4 57 56.8 59.5 56.2 50.4 56.7 52 53.9 58.2 52.3 55.4 57.6 46.1 55.8 51.6 95.7 50.4 56.8 53.5 54.9 62.5 75.4 52.8 50.9 53.9 52.4 52.7 4085.2 48.1 54.4 67.5 56 49 54.5 48.6 59 61 59 60.2 59.7 52.5 47.2 55.4 58 50.9 56.8 62.4 154.4 55.9 49.8 57.2 56 52.2 49.7 51 82.5 66.8 57.9 55.7 58.8 59 60.7 55.9 49.8 59.9 56.5 56.7 51.7 63.7 48 56 52.7 54.4 52.8 56.6 45.8 50.1 54.6 58.3 49.4 57.6 53.9 53.3 53.9 51.4 58.9 54.2 49.8 60.7 58.1 57.5 55.9 52.8 80.3 51.4 50.3 50.7 45.2 57.3 59.6 54.4 52.2 54.2 56.1 64.3 57.4 89.9 54.3 51.3 53.9 994.4 746.5 57.5 54.1 51.9 59.6 61.1 54.7 55.3 57 49.3 49.9 53.9 57.6 63.2 56.6 76.7 61.2 58.5 66.6 54.9 51.9 64.9 56.3 49.9 58.5 53.4 49 50.5 58 50.3 66.1 54.9 50 54.9 59.9 70.3 54.9 56.1 51.4 54.9 58.5 56.1 52.3 55.5 52.8 60.2 55.4 66.7 63.7 59.2 44.8 55.2 57.5 49.9 56 57.6 51.9 52.9 52.8 65 54.7 50.4 56.4 47.7 58.2 51.8 60.7 54.3 57.2 51.8 78.7 56.1 56.4 49.4 62 58.7 53.7 52.4 55.9 69.1 47.9 55.8 48 48.9 56.5 47.6 52.8 56.5 54.9 54.3 61 56.4 55.9 53.9 45.7 55.6 49.3 56.1 53.6 61.9 52.3 56.6 53.2 60.4 59.3 53.5 77.9 57.5 57.6 60.8 59.7 48.5 56.3 51 50.7 54.9 1552.9 54.3 52.2 47.2 67 61 53.8 63.7 213 64.7 56.7 56.5 69.2 59.3 6430.3 77.8 54.5 53.1 54.8 56.7 51.5 67.3 47.8 142.8 55.3 58.7 56.6 50.9 50.7 50.3 53.5 56 59.2 51.6 49.9 51.4 53.3 51.2 55.2 47.3 51.8 51.5 831.3 57.1 69.5 74 50.6 54.6 52.6 51.2 62.1 50.1 57.4 55.6 73.8 48.8 63.8 55.3 62.1 54.3 60.5 56.7 53.6 50.9 70.6 67.8 57.6 54.8 48.8 52.4 60 71.9 58.3 58.6 54.3 62.2 58.9 54.4 55.6 58.4 52.9 51.8 52 61.3 62.3 58.9 59.7 53.8 51.7 53.9 59.1 49.9 51.9 61.2 65.3 53.4 69.3 59.9 67.7 52.9 56.9 57.8 53.9 56 58.9 66.3 66.7 52.7 46.8 54.2 55 50.3 70.5 52.4 56.7 55.7 48.9 55.6 53.1 52.1 50.1 58 55.7 57.1 53.5 60.5 58.9 52.4 54.1 61.9 57.2 55 55.5 57.5 62.7 47.7 61.4 64.3 57.7 49.9 51.1 53.8 57.6 56.1 59.7 61.9 64.6 55.3 52.5 60 51.7 73.3 55.8 55.8 74.3 51 52 53.3 46.7 57.5 51.9 62.2 60.3 56.4 54.1 1245.7 55.7 52.7 58.4 55.3 49.5 50.4 53.6 63.8 55.6 47.6 53.3 76.8 57.7 52.3 58.7 58.5 62.8 56.2 56.2 60.4 59.3 54.8 60 58.8 59.2 57.3 51.2 52.9 61.9 49.6 71.9 60.7 46.2 48.3 57.4 55.6 54.9 65.7 48.9 48.3 46.5 51.3 57.8 48.3 53.1 60.9 50.8 503.4 58.3 55.9 769.9 53.4 55.3 48.9 51.5 60.7 53.2 56 55.8 64.9 70 62.8 55.2 59.6 54.3 55 56.4 53.7 89.1 61.7 51 54.1 53.4 56.2 59.8 56.4 75.8 53 59.2 46.4 53.5 53.6 69.3 57.1 54.6 56 54.5 52.8 58.9 56.3 56.2 60.2 121.9 76.4 153.4 53.8 52.1 68.3 80.5 1664 56.9 60.5 51.7 59.3 54.3 60.9 53.5 56.8 56.7 50.8 59.1 7038.5 52.9 58.5 55.3 77.9 54.2 52.4 57.1 53.2 55.7 51.9 67.6 55.2 51.9 55.4 54.5 69.7 71.4 54.6 57.9 52.8 67.9 69.5 52.4 53.3 55.8 52.7 53.8 55.4 55.2 123.7 52.9 53.1 57.3 56.1 60.8 56.6 49.7 50.9 70.4 59.8 60.4 49.6 60.6 107.7 58.1 51.9 52.7 59.1 55.3 57.8 49.3 252.4 46.9 68.6 51.6 49.5 61.4 58.5 59.5 76.8 57.9 58 60.7 46.9 54.3 54.1 47.2 87.2 50.2 52 60.2 57.4 56.2 52.2 56.2 54.9 61.2 51.3 52 109.6 57 58.3 57.4 57.7 57.3 57.5 54.2 50.2 117 60.2 52.3 53.4 51.5 61.2 51.8 1461.5 60 55.7 62 47.1 51.5 71.8 55.2 55.2 57.4 51.1 49.3 49 54.3 55.9 49.9 48.9 77.2 58.1 59.6 52.7 130.4 56.5 50.2 56.7 55.1 51.2 66.2 57.7 55.9 56.1 59.8 48.6 51.5 55 77.9 54.1 58.8 53 55.3 54.7 56.9 56.9 62.2 55.9 53.3 58.3 52.4 53.5 49 50.2 50.6 50.6 57.7 50.4 54.9 60.2 62 56.6 54.5 58.6 57.6 51.2 50.6 45.5 52.7 59.3 51.5 146.1 51.3 56.7 52.4 127.2 63.9 65.8 57.3 57 52.4 56.3 54.9 54.2 55.8 53.5 52.6 87.5 70 69 52.1 63.7 53.8 54.3 62.1 52.5 54 55.4 54.7 61.9 46.7 56.2 108.4 56.4 61.5 51.3 102.1 58.1 54.1 54 60.9 52.6 51.1 55.6 59.3 46.8 46.6 57.3 45.6 87.7 1962.6 58.5 55 56.8 47.1 58.4 52.4 59.2 55.1 53.6 56.5 53.9 49.3 49.2 50.8 90.3 55.3 50 51.8 61.2 53.6 57.3 52.2 55.9 63.4 49.3 55.2 374.9 60.3 57.8 56.8 61.9 22207.5 56.7 53.4 57.5 58.6 58.8 56.6 59.1 60.2 65.6 52.5 50.2 61.9 59.2 53.3 59.2 66.8 54.8 66.5 50.3 51.9 57.7 49.3 51.5 58.4 86.7 163.4 50.7 55.2 45.7 53.3 55.6 53.8 67.5 55.8 58.2 52.7 58.5 46 55.2 65.1 53.8 57.2 54.9 62.6 56.7 58.1 49.8 52.5 61.7 60.6 48.7 57.2 59.1 54.7 54.3 51.4 60.8 56.4 56.1 61.8 59.2 45.8 68 65.8 50.4 48.7 54.5 60.7 51.5 56.9 52.3 59.1 53 61.2 52.3 49.4 58.1 53.1 54.2 67.5 65.7 85.6 59 51 55.3 61 57.1 53.7 51.3 61.2 6576 52.8 52.1 62.3 54.4 58.2 65.9 55.7 56.1 57.3 62.6 49.5 50.1 58.1 62.4 58.9 54.7 56.4 52.5 49.4 57.6 57.7 57.5 50.4 1144.1 54.7 57.9 55.1 57 65.9 49.7 76.3 54.6 54.7 51.3 54.9 68.9 70 59.6 55.3 60.8 61.4 49.6 55.7 57.7 54.8 56.7 51.8 94.6 49.4 48.8 56 53.1 47.7 53 52.3 55 53.8 59.9 59 59.6 59.6 51.9 58.2 55.1 51.4 54.4 58.3 51.4 52.3 50.9 93.7 48.3 55.8 61.9 64 52.8 55.1 51.1 52.2 54.4 56.5 45.1 52.8 50 52 51.1 58.6 53.4 1725.3 56.1 55.2 408.9 54.1 63.8 71 52.1 47.9 56.7 55.6 61.1 53.8 61.2 55.1 51.7 81.2 49.4 52 55.8 49 55.4 62.4 127 58.2 57.5 51.7 54.4 57.7 52.9 45.8 54 50.4 70.9 49.7 57.6 51.6 48.9 56.1 53.9 55.7 50.8 56.4 54 58.7 58.3 53.7 58.3 57.4 54.3 54 50.2 68.5 55.3 70.9 50.8 53.2 59.9 52 62.5 50.7 55.8 49.9 50.9 69.3 50.7 52.6 245.8 55.6 63.1 58.7 54.5 51.2 51.3 54.7 57.1 52.8 51.1 52.4 54 66.1 56.4 61.1 56.6 55.8 71.3 48 87 54.1 53.5 56.5 65.8 75.6 51.8 50.6 53 53.7 53.1 58.4 54 55.2 3073.5 48.3 59.1 58.6 55.8 54.3 56.3 57.1 50.9 62.3 49.1 63.4 51 55.5 61.4 60 53 51.1 54 213.5 54.6 57.9 58.7 51.6 52.1 49.8 55.4 56.3 56.9 52.6 53.9 56 49.8 53.5 52.2 56.2 63.9 53.2 69.5 5826.8 53.1 59.1 50.7 49.5 60.9 51.3 72.6 385 55.2 55.6 50.2 49 54.8 53 46.1 62.6 60.2 56 54.4 56.8 50.6 61 1337 55.1 52.8 64.6 51.5 48.6 61.5 52.2 49.6 56.4 61.1 54.7 54.3 59.8 52.5 54.3 47.8 51.3 55.9 53.1 60 55.2 57.2 63.3 54 56.5 53.7 51.1 50.9 55.1 55.1 53.5 60.7 49.9 55.2 52.2 50.4 1083.5 52.5 51.2 52.5 53.9 64.8 53.9 53.6 73.1 285.1 54.5 58.6 55.8 54.6 52.1 57.3 58.2 56.8 46.3 49.2 61 58.3 51.7 60.1 62.8 50.3 73.4 58.5 52.9 52.9 55.4 56.5 3112.8 54.1 57.4 61.9 52.9 49 50.4 58.4 57.5 53.7 46.5 55.5 49.6 58.8 48 49.2 65.9 52 60 49.3 62 55.6 54.2 52.1 64.5 55.5 63.6 51.7 49.6 492 51.5 61.7 51.3 63.5 62.3 53.9 73.4 56.9 70.7 56.2 49.9 51.3 54.4 78.4 52.8 50.5 54.8 52.1 50.6 88.1 50.2 134.9 71.3 46.8 53.4 48.4 66.1 52.9 59.4 84.9 62 54.8 1019.1 48.3 76.6 53.2 51.3 95.2 58.2 52.8 53.4 56 57.1 65.4 51.3 48.1 53.9 52.7 59.7 53.2 56.5 65.9 62.9 51.4 63.7 53.4 60 49.9 163.4 49.7 76.5 57.3 55.3 54.6 58 61.6 56.2 53.9 60.7 62.6 50.1 49.8 65.6 53.4 53.9 55.3 58.2 51.7 60.7 54.3 55.9 58.7 65.4 55.4 47.2 50.7 54.8 61 52.5 53 56.3 63.6 53.4 57.3 60.3 54 239.6 58.6 63.8 62.2 51.8 53.7 53.3 55.5 56.8 48.1 59.1 56.8 56.6 57.5 57.1 55.5 55.6 53.3 57.4 52.5 58.2 60.3 59 65 61.2 65.3 51.4 271.3 115 57.9 76.7 66.6 51.5 66.3 50.1 47.3 55.9 49.4 56.3 55.4 58.6 57.2 56.8 56.2 58.6 58.1 54.2 52 54.7 56.6 61.4 54 55 53.5 54.3 54.3 52.7 52.9 59.4 58 64 59.8 526.1 69.3 58.8 47 85.4 51.1 55.7 48.3 48.5 57.6 51 50.7 53.4 49.3 52.9 56.5 51.5 54.8 50.9 57.2 56 84.7 53.2 57.4 57.2 58.2 50.3 56.3 53.2 51.5 58.5 54 50.2 61.5 52.6 4279.4 57.1 54.9 66.1 53.3 54.9 58.4 53.1 57 44.3 50.5 56.4 55.3 57.3 58.3 56.1 54.1 52.6 49.7 63.1 63.1 50.7 57 52.8 55.4 62.1 53.8 53.3 61.1 68.8 48.4 47.8 51.2 53 77.2 55.3 55.2 55.6 54.3 57.5 55.1 54.5 51.3 50 46.6 56 54 195.4 55.1 52.2 57.5 140.6 59.4 58 59.2 56 60.7 55.5 64.4 49.2 56.8 54.9 57.8 63.9 53.2 54.8 55.1 52.3 47.6 48.5 55.9 61.2 52 55.1 52.9 50.6 51.5 50.5 52.3 182 60 55.1 47.4 55.1 171.6 52.2 56.6 57.9 55.4 60.9 48.7 52 48.8 66.5 58.9 50.1 51.9 49.5 63.5 51.9 58.3 129 51 54.7 57.3 55.2 55.3 48 56.9 63.2 56 60.4 55 55.8 52.6 56.4 53.9 59.6 66 162.9 53 60.2 163.7 3434.7 54.1 62.4 54.6 54.8 57.1 50.3 57.2 54.5 51.9 59.1 51.1 66.8 47.7 58.2 66.4 66 48.7 54.6 53.7 56.6 53.2 60.6 54.2 60.6 56.4 53.8 51.5 61.6 59.2 57.4 51.7 56.4 47.2 57.5 58.5 57.7 62.5 53.9 54.1 55.3 66.2 51.4 52.1 59.7 53.5 54.3 54.7 56.8 6825.4 66.7 47.4 52.5 51.3 71.1 53.4 49 51.8 49.1 53.7 72.7 55.3 53.1 53.4 57.2 55 50.3 57.9 72.5 46.9 66 54.2 53.6 53 53.5 56.5 54.1 56.7 57.2 57.2 50.6 60.1 56.7 57.9 54.8 56 58.2 58.6 49.6 69.5 53.8 53 56.1 59.3 55.3 48.6 55.3 51.6 53.8 53.9 57.6 53.2 47.8 48.7 56.8 56.7 47.5 71.4 64 50.9 59.6 57.8 51.5 50.7 53.1 57.6 53.6 58.2 53.9 56.4 55.7 59.2 60.5 72 59 54.2 57.5 51.5 55.4 60.8 47.6 56 63.7 48.6 55.5 50.3 52 51.3 56.1 54.3 55.9 57.5 53.1 75.1 57.7 51.9 55.6 46.8 54.8 53.9 57.5 54.2 53.1 60.7 48.8 53 57.2 57.3 58.5 54 58.5 62 58 47.2 108.8 63.5 55.7 58.2 63.3 57.4 53.1 50.2 57.9 53.8 61.5 59.6 61.8 73.9 56.1 53.3 51.6 49.5 56.7 52.7 49.4 55.2 57.6 52.7 57.8 52.8 50.4 68.9 65 55.8 54.4 49.6 58.8 45.3 57.6 51.5 52.6 50.1 53.1 143 171.4 57.1 60.5 238.3 61.3 56.2 65.3 1069.1 57.5 48 51.2 54.6 75.8 48.8 56.8 58.1 61.2 51.4 57.7 46.4 58.3 67.8 52.2 56.6 55.3 51.5 56.2 58.6 73.7 46.6 51.7 45.6 51.5 48.7 127.7 56.7 47.1 50.9 54.9 49.5 54.5 64.7 49.7 57.6 64.2 62.1 50 46.5 54.2 53.3 57.3 99 52.9 57.1 48.6 51.3 50.3 57.4 62.7 53.5 54.7 260.1 62 57.8 57.5 57.2 61 57.2 49.5 49.8 55.3 53.2 112.1 91.9 54.7 49.7 54.6 7978.7 58.3 59.7 52.9 58.3 62.9 49.5 49.4 57.4 85.8 51.6 57 51.7 53.6 47.1 58.6 56.1 55.8 56.2 56.1 59.6 55.6 57.8 54.6 55.3 52.6 63.5 66 49.3 57.3 88.2 61.3 51.1 58.6 54.5 52.4 50.8 51.5 52 57.7 54.2 75.6 206.4 50.1 59.9 56.3 50.6 194.7 51 56.6 67.4 72.2 46.2 66.2 52.2 60.7 59.6 52.2 49.5 63.2 49.2 69.8 52.3 275.6 52.5 59.7 112.4 56 60.8 54.8 58.8 58.1 47.7 57.5 53.2 55.9 134.4 50 54 56 52.1 59.3 56.4 57.3 48.7 50.4 56.4 56.6 48.7 67.2 50.1 121.6 51.1 56.7 56.1 55.2 54.8 54.7 52.5 68.3 73.4 60.2 49.3 52.3 56.7 53.1 49.5 58.8 54.6 56.3 54.4 56.3 51 59.5 55.6 56.3 58.2 51.1 58.5 54.3 66.9 58.2 68.9 55.6 122.5 56.3 55.4 63.5 55.4 84.6 62.8 56.8 53.6 56.4 48.1 55.4 50.5 55 58.1 58.1 52.7 57.9 46.2 55.1 52.8 106.5 53.6 50 59.1 49.5 55.6 54.7 54.2 55.8 55 54.6 52.5 67.5 60.8 61.2 69.1 61.5 59.9 70.3 55.2 55.5 107.3 68.4 60.3 58.1 63.6 58.1 63.3 64.8 49.1 53.1 45.7 55.5 55.4 51.6 52.8 59.4 64.7 47.7 111.1 58.8 61.7 89.2 74.6 54.6 151.9 61.9 57.7 57.9 470.5 47.3 51.1 54.8 62 50.8 53.3 52.4 55.6 57.6 54.2 63.8 282.6 60.5 57.8 57.7 58.4 54.7 58.3 52.2 51.5 57.7 52.4 55.8 50.2 63.4 67.1 53.3 55.4 55.7 67.9 53.3 55.7 76.8 52.1 65.3 53.6 50.2 60.7 55 71.1 57.4 57.8 47.7 55.3 51.4 51.4 59.2 269.9 59.4 60.2 55.5 56 52.3 177.1 387 52.9 72.3 71 54 51.5 59.5 119.1 54.5 54.6 47.7 50.3 60 50.7 54.6 55.3 56 50.2 53.2 59.1 59.2 60.8 59.5 52.8 58.2 67.6 61.2 51.2 48.7 52.7 50.9 62.6 51.5 59.2 57.2 51.8 61.8 80.1 53.5 58.1 51.3 49.2 63.4 52.7 611 502.2 55.4 15615 110.3 52.6 122.6 54.1 51.1 55.9 49.8 53 55 58.7 56.3 69.9 54.4 51.3 51.7 56.1 50.1 50.8 81 55.2 60.7 54.4 57.3 59.6 53.8 55.9 54 65.4 53.2 70.9 55.7 53.2 73.6 54.5 46.9 50 52.1 57.2 54.6 58 57.8 62.4 49.7 54.5 52.7 53.8 497.6 2470.7 86.4 59.1 66.3 52.8 54.4 55.6 52 65.1 68.8 51.4 55.3 54.3 107.5 52.6 61.8 54.1 60.5 56 148.5 55.7 63.6 52.9 92.4 55.4 59.3 57.6 111.2 53.4 288.9 57.3 73.9 59.2 141.8 48.7 56.7 59.7 48.9 53.2 52.3 53.7 53.6 48.2 51.1 57.5 58.8 54.1 67.7 50.9 56.8 48.7 53.1 56.5 58 51.7 55.1 53.7 58.2 816.2 48.6 56.4 54.5 183.9 53.6 52.3 51.7 59.4 51 54.8 48.6 83 54.2 56.3 59.5 60 56.5 199 53.7 53.1 55.7 53.5 53.1 50 95.1 52.8 51.9 66.5 261.3 57.3 60.9 50.4 90.3 64.7 60.3 47.6 277.6 1185.8 48.7 53.4 48.3 51.5 53.3 61.4 56.5 70.6 50.3 50.5 45.2 56.5 53.8 52.9 54.7 49.3 61.6 51.8 53.5 49.4 53.2 56.4 58.5 53.4 50.1 50.7 56.1 57.4 45.3 59.3 54 900.7 282 102 77.6 55.8 53.3 57 51.5 53.8 60.3 67.8 47.3 53.6 91.9 52.1 58.8 49.9 66 55.5 71.6 62.9 53.4 129.9 84 57.4 56.4 52.6 72.7 54.9 56.9 56.7 103.1 57.4 52 54.2 58 59.7 82.4 53.2 48.6 53 124.4 52.5 56 55.9 53.8 53.2 57.1 66.3 53.1 53.9 50.8 53.2 51 53.3 120.5 54.7 76.7 50.3 52.9 48.9 59.2 49.5 57.6 51.5 62.3 54.9 55.6 52.6 50.7 59.9 57.8 58.5 62.3 54.5 54.4 62.7 61.8 53.1 69.9 53.8 49 55.2 52 53.8 53.8 55.2 54.3 56.1 54.6 61 57.2 56.1 54.9 54.1 81.2 53.1 98.7 81.8 69.7 51.9 50.4 54.6 57.8 85.8 46.9 61.4 56.2 54.5 63.4 48 56.7 49.4 53.1 49.5 89.1 53.5 84.4 46.3 56.6 53.2 50.1 48.5 54.2 112.6 57.7 52.6 61.3 56.8 50.2 48.9 46.1 97.4 58.3 66.1 57.4 64.8 54.2 58 286.3 55.8 63.3 63.9 63.2 585.3 49.9 56.8 54.8 67.2 50.2 81.9 53.1 96.3 65.2 50.3 56.8 54.9 54 58.4 52.3 51.6 59.2 50.6 49.9 52.8 70.6 58 49.9 51 66.7 57 256 66.7 109.8 52.3 61.8 58.9 51.4 64.9 54.5 56.5 48.2 74.9 57.6 51.9 56.1 59 134.6 43.7 57.9 51.6 80.3 56.2 60.2 54.1 50.4 50.1 48.4 50.8 55.9 61.5 964.3 56 51.9 46.4 57.1 69.5 54.9 60.7 58.2 72.4 55.2 53.7 72.8 73.3 53.4 47.4 57.2 51.7 48.2 105.7 59.8 130.2 54.2 72.7 58.4 55.9 56.9 51.2 56 91.2 63.5 56.3 50.6 69.6 112.6 64.7 285.9 50.3 53.6 60.7 62.5 52.6 52.1 54.4 60.3 52.4 57 63.7 49.5 55 56.2 56.4 63.2 58 55.8 48.7 63.2 59.7 56.2 84.8 50.3 60.2 71.4 101.2 57.8 117.5 60.8 53.1 60.1 50.4 67.6 62.6 57.7 56.2 66.4 59.1 55.3 121.5 138.6 50.3 69.2 136.2 65.5 56.5 65.7 58.7 48.2 63.1 59.4 64 52.1 45.7 52.2 57.5 242.7 78.9 50.2 52.4 50.9 58.4 56.9 50.5 53.6 53.1 53.9 60 79.3 61.2 53.6 59.1 57.7 124.1 59.1 62.8 52.6 52.5 91.8 57.6 68 51.6 57.8 51.1 62.9 48.4 62.8 342.5 61.8 56.5 261.5 201.3 53.4 179.1 56.4 52.1 56.5 301 124.7 58.8 59 57.7 52 56.2 53.4 53.5 57.7 55.9 61.7 60.2 55.5 322.8 53.1 53.4 61.8 51.2 50 60.5 55.4 56.4 72.8 99.7 86.2 55.5 52.4 50.9 53.2 53.2 58.7 49.1 50.9 49.1 52.8 50.6 53.9 64.4 62 58.4 55.4 67.1 51.7 52.4 128.7 107.3 108.9 75.4 85.5 73.3 55.1 51.9 383.4 195.3 49.8 65.8 54.1 436.8 53.4 104.1 51.2 53.4 191.2 54.8 57.8 989.8 49.3 485.8 245.5 343.1 57.7 57 47.8 53.9 348.5 57 63 52.7 230 60.9 69.4 55.8 61.4 67.1 52.1 62.7 84 57.7 55.4 64.6 366.3 52.6 53 123.5 65.3 50.4 125.6 57.5 55.1 53.2 57.5 66.6 74 101.8 55 59.5 58.2 74.3 58.9 48.7 53.2 58.6 59.6 3024.5 55 49.6 63.6 54.6 53.6 47.1 54.6 59 60.6 56.9 69.8 147.6 56.1 48.9 54.4 58.1 56.3 77.1 58.9 71.4 122.5 51.7 335.5 60 51 55.2 55.4 52 96.4 89.6 537.7 63.5 49.9 54.4 50.7 48.1 49.2 55.1 79.6 59.8 53.2 54.4 54.4 57.5 52.8 50.7 56.4 49.9 56.4 59 58.5 110.9 59.7 50 62.1 66.9 57.1 56.2 68.7 51.5 51.3 47 53.3 51.9 52.8 52.7 51.5 279 5462.5 56.5 69.7 96.3 59.7 51.1 63.7 67.8 61.6 230.1 50.8 54.7 74.1 5751.8 59.9 55.2 58.6 81.3 61.2 64.1 61.2 55.4 58.9 61.2 54 53.9 49.5 56.5 105 49.4 210.5 51.7 53.6 58 52.7 60.2 69.6 534.1 55 51 119.7 54.7 48.8 55.9 55.4 54.7 70.2 54.2 55.4 63.4 57.1 58.1 64.6 55.6 52 77.5 142.6 68.7 50.6 64 54.3 126.1 55.7 53 56.6 58.1 58.2 55.9 55.2 48.6 64.7 47.3 53.5 69.3 64.7 62.5 58 52.4 60.3 357.5 56.2 66.2 53.5 85.8 55.7 60.7 1620.5 58.2 57.9 56.9 48.6 52.2 55.6 60.7 106.9 57.2 54 47.9 59.5 60.7 56.3 48.8 59.1 50.7 50.8 54.8 455.1 59.3 226.8 56.5 54.5 63.3 70.4 1541.3 56.9 54.6 56.9 61.2 59.1 53.5 51.9 638 1443.1 54.1 52.9 45.2 57.9 56.9 55.4 464.9 50.9 70.7 54.6 63.8 58.9 78.1 46.1 50.9 95.9 805.2 153.4 55.7 58.4 59.4 53.1 46.7 61.9 48.5 61.8 55.4 423.2 58.2 50.9 52.3 9270.9 55.7 57.3 59.8 49.4 53.5 59.8 52.2 96.7 58 52.8 51.3 157.5 56.7 5456.2 65.9 70.3 56 59.7 52.4 50.5 58.1 182.4 55.1 55.3 64 140 52 49 62.3 66.5 54 65.8 245 47.3 54.5 57.3 67 49.2 130.2 57.7 54.4 57.7 180.7 55.4 484.1 58.8 115.4 52.2 524.4 59.8 75.1 86.6 57.8 57.6 53.5 59.5 53.6 58.1 59.4 58.9 52.9 53.6 97.6 56.7 54.4 51 63.2 57 55.8 53.6 73.8 51.6 59.7 55.9 51.4 53.9 56.5 55.4 60.4 55.5 126.2 57.6 81.4 76.9 81.8 60.5 575 53.2 64.6 53.8 64.1 326.5 46.1 199.1 53.1 55.7 23323.4 117.7 56.5 107.1 56.4 199.7 55.7 68.4 58.6 52.9 52.4 290.4 62.8 51.3 64.3 51.7 296.7 297.1 109.3 86.3 54.4 49.9 59.6 56.7 53.5 49.3 57.6 47.1 55.3 54.1 51.6 92.4 66.6 49 61.8 56.2 52.3 62.7 77.5 53.7 50.3 85.2 71.5 107.7 51 68.3 459 564.4 71.1 149.8 79.8 79.2 101.9 94.6 57.1 44.8 51.6 51.1 645.1 229.8 86.8 62.5 52.2 52.7 793.8 62.1 46.2 56.5 165.7 47.4 45.5 53.9 50.1 47.8 1310.7 3353.5 51.7 62.4 351 52.3 50.1 55.3 185.9 942.7 1275.4 116.9 102.1 49.9 52.3 197.2 63 46 593.1 49.7 90.5 59.1 79.3 50.5 46.4 50.6 53 861 59.6 505 54.5 68.1 52.8 53.2 60 226.6 50.4 58.2 50.4 246.1 68.5 54.8 87.8 147 256.2 52.8 59.5 74 52.4 170.3 56.3 81 57 57 56.7 49.8 56 53.7 49.5 56.7 49.2 107.5 63.7 62.6 57.7 51.9 138.8 952.4 133.7 47.6 230.9 53.3 113.1 56.4 56.2 57.1 54.5 418.6 51.4 53.8 65.8 53.3 46.7 154.4 65.7 56 67.4 135.6 60.4 64.5 53.8 59.8 54.6 48.7 49.9 71.5 123.1 166.5 56.2 52.3 118.4 68.2 84.3 60.6 163.4 54.9 49 59.5 56 52.7 54.4 53.7 51.7 51.5 53 51.9 75.1 62.1 128 55.5 93.4 62.4 52.9 54.4 46.9 126.8 50.5 90.3 145.9 50.5 63.2 47 84.8 49 1008.1 53 241.1 166.6 50.1 52.6 55.4 52.6 88.8 53.9 58 59.8 58.2 53.9 195.6 53.1 52.4 57.8 47.3 57.4 59.1 51.5 51.2 66.8 57.5 335.4 55 53.4 58.2 73.5 339.1 67.2 156.1 1329.4 439.8 57.2 204.4 96.7 51.5 1487.8 68.4 956.9 493.7 330.3 659.5 380.4 54.3 51.3 981.5 96.3 265.2 77.8 58.3 424.8 57.9 66 60.8 57.8 54.4 61.9 64.7 197.6 3409.9 57.3 1173.3 1246.3 52.1 298.3 1288 4536.1 1601.1 185.3 61.5 53.1 57.5 54.2 45.1 164.4 61 55.9 178.1 311.6 67.2 53.7 55.2 58.6 55.8 134.4 59.9 58.5 256 83.5 53.6 50.6 218.4 62.1 48 57.1 100.6 48.5 859.8 61.6 109.5 61.5 48.6 59.1 54.6 53 79.8 59.6 56.4 118.3 54 51.4 55.5 1418.1 396.3 253.8 58.1 621.5 221.1 350.8 104.5 53.1 2103 3913.6 52 53.5 48.5 54.9 61.8 98.7 61.8 57.3 46.8 63.1 54.1 47 52.6 51.6 176.2 47.5 159.6 95.7 60 143.9 118.2 615.8 367.2 102.4 188.4 64.3 580.4 57.3 51.5 65.8 238.2 66.2 55 50.2 56 7464 210.6 47.8 66.8 55.1 52.1 61.5 96.5 62.2 591 51.2 64.8 60.1 1145.1 492.1 52.6 53.4 56.1 103 53.5 549.9 62.5 49.9 49.6 384.2 70.7 70.9 46 56.3 157.9 295.1 639.3 55.1 57.4 52.5 232.8 173.4 337.5 125.2 52.8 49.2 53.4 284.2 227.6 114.2 287.8 73.6 53.3 450.2 56.5 99.3 75.1 59.2 60 55.7 53.9 52.7 56.2 46.3 48.2 55.6 48.6 70.1 41.8 57.1 61.5 51.7 54.6 62.5 48.9 61.2 60.3 51.8 64 60 54.8 53.3 67.3 54.2 44.9 56.3 53.8 49.4 51.1 49.9 50.1 50.8 53.5 57.2 50 53 56.9 49.1 53.3 54.8 50.8 61.6 58.9 58.9 52.1 47.9 62.5 50.4 47.3 52.9 47.8 50.5 428 170.1 56.6 50.6 67.4 58.6 80.8 61.7 48.4 67.7 104.7 62.6 49.8 64.9 83.6 90.8 113.9 51.3 46.3 59.7 51.4 51 56.2 427.1 156.8 53.6 471.2 50.2 119.1 103.4 47.8 61 1132.7 546.8 48.3 50.8 57.4 65.8 44.7 51 65.5 55 54.4 138.9 61.4 53.5 60.6 81.2 74.7 55 499.9 159.9 83.8 48.1 191.8 354.2 152.4 274 306.4 400.9 50.5 74.2 46.9 80.6 66.8 62.3 50.1 48.5 51.5 52.1 169.2 78.1 54.3 55.9 83.8 50.3 67.1 54.3 59 48.2 57.7 355.1 310 72.5 161.1 48.8 49.6 50.1 59.8 398.5 265.4 672.1 64.9 53 644.9 55.7 95.5 55.8 92.3 146.6 128.7 139.3 60.8 45.6 56 54.7 57.8 76 205 47 286.9 73.8 53.9 112.1 62.5 172.9 50.9 62.3 305.6 58 338.1 251.5 101.7 97.6 448.1 56 223.8 75 60.2 68.8 56.9 77 184.2 63.4 67.9 56.9 48.7 1164.2 348.5 1516.1 59.7 57.1 160.9 140.1 45.4 77.2 53.2 55.1 52.4 95.6 58.6 95.8 51.1 57.8 53.8 673.9 101.3 773.7 473.7 50.6 55.5 53.2 52.5 53.8 62.7 49.2 50.8 270.3 101.5 63 85.2 119.6 57.3 972.3 391.4 59.7 53.9 142.7 55.5 159.8 56.8 50.7 61.5 51.4 54.6 51.3 50.9 54.3 57.9 448.1 197.9 50.4 93.5 84 182.4 59.8 89.6 2741.9 58.2 104.3 70.3 705 735 94.7 50.2 53 61 54.6 101.2 52 493 206.9 73.8 53.3 71.3 94.9 98.6 53.7 58.2 67.5 805.5 817.6 63.8 48.1 62.5 127.1 52 62.1 925 395.6 187.3 55.9 62.1 59.8 185.6 131.2 53.2 58.7 70.3 69.5 131.8 80.3 58.3 50.3 50.9 47.7 48.1 50.9 60.1 54.4 52.7 51.7 52.2 47.1 55.9 59.1 56.3 48.2 49 53.2 59.1 662.1 54.6 87.9 53.9 50.9 1909.1 382.5 154.5 71.1 58.6 2549.7 224.8 49.8 51.6 57.3 58.1 47.5 58.8 49.8 59.1 57.5 420.1 125.2 156.6 50.2 114.8 140.1 73.5 66.5 55.1 116.4 55.5 51.9 54.9 55.1 209.3 224.7 64.3 48.6 49.8 56.1 105.3 49.5 57.6 542.4 50.1 65 875.6 51.1 76.7 64.2 50.8 56.9 61.1 54.1 86 299 55.7 53.1 62.9 67.1 53.2 46.9 199 48.9 170.9 77.7 58.6 813 937.5 3950.1 871.7 113.6 118.2 479.4 116.6 63.4 231.8 49.4 56.5 54 46.6 50.8 56.3 877.2 52.9 46.3 62.9 50.2 71 56.8 62.2 148.9 79.8 63.8 220.6 54 49.6 54.1 60.1 80 65.8 51 53.9 52.8 390.8 193.1 52.4 58.4 100.6 180.4 681.9 399.2 75.9 65.8 99.1 268.6 522.2 67.4 787.1 65.2 54.6 57.7 741.2 69.8 274.9 360.3 59.8 58.8 101.4 1216.6 147.6 41.9 109.1 49.5 188.9 47.7 142.7 60.5 104.7 74.7 48.6 1227.7 50.6 2988.8 46.1 55.5 66.9 51.9 50.2 52 63.5 85.6 57.8 52.9 50.4 50.6 141 83.1 118.7 56.3 50.2 71.1 387.4 59.6 60.9 52.9 217.1 82 63.5 52.8 70.3 553.3 65.6 143.3 47.8 54.2 56.5 68.6 117.8 132.4 656.4 761.1 202.1 52.7 391.5 333.7 58.4 111.5 527.2 226 62.1 51.7 138.9 183.4 396.8 105.5 88.9 108 357.2 367.3 587.8 52.4 294.4 808.7 174.7 154.8 97.5 58.6 65.5 68.2 199 373.4 84.7 68.5 65.1 54 44.8 79.9 51.6 64.2 55.4 59.3 104.9 138.8 194.9 55.4 40.5 54.8 64.2 64.1 53.2 46.7 54.2 53.8 58.6 51.2 52.1 53 154.4 76.1 49.1 55.7 166.8 73 54.4 61.4 45.3 61.4 53.8 725.2 55.2 72.3 73.1 66.7 50.4 58.9 53.7 49.7 53.2 50 48.3 480.9 455.5 71 172.3 171.8 59.6 411.7 141.3 129.1 441.8 55.4 79.8 66.7 81.4 50.4 51.9 58.7 55.7 51.4 107.8 225.5 466.6 105.8 59.2 62.6 45.1 274.7 146.8 138.6 50.2 72.4 49.2 54.5 59.6 76.7 49.9 52.9 64.8 156.5 52 48.3 50.2 116.2 58.9 54.5 49.6 62.8 56 50.5 145.4 432.8 91.3 59.5 67.1 51 51.9 93.8 215.7 1517.2 51.4 194 2005.3 99.5 58.3 60.6 330 44.2 46.4 52.2 444.3 162.4 58.7 93.4 144.5 74.8 56.8 62.6 92.3 46.2 49 1508 113.3 147.3 67.9 48 63.8 124.9 57.1 48.4 152.5 52.8 47.2 64.5 55.7 50.7 75.4 55.9 51.4 927.9 51.9 58.4 92.4 54 78.8 75 178.7 55.3 72.2 66.3 56.7 168.4 48.5 57.1 55.5 52.5 123.4 48.7 63.6 8519.8 118.9 56.1 57.4 50.1 59.9 60 62.2 50.1 49.1 97.2 54.3 55.1 53.2 86.4 63.6 54.5 94 240.2 246.6 52 55.2 75.9 187.7 98.2 51.2 224.5 73.8 60.7 55 56.2 57.9 54.5 80.3 62.3 58.2 1587.1 75.9 54.3 52.2 51.9 52.6 74 57.1 99.1 70.8 67.5 52.5 62.8 62.6 84.3 64 55.1 64.7 53.3 50.5 103.4 63 51.9 58.1 53.6 49.2 57.5 56.6 52.4 53.1 45.9 86.3 2058.1 51.2 55.7 53.8 66.4 54.9 79.5 202 198.5 97 72.3 263.7 55.2 58 52.5 52.4 52.9 69.7 74.1 67 52 117.9 53.1 89.2 52.3 57.5 1660.4 71.7 745 58.9 59.2 945.7 67.5 54 89.1 131.8 67.2 56.9 147.4 45.1 83.8 69.6 188.7 554.2 852.8 53.9 51.8 54.6 53.1 56.8 139.1 912.2 51.3 49.7 247.9 276 85.6 589.6 55.5 52.4 110.4 77.3 60.5 53.9 572.9 109.7 48.6 48.3 256.7 118.5 53.9 64.8 106.1 933.5 51.4 354.5 55.8 56.6 1119.3 163 65.1 64.5 57.6 53.1 51.4 53.7 55.2 55.4 163 47.3 53.9 78.2 56.4 127.9 61.1 309.6 59.2 52.8 55.2 53.8 51.1 214.7 60 419.9 47.7 255.4 48 804.4 56.2 641.3 1738.4 305.1 3472.6 329.3 72.1 68 48.4 45.7 55.9 54.2 66.5 54 575.3 49.2 52 290.2 175.3 227.9 62.3 81.4 192.7 447.1 186.1 138.4 57.2 57 64 50.9 52.5 47.5 130.8 239.1 111.9 52.7 63.5 295.7 51.2 121.4 51.8 84.1 117.3 51.8 55.3 66.1 697.8 54 56 50.4 56.4 125 56 234.5 52.2 53.3 58.2 127.4 59.9 99.7 61.5 86.9 209.1 45.8 59.3 54 911.5 52.7 62 50.3 913.6 55.8 51.2 49.4 66.8 51.3 53 51.2 61.1 64.6 50.7 50.4 49.2 57.6 51.4 51.1 55 58.8 70.6 54.2 54.4 53.2 59.8 60.8 64.3 63.4 199.3 56.9 56.6 57.6 1557.4 51.5 49.7 64.5 53.7 78.8 57.2 55.8 47.8 51.1 649.6 63.2 84.6 55.5 614.5 80.2 51.1 55.4 52.1 51.2 2914.5 56.3 54.8 374.6 247 59.9 50.2 943.5 60.8 69.9 548.7 59.8 46.2 48.7 52.3 53.9 61.7 79 56.9 50.8 51.9 60.4 68.6 64.1 51.1 57.1 58.6 50.9 157.4 68.4 195.5 153.9 52.9 163.3 81.6 58.6 54.1 77.5 52.3 406.9 127.4 51.1 76.5 69.1 63.3 48.8 49 302.2 52.1 55.9 446.6 51.9 139.7 110.5 229.4 52.7 56.1 50.8 110.2 195.3 49.9 152.8 51.9 51.4 57.5 49.4 439.7 60.2 348.5 109.7 75.4 75.9 102.1 75 505.8 53.8 57 46.2 87.2 66.9 72.5 1165.2 181.7 53.6 58.3 55.7 47.9 57.5 311.5 64.7 131.9 66 450.6 51.1 93.6 59.2 67.4 228.8 58.8 123 73.3 45.9 64.1 234.5 46.9 51.9 59.2 47.8 57.6 53.3 50.9 79.1 74.6 76 67.7 986.9 1176.7 66.5 63 53.8 57.1 59.3 51.9 60.1 51 60.7 46.6 337.8 58 135.1 528.5 5860.9 58.1 49.6 75.6 124.5 52.9 58.2 65.7 295.5 58 595.5 233.4 110.9 547.3 69.1 91.7 340 368.5 108.9 50.7 134.9 197.8 570.7 387.8 58 330.4 233.7 549 915.2 127.6 597.2 346.2 54.2 81.9 119.7 50.2 639.3 58.9 82.3 160.7 209.1 1370.1 641.9 249.8 138.4 66.8 640.1 938.6 90.1 58.6 195.2 54 80.1 64.7 136.1 574.9 76.2 65.2 56.7 524 122.4 294 46.7 80.5 163.6 72 330.3 52.5 70.8 54.5 127.7 85.7 604.3 276.5 101.8 369.6 626.1 265 256.5 213.3 133.1 417 684.1 323.1 796.4 53.3 338.8 81.9 69.2 560.1 326.1 169.1 186.6 122.1 210 556.5 55 161.9 384.5 345.6 626.7 176.6 867.7 132.6 301.2 192.6 363.9 72.6 280.9 575.4 270 114.1 135.2 69 100.1 260.7 1794 168.3 374.8 212.8 283.3 61.7 98.3 70.3 200 143.8 68.4 58.6 48.6 49.8 44.7 51.5 51 52.6 80.5 59.1 43.3 105.8 71.6 56.4 109.4 48.1 47.7 56 52.5 2368.5 1008.3 1665 48.9 279.2 476 49.6 90.6 59 47.5 53.9 110.7 8563.5 60.2 68.1 64.8 65 63.5 74.1 114.8 56.7 58 75.6 126.5 93.2 60.8 51.5 222 186.4 292.2 53 51 62.3 52.5 52.7 52.4 62.2 2909.2 59.3 56.1 58.8 283.5 1150.1 59.1 64 52.3 89.8 52 101.4 127.4 51 54 98.5 49.5 56.2 98.1 60.3 1115.8 54.9 249.9 59.9 433.6 59.2 52 57 59.1 59.5 48.9 53.2 555 1887.1 59.5 50.3 175.8 365.2 93 178.1 61.4 2856 67.7 186 57.1 63.8 77.1 54.5 190.1 238.9 63.5 46.4 52.1 281.9 55.6 47.5 92.5 66 86.7 67.7 75.9 67.5 48.4 268.9 76.5 177.4 507.1 89.1 215.8 52.5 278.1 57.7 59.8 55.3 138 73.5 59.4 132.1 58.6 80.1 330.9 133.5 1112.4 190.4 242.9 150 56.5 105.9 290.3 55.9 99.4 133.6 119.5 50.8 48.1 56.9 51 213.6 53.8 54.5 52.5 366.4 94.7 91.2 230.7 312.1 89.7 78.6 61.2 308.7 103.2 58.1 61.3 243.6 185.8 535.9 50 48.1 51.5 58.2 49.5 61.3 54.6 49.9 52.7 277.7 521.6 59.4 66.7 55.4 162.7 52.9 55.5 68.3 62.1 61.1 50.9 53.9 52 51.6 51.9 67.2 54.8 56.3 55.3 56.8 65.3 50.1 61.5 64.6 57 113.7 57.7 52.7 55.3 49.8 63.4 49.5 58.5 253.8 212.4 53.2 53.4 54 90.9 220.6 91.1 76 187.1 44.7 85.6 54.4 76.8 320.9 62.6 122.8 79.2 341.6 1365.4 2324.7 1119.9 1592.3 123.1 1704.2 72.3 51.6 66.1 60.5 64.4 64.7 178.5 60.3 46.9 54.3 55 49.7 2346.5 57.7 111.6 69.5 52.2 45 52.3 58.1 54 52.6 200.6 73.3 49.3 387.7 51.9 80.4 453.3 59.2 51.7 62.6 56.8 51.4 52.6 55.5 60 911.9 54.4 56.4 58.8 57.6 61.5 64.4 49.1 48.8 59.2 45.9 51 49.6 46 47.5 60.7 50.1 61.1 59.9 47.1 114.8 101.7 58.7 57.8 50.9 52.6 2751.1 2590.9 53.2 62.2 47.7 10337.5 59.9 59.9 50 322.2 53.2 149 117.6 16015.5 15134.5 172.8 60.2 52.9 74.9 49.2 619.6 58.9 55.3 49.9 57.4 50.7 46.5 51.4 122.2 61 50.8 51.3 51.9 72.2 51.4 48.3 55.3 74.5 63 77 58.7 50.6 55.1 52.6 65.4 57.8 60.4 609.3 1302.8 56.5 54.9 94.1 86.4 50.6 55.3 67.6 56.3 68.1 70.6 201.8 483.1 59 52 52.3 57.6 58.2 50 116 116.2 59.8 54.6 56.1 47.9 54.9 54.9 49.8 401.5 46.7 59.5 60.1 56.2 52.3 594 66.6 532.3 60.9 50.9 51.8 50.5 504.1 62.7 67.9 314 113.5 544.9 90.4 55.2 79.6 53.3 173.4 92.8 66.6 328 369.2 65.2 48.6 125.8 55.6 67.1 58.7 4674.9 514.1 50.3 50.2 53.8 166.9 529 208.8 69.6 386.8 56.1 73.9 48.2 12943.1 87.1 1543.1 91.1 322.3 56.8 60.6 53.8 90.6 97.2 54.9 58.8 320.4 931.5 51.7 50.9 50.3 52.4 53.8 62.5 63.9 47.2 68 355 56.2 52.8 55.2 70.5 53.9 1430 84.5 61.4 243.2 53.2 76.2 67.6 897.2 80.8 431 802.3 933.1 138.6 106.8 56.1 87.4 51.1 64.3 48.3 58.8 100.2 68.2 51.1 123.3 47.6 52 109.6 419.1 80.7 55.1 60.2 82.3 80.5 48.1 1245.4 56.8 401.6 110.8 51.2 101.4 264.1 60.1 56.6 58.5 59.2 58.1 108.5 44.3 54.5 49.8 284.9 139.9 87.1 60.7 237.6 55.7 49.9 111.5 53.9 49.7 70.4 2371.7 51.1 59.1 53 57 51.1 78.4 56.2 147.5 59.2 52.3 61.2 53.9 100.6 4415.5 93.2 61.4 62.1 54.7 68.7 49.2 52.3 49.7 63.6 59.3 67.2 56.5 91.5 51.5 51.7 53.2 633.8 333.6 51.7 54.9 54.1 48.5 143.1 55.6 74.3 234.9 99.1 58.1 67.2 44.1 113.6 53.9 85.5 124.9 129.3 54.1 132.9 55.1 62.9 73.5 74 1208.9 108.4 842.1 114.1 267.7 295.8 1212.8 267.8 66.3 125.4 47.7 66.2 242.8 47.3 53.2 42 56.1 58.3 403.2 163.8 777.7 50.4 52.9 52.2 59.9 257.8 8006.8 272.4 179.7 98.2 426.3 127.3 110.4 380 58.1 70.9 47.6 563.1 49.2 52.9 1438.4 50.9 1084.8 2016.9 162.7 70 104.4 63.1 57.7 53.2 57.7 207.3 51 125.8 191.5 191.3 53.8 56.8 53.4 62.9 82.8 477.3 50.8 56 2846.6 113.4 123.1 1509.1 1266.3 930.4 2224 626.1 54.9 48 708.6 1052.8 417.6 110.4 160.2 296.4 61.2 65.5 2219.3 57.9 183.8 1785.2 2480.9 568.4 792.2 44.5 52.5 1631.6 1157.4 735.8 1458.2 4266.4 235.1 51.8 92.9 46.1 1116.8 586.5 991.8 51 1981.3 1708.1 690.7 767.4 49.4 85.4 59.2 59.3 48.2 53.9 49.5 109.2 68.6 568.4 1272.1 49.7 65 52.1 52.8 80.5 56.1 5659.2 514.8 103.9 72.3 56.3 60.6 60.2 57.4 53.2 51.9 72.9 92.6 51.6 51.2 57.3 67.7 74.1 52.4 52.4 51.1 49.4 60.1 49.7 52.3 68 53.9 64.5 51.4 94.2 52.7 148.4 67.1 183.8 63.2 288.1 712.9 82.9 54.1 83.6 53.7 61.7 54.1 52.7 50.8 50.5 56.7 238.3 53.5 62.5 58.8 61.5 57.4 120.8 55.8 45.9 55 56.4 50.1 59.1 56.8 54.8 79.7 80.1 46.5 54.6 66 59.1 59.4 50.5 53.4 57.9 56.6 128.4 323.1 49 71.3 49.4 49.4 58.2 46.3 55.5 70 123.6 119 113.1 53.3 73 68.6 199.2 51.4 161.3 132.1 80.5 54.3 3518.4 191.5 135.6 52.5 52.9 50.2 56.6 139.4 53.5 52.9 52.6 75.4 81.4 1750.9 134.9 94.2 51.7 3311.2 95 60.3 90.7 84.7 124.2 55.8 55 69.6 1223.4 80.6 58.1 57.9 2148.6 221.7 115 138.8 76.7 85.1 83.2 94.8 80.9 95.1 299.3 62.2 194.9 100 135.6 47.9 76.7 51 68.2 102.5 218.8 92 1104.2 226.5 55.5 45.4 61.9 56.1 51.9 52.2 60 52 52.2 83 57.1 72.3 66.9 329.4 262.8 1820.2 305.7 160 59.1 51.2 51.5 61.6 69.8 103.2 380.9 60.5 52.2 480.2 173.5 105.1 336 44.3 190.3 3090.4 1356.3 53.4 200 454.3 69.6 55.8 873.6 53 68.6 56.8 63.3 49.1 51.8 58.3 481.7 176.1 53.5 50.7 58.3 602.7 61.1 216.5 49.4 71.8 53.8 61.6 46.5 54.5 57.7 49.3 53.2 11071.7 90.9 58.8 54.7 134.3 50.6 57.6 103.5 214.3 1028.3 60.2 58.6 54.5 53.6 48.3 53.8 48.1 56.1 50 60.8 55.8 50.9 53 55 63 45.2 69.7 47.4 49.3 57.6 68.2 57.2 60 50.2 46.6 55 48 46.9 66 112.2 191.8 52.1 191.7 61.9 50.1 123.6 969.2 241.4 49.9 52.7 141.1 203.3 205 71.8 50.6 51.1 66.4 60.7 53 375.4 49.6 50.4 293.3 104 90.4 51.4 58.5 51.7 503.5 60 55.2 58.9 1582 52.3 86.3 49.7 75.5 55.1 703.3 401.6 48.8 242.3 144.8 51 69.7 84.8 78.8 57.6 54.1 54.3 62.2 62.6 436.1 54.6 186.9 108.1 85.8 55.2 140.1 46.8 58 64.1 94.6 48.1 78.7 57.6 50.3 107.1 51.2 59.3 79.3 65.5 68.2 115.4 66.5 68.9 196.6 244.4 67.6 54.7 65.3 103.8 246.9 509 63.7 56.8 57.4 54.1 328.4 64.2 1023.9 54.9 369.3 91.6 106.6 88.2 56.6 51.3 69.5 196.6 200.3 48.2 133.4 56.9 1464.3 135.6 3674.9 192 675.4 52.1 68 366 62.4 377 94.7 58.9 52.7 54.7 53.5 52.1 62.9 1338.1 50.4 989 50.6 53.1 152 51.1 57.2 68.7 46.7 81.8 56.8 56.8 53.8 90 56.9 53 57.3 55.2 53.3 56.6 52.4 60.3 56.4 100 51.8 51.1 56.7 598.3 185.2 371.6 52.1 65.1 49.4 48.7 48.9 53.7 190.2 51.1 49.7 54.1 257.6 55.4 7652.2 74.7 69.6 548.6 247.4 51.9 58 57.1 52.8 53.2 57.5 47.6 52.4 51.2 53 52.4 159.3 81.2 81.3 57.9 47.2 102 146.9 454.8 353.6 292 55.5 60.4 288.5 56.7 51.4 51.3 49.4 50.3 61.7 74.5 55.9 55.1 51.6 308.5 59 54.9 332.6 51.4 53.8 55 50.5 54.4 55.4 57 50 56.5 53.3 52.5 60.9 61.7 51.9 76.9 124.9 58.1 55.5 56.8 61.2 139.3 411.2 91.8 56.4 56 60.3 51.7 52.8 50.1 52.2 77.2 141.3 95.8 72.6 172.6 75.1 49.7 53 50.5 52.7 55.9 59.2 45.5 69.5 83.1 69.8 68.2 83.9 62.6 55.4 52.5 49.5 49.9 52.5 60.2 48.2 44.5 52.6 49.9 53.5 52 52.9 53.5 53.3 50.2 55.6 46.1 50.9 50.6 156.3 100.3 201.9 51.9 52.4 1176.3 59.8 63.1 57 52.1 51.7 52.3 56.3 58.9 48.7 54.8 49.1 54.2 192.6 205.7 56.2 67 71.3 56 113.7 53.5 57.7 49.5 53.8 52.9 49.9 53.2 49.9 66.2 52.5 50.3 54.2 56.5 48.6 57 54.3 53.7 55.2 1186.6 53.1 51.9 65.5 178.8 204.8 56.8 105.4 52.5 172.7 831.4 302.6 352.9 50.7 49.8 65.5 71 921.5 614.5 536.4 219.4 394.8 349.3 91.8 174.2 324.6 117.5 168.8 66.9 269.9 96 253.1 108.4 58.8 86.4 78.8 925.2 54 50.1 49.2 325.7 805.7 89 145.3 54.8 244.7 68.3 59.7 130.6 60.4 76.8 126 51 52.4 52.1 150 53.8 52.4 52.6 66.9 60 50.6 52.3 53.1 58.8 56.3 52.4 63 58.4 62.9 54.9 52.6 57.9 51.7 61.6 50.4 52.1 52.1 60.5 52.4 55.9 52.8 105.8 65.3 206.5 441.1 65.7 1089 347.3 137.6 252.4 4207 57.5 57.3 1268 49.2 50.6 57 260.4 75.8 487.3 49.8 58.3 64.2 54.7 48.2 70 257.3 49.4 90 134 420.7 57.5 215.8 62.8 152.7 290.8 50.8 86.4 178.8 430.7 64.3 62.6 49 52.5 385.6 52.1 61.8 58.7 68.3 61.6 71.9 227.6 60.1 58.5 52.1 56.7 55.7 53.9 234.7 100.5 265.1 103.4 476.6 1198.3 53.1 239.6 251.9 181.7 52.7 168.7 212.8 124.3 376.3 201.2 51.7 51.3 1619.5 78.5 48.7 406.5 65 195.7 155.3 54.8 66.2 68.7 54.9 63.7 1268.6 49 370.2 442.8 276 96.2 89.9 65.8 52.1 45.8 109.8 188.4 352.2 55.6 55.8 88.9 53.7 86.2 40.2 269.8 50.8 885.5 852.1 57.5 54.4 51.9 56 52.7 60.3 52.4 48.1 63.6 57.5 51.6 62 60.3 50.8 51.3 50.3 54.8 54.9 46.2 584.6 53.8 58.2 58.7 308.4 51.9 327.1 398.7 214.4 142.3 56.1 75.4 1475.7 46.6 124.2 105.9 276.7 186.4 422.3 23557.8 69.8 425.5 360 164.4 55.9 49.7 66.6 54.4 54.4 51.2 477.4 849.2 530.5 144.4 1034 57.6 51.2 56.4 53.3 53.3 52.9 83.5 62.1 55.9 563.4 52.8 87 72.7 208.3 61.3 54.5 104.2 55.1 62.9 55.9 51.6 52.7 59.9 49.7 51.8 70.5 93.8 59.2 166.6 53.8 46 132.3 421.9 69.5 490.7 163.2 73.7 86.8 145.4 50.6 46.2 48.9 468.8 583 53.5 52.7 65.2 54.1 122.6 52.7 53.9 49.5 65.4 52.2 59.3 65.8 54.9 48 54.5 55.1 53.2 56.2 56.9 48 300.6 89.1 55.7 55.9 49.8 265.2 54.6 48.1 52.3 55 55 48.8 56.2 53.3 51.6 51.2 50.2 48.6 138.3 50.4 86 58.7 65.7 132.3 54.5 46.7 47.7 61 44.6 60 99.5 52.3 60.3 52.6 56 139.6 74.7 86.6 48.7 47.2 54.2 58.8 60.1 60.4 292.4 64.3 54.2 50.5 61.6 46.5 65.6 51.1 45.8 50.5 51.8 54.5 154.6 51 47.3 52.1 46.9 57.4 48 48.2 51.4 51.9 48.8 55.1 53.3 58.7 51.4 54.3 51 47.8 53.1 46.9 53.6 48.1 50.7 59.1 64.9 51.1 51.4 52.8 48.3 52.1 47.1 50.9 61.8 54.7 49.8 53 54.1 47.7 51.8 46.8 58.8 52.4 51.1 49.9 52.2 60.6 52.4 53.7 75.9 54.3 47 50 57.9 54.3 55.3 50.4 55.4 49.7 64 54.8 51.2 50.9 54 54.2 53.4 49.9 50 48.3 51.6 49.9 50.5 52.1 52 57.6 55.9 48.7 52.8 49.9 48.1 59.4 51 56.7 54.5 54.2 61.8 55.4 59.6 56.7 50 51.4 50.3 52 61.5 52.4 55.8 51.5 55.4 55.7 51.9 50.8 52.9 57.7 53.1 64 66.7 48.5 56.2 56.2 64 54.2 57.5 46.8 61.7 64.9 49.6 53 64.2 55.7 53.1 62.3 55 56 51.4 52.8 61.5 51 68 55.3 52.3 58.2 51.6 54.6 56.2 59 52.9 67.3 55.5 55.7 53.3 68.9 51.5 53.1 49.7 45.6 59.4 50.2 49.1 47.6 60.4 52.5 55.4 52.2 49.7 52.6 55.1 54.3 53.2 48.9 52.6 50.7 48.5 55.6 58.9 48.5 69.2 61.6 55.9 52.2 48 60.2 48.8 53 57.3 51.1 48.7 51.5 49.5 49.5 49.1 96.9 67.9 46.2 60.3 56.7 55.4 54.3 67.9 57.1 50.3 49.4 49.1 58.7 64.6 52.7 50 57.3 49.4 56.2 60 54.9 67.8 53.5 64.9 60.7 51.6 55.9 62.5 54.8 55.8 51.9 58.8 55.9 56.5 49 48.7 52.5 53.7 57.3 51.8 57.5 54.1 53.5 57.1 51.9 54.6 54.1 49.3 52.8 50.5 51.7 52.6 56.1 55.4 52.6 52.6 56.8 52.7 57.2 52.2 56.5 52.7 53 51.5 50.5 53.2 58.9 49.4 54.1 47.9 52.1 48 54.7 52.6 55.4 52.2 51.2 50.5 52.8 47.7 61.7 44.6 64.8 55.6 58.8 53.5 55.7 49.2 53.2 58.6 53.3 48.2 53.4 58.6 47.8 56.9 44.6 48.2 50.1 60.2 57 50.9 45.4 63.7 55.3 48.7 47.5 51 57 52.5 48.3 53.2 45.5 55.2 64.5 54.6 59.6 51.4 46.6 65.6 48.4 56.1 58.1 52 54 48.2 53.3 54.7 58.9 48.7 48.7 49.9 49.6 50.5 48.7 49 57.8 50.1 57.2 50.1 49.1 52.7 58.2 55.9 44 52.3 55 61.3 56.1 61.8 53.5 52.6 56.6 52.6 49.2 43.5 50 52.1 46.8 53.4 43.3 49.4 56.9 53.7 50.8 52.5 70.9 54.1 51.8 48.4 56.5 60.8 51.5 55.5 58.5 55.1 54.9 54.1 51.9 52.8 48 52.4 54.7 46.3 59.7 52.7 55.1 54.7 57.8 51.3 49.1 51.7 57.3 52.5 50.5 52.9 49.9 56.2 52.3 48.1 48.6 53.1 49.7 48.6 55 49.2 51.6 43.8 47 48.2 49.7 58.8 46.6 52.6 53.4 64.1 52.3 65.3 47.9 50.5 53.8 52.7 51.9 47.9 53.8 48.3 49.8 61.6 84 53.9 53.2 51.6 58.1 52 55.7 48.3 47.7 57 60.3 57.8 44 52.9 47.7 53.8 51.2 53.7 47.6 49.6 52.5 52.9 51.4 48.4 52.1 59.5 49.1 49.1 52.5 53.9 56.2 49.2 49 53.9 59.1 49.6 53.6 52.2 52.9 50.4 51 51.8 50.8 50.9 52.5 53.7 58.2 49.1 43.9 54.8 268.5 92.3 69.4 306.4 58.7 155.5 92.1 68.2 400.3 50.2 44.3 10346.6 62.2 131.9 59.5 396 52.1 73.9 306.7 146.6 45.8 688.2 98.1 69.3 61.1 80.7 64.1 108 50.6 166.9 84.1 109.8 372.3 452.8 90.4 50.5 188.7 70.7 201.1 62.9 130 55.8 387.5 216.3 579.7 57.3 54.3 266.8 55 66.7 67.1 56.2 124.9 102.1 45.8 50.2 51.8 51.6 48.8 56.4 49.1 731.9 52.9 2223 195.7 48.9 49.3 48.8 49.2 53.4 54.9 61.8 54.1 56.1 49.4 63.9 51 57 59.8 46.8 47.5 48.7 57.9 75.7 95.4 137.9 47.6 63.3 53.7 49.1 63.6 68.4 192.3 57.9 60 94.6 57.7 119.9 60.9 51.9 59.3 57.2 67.1 52.4 57.4 57.2 62.1 49.1 52.8 127.8 53.2 47.4 51.9 56.7 50.5 53.8 50.8 59.9 56 757.7 84.7 63.7 78.6 51.7 51.9 501.2 76.3 631.7 64.2 58.3 75.3 386.3 192.6 52.6 46.4 54.3 57.4 76.5 51.1 57.4 48.4 251.3 97.5 53 54.8 208.8 53.3 52.5 225.2 60.3 233.8 65.5 2244 71.1 51.1 48 48.7 63.1 49.3 64.7 72.1 59.2 53.7 526.1 66.3 71.4 50.8 1644.8 53.2 55 50.9 51.4 52.7 51.1 1201.1 95.2 374.6 54.9 68.9 63.2 398.3 55.7 137.7 58.7 4881.4 55.8 50 54.5 1428.2 50.1 53.4 57.6 726.1 101.9 50.4 48.2 49.8 56.4 177.4 102.5 111 1844.4 57.5 54.1 64.6 51.5 2013.8 61.6 54.4 51.6 308.6 415.6 50.9 748.4 272.2 120.7 181.2 131.2 52.8 55.7 49.9 47.7 50.3 53.8 50 57.3 52.6 53.7 244.7 51.5 288.1 75.7 54.6 54.8 1026.6 56.1 65.3 65.2 656.8 55.9 240.1 98.3 165.5 203 62.5 48.3 56 97.4 62.2 57.8 55.4 106.9 116.5 54.1 51.8 56 52.4 48.8 44.9 51.8 56.5 729.2 43.3 45.8 135.8 650.3 56.9 52 53.8 453.9 252.9 47.7 72.3 137.5 64.1 149.2 66.9 80.7 85.6 55.7 221.2 397.1 384.8 49.8 208.4 47.6 92.4 50.3 48.2 52 441.9 50.6 95.8 66.5 207.3 50.8 61.1 59.9 66.3 74.9 111.9 254.6 51.6 57.7 47.1 55.5 109.1 101.5 53.8 53.4 53.9 61.7 54.2 56.8 51 54.2 1115.4 733.9 91.6 742.8 76.3 107.9 473.5 130.3 176.1 55.7 222.4 71.5 775.6 430 77.3 121.1 57.6 77.6 62 252.3 103.8 1488.1 78.1 93.8 71.9 54.2 54.2 54.5 138.2 62.9 615.7 56.4 57.2 50.4 199.3 97.9 57.6 1252.8 48.4 251.1 363.4 60.5 47.4 59.4 622.4 52.6 61.5 50.1 58.3 50.9 57.9 47.3 49.4 49.6 57.8 48.6 49.3 55.9 46.2 47.7 50.6 162.4 57.6 53.4 52.6 56.4 157.3 62.4 48.6 57.9 51.8 60.9 69.4 48.9 62 67.1 91.3 84.2 62.8 380.4 401.4 173.7 118.7 54.4 49.5 58.9 60.3 57.7 123.7 130.7 165.6 76.1 3578.4 2651.9 2507.5 57.3 142.4 54 53.4 56.3 113.4 105.4 445.2 54.5 56.3 49.4 56 52.7 50 61.8 52.3 66.6 55.9 52.7 56.8 44.1 52.6 49.8 57.9 52.2 61.6 55.3 49.7 57.9 48.9 57.7 74.1 47.5 50.1 59.8 49 54.2 46.9 49.9 51.2 62 55.1 56.8 50.9 55.6 46.2 46.9 56.1 53.8 48 51.2 53.3 48.1 50.9 45.9 47.6 50.3 54.8 57.6 52.7 57.5 52.7 69.4 51.6 52.5 51.5 64 48.9 48 57.5 56.4 50 56.2 54 53.1 50.5 54.6 48.4 56.9 48.5 51.7 58 51 52.9 48.1 55.8 55.4 50.9 100.7 52.5 56.4 55 55.5 50.2 49 43.5 60.8 50.4 48.7 54.1 65.8 52 53.7 45.5 59.6 55.7 54 49.2 53.4 48.1 48.7 51.6 53.4 53.9 48 45.1 58.5 49 51.9 55.4 50.8 50 48.8 57.2 59.3 55.9 57.3 54.5 62.4 57.6 53.1 90.8 51.8 47.2 55.1 52.1 49.6 67.2 59 48 47.8 57.1 58.9 245 157.6 51.1 60.6 52.8 109.7 46.3 70.6 1294.1 134.6 53.7 47 86.7 210.3 52.2 225.3 228 658.7 126.6 378.4 62.9 61.3 61.5 1317.1 360.6 1105.7 60.3 52.7 84.8 162.8 70.1 51.6 58 55.1 59.2 47.1 52.7 57.2 52.5 57.1 192.1 47.3 47 51.9 53.6 52.9 65.9 851.3 53.7 51.8 47.8 56.7 55 62.9 59.2 50.1 60.1 97.9 172.9 52.9 58.8 47.1 57.2 127.6 52.2 47.9 67.2 47.7 71 54.4 69 212.2 52.8 52.6 171.9 688.2 146.1 1452.7 65.9 186.6 897.2 242 49 5660.9 239 72.9 53.9 214.7 199.7 60.6 164.1 49.1 49.6 50.2 57.2 50.6 152 55.8 52.2 51.7 54.3 61.3 56.2 53.8 50.6 125.4 57.9 295.8 129 51.8 50.4 54.7 4318.9 151.8 61.4 55.1 67.2 52.1 54 52.4 81 51.8 47.4 53.2 52.7 84.5 48.1 47.7 167 81.5 52.2 122.9 824.5 51.5 65 65.3 90.9 57.6 57.1 66.6 59.7 58.3 106 57.9 56.4 58.4 50 59.8 50 53.3 50.2 73.4 69.2 51.7 89.3 77.3 49 67.4 90.6 57.9 114.5 46.3 58.4 1327.4 81.7 51.1 55.7 71 73 67.7 83.4 209.4 65.1 54.9 76.6 63.8 160.1 58.2 261.9 59.6 48.8 50.7 54.9 46.8 84.1 58.6 64.8 100 133.9 304.8 60.2 62.9 58.1 57.1 154.6 173.4 59.5 55.6 50.6 192.2 266.5 75.8 269 184.9 61.4 134.5 74.9 99.1 544.2 61.7 50.3 660.6 280.3 61.5 64.2 59.7 51.7 53.9 157.3 50.9 102 52.8 55.2 57.7 152.1 52.1 50 60 47.3 46.8 49.3 51.8 54.4 835.7 57 87.1 54.6 1047.4 68 112.1 58.4 184.9 283.3 52.1 54.5 54.5 49.2 545.6 310 70.1 462 99.7 373 57.4 50.9 84.6 58.4 628.2 55.8 46.6 118.4 77.6 56.2 66.1 120 85.8 53.3 52.9 53.5 816.5 53.2 59.7 56.8 90.2 50.3 101.6 527.8 72.5 585.7 224 56.4 96.3 53.4 283.4 49.7 51.7 80.8 76.2 49.8 108.5 391.8 62.5 460.2 54.1 54.7 1732.6 698.9 61.4 53.3 64.7 52.9 58.9 159.8 450 1223.7 61.1 263.6 93.4 417.2 2349.5 15337.5 48.2 50.5 57.1 54 64.4 59.6 53.2 104.5 75.3 62.7 52.4 57.2 91.4 314.6 535 53 47.6 191.9 78.5 128 133 55.1 137.8 54.8 311.8 61 60.8 56.2 56.8 67.2 72.1 50.7 50.1 392.1 183.8 1724.2 51.3 94.1 197.2 1386.1 48.8 52.4 959.8 614 52.1 54.4 57.7 62 648 160.6 132.5 62.6 67 54.1 68.5 51.6 56.6 64.1 55.7 53 99.2 109.9 50 46 490.1 113.8 590.9 88.7 53.7 98.1 89.3 251.8 46 49.1 53.1 334.2 50.3 48.8 93.3 79.6 417 382.2 96.4 55.8 275.7 57.7 73.7 77 325.6 54.5 69.3 131.9 222.3 132.5 883.6 2157 94.2 61.1 91.8 54.3 161.4 44.9 58.6 145.6 49 843.5 82.6 55.2 75.4 251 93.1 185.7 165.9 86.8 67.5 307.2 259.3 59 394 56.1 54.3 193.1 53 1028.3 56 65.2 56.3 708 85.5 796.3 66.3 49 47.9 68.4 57.2 71.5 58.2 58.5 145.8 127.6 64.1 459.7 183.3 56.2 84.6 316.2 67.4 55.8 146.2 68.3 52.7 51 70.5 53.2 49 53.6 72.1 68.9 119.9 44.2 74.6 55 60.4 51 334.6 62.5 103.4 57.7 60.7 87.2 60.7 46.2 68.4 48.9 51.9 68.8 237.3 1626.6 83.8 151.6 48.2 86.6 265.4 340.2 723.9 43.6 101.2 74.2 58.2 76.9 747.9 58.2 54.9 51.9 57.5 58.8 306.9 191.5 169.2 58.4 183.8 54.5 100.4 483 472.4 194.1 177.3 58.1 124.1 58.7 132.3 73.9 86.2 45.4 147.3 170.2 86.6 127.8 60.9 122.6 253.7 290.2 53.9 215.2 255.1 94.7 90 51.4 53.4 102.3 572.2 57.6 246.2 46.7 52.6 64.7 75.4 47.4 48.3 49.3 50.4 74.6 825.1 73 2128.7 366.6 48.3 57.9 53.4 59.5 705 60.5 90.8 141.3 53.1 566.8 50.7 47.8 52.3 1464.9 493 604.5 82.4 495 54.1 66.6 1337.9 984.8 54.1 165.8 55 1735.4 96 147.4 123.4 108.5 64.4 97.4 63.6 59 104.1 62.1 56 91.1 50.1 215.7 270.9 410.3 57.1 60.9 52.4 237.1 51.6 48.2 381.9 148.3 204.5 483.2 64.8 631.5 309 47 218.3 54.5 76.2 54.8 58.4 50.7 52.1 54.7 50.7 51.6 55.4 52.6 68.6 51.9 65.1 140.5 53.5 533.5 55.3 115.6 92 55.5 59.8 49.6 47.2 50.6 54.6 54.7 63.3 62.2 50.2 53.6 55.4 52.1 48 67.1 60.4 82.6 48.7 53 47.3 60 54.9 57.9 53.9 48.1 52.3 57.5 62.1 51.8 364.4 130.2 137.5 60.9 48.5 49.3 101.6 158.8 58.2 52.3 58.4 127.3 75.6 61.3 58.9 51.2 60.8 63 53.9 50.9 51.9 153.8 49.8 54.6 54.2 60.7 80 51 55.6 58.1 92.2 49.5 49.9 51.3 53.7 868.3 75.8 51.9 59.9 61.5 54.8 51.8 50.1 67.9 57.9 142 49.7 55.5 65.2 70.9 60 49.5 49.5 65.7 57 1872.5 2827.8 61.4 54.6 56.6 49.1 56.8 52.9 97.2 49.7 344.5 50.5 60.6 304.6 219 493.5 83.3 57.5 52.9 589.8 58.8 63.3 47.1 166.4 48.9 53.7 52.4 54.1 269.3 754.3 48.3 419.6 58.6 58.6 756.3 55.4 201.3 50.3 51.9 48.9 78.2 77.2 58 580.5 65.3 57.7 48.3 84.1 311.6 296.9 104.4 52.2 55.8 52.6 50.5 52.9 51 54.8 2796.4 88.2 957 100.5 70.9 51.6 1046.2 61.9 102.8 50 62.8 53.1 58.9 54.6 222.4 156.5 145.7 325.2 53.7 317.5 1289.5 55.3 93.8 52.4 67.4 78.8 531.6 86.4 49.2 51.9 51 59.7 53.9 55 50.9 64.3 55.9 55 57.9 121.1 185.6 679.5 47.6 90.2 699.2 293.5 49.3 50.8 53.2 85 62.1 50.8 55.3 58.4 128.6 67.8 59.4 473.5 175.4 92.8 67.2 51.5 61.5 70.8 56.4 66.8 51.1 50.5 642.1 48 51.8 62.9 361.1 61 49.2 52.3 200.5 350.1 62.5 52.1 54.8 53 104.8 57.5 3292 54.8 52 50.1 64.7 53.4 58.2 65.5 108.5 83 54.5 58.5 104.7 51.8 55.9 258.5 56.1 55.5 106.4 54.2 61.5 51.1 50.1 56.7 44.8 55.2 52.3 65.3 66.6 56.4 77.6 50.6 128.3 54.7 190.7 63.3 61.9 67.8 59.3 58.7 61 211 164.1 53 51 64 81.5 307.1 481.5 56 78.4 56 66.2 56 61.3 92.3 79.3 55.1 57.3 107.1 80.9 53 64.5 56.2 86.8 64.5 83.5 85.6 161.6 54.6 221.3 138.8 124.2 377.8 55.8 52.8 55.3 54.5 45.2 75.8 59.9 130.5 52.2 53.5 54.6 126.3 55.7 129.1 58.6 54.9 146.1 53.6 48.3 58.6 775.8 340.8 61.1 49.8 265.4 69.2 2394.7 80.1 822 51.4 66.6 55.5 56.7 52.5 57.7 66.2 55.1 1074 164.7 54.5 58.6 261.4 89.9 240.5 748.9 167 63 82.7 96.5 58.7 76.1 212.5 637.1 94.8 119.3 56.7 369.9 96.3 541.2 78.3 97.2 67 1566.3 1578.3 327.4 59.8 48.8 58.5 50.9 46.8 81.6 147 49.6 61.5 53.3 86 63.3 306.6 112.3 320.5 2486.8 192.4 123.6 486.3 157.8 142.7 263.8 199.5 1829 694.3 429.8 385.4 105.4 123 82.8 88.9 51.7 54.5 71.9 48.3 126.9 55.2 57.5 64.1 60.7 338.3 70.2 156.9 158.1 258.8 128.4 374.5 71.6 50.8 48 49.9 929.6 280 54 53.6 174.9 197 203 62.9 76.1 53.9 208.9 441.2 51 61.8 155.3 227.1 72.3 50 49.5 122.1 92.9 53.8 79.3 55.6 326.9 53.1 229.2 80.1 48.6 131.7 95.4 57.8 50.1 60.5 47.4 79.7 52.4 50.9 45.8 54.8 62.2 58.5 51.7 59.5 48.1 131.3 115.2 85.2 51.9 55.9 55.5 53.8 53.8 56.1 53.6 56.4 56.3 54.1 50.2 54.8 57.7 55.1 58.1 58.3 63.4 49.6 49.3 1357.7 70 1082.6 50.8 155.8 54 59.7 67.8 76.3 56.1 55.9 57.3 60 50.5 59.4 57.8 89.6 105.8 54.1 68.7 51.5 51.7 57.9 53.3 83.4 64.7 49.3 52.5 53.3 46.5 51.7 55.2 102 59.6 82.8 57.6 472.5 111.3 62.9 59.8 50.9 52.9 416.6 98.5 106.8 107.6 46.4 60.5 77.9 49 58 49.1 62.6 186.5 371.3 75 50.7 521.4 79.4 53 49.6 51.4 57.8 59.3 304.1 461.9 183.5 65.9 66.1 48.9 99.7 321.6 103.9 52.2 68.3 53.5 65.5 51.5 515.8 65.7 50 134.9 53.6 52.2 131.5 62.2 52.1 58.8 60.8 144.3 54.3 80.6 65.2 611.2 271.1 51.3 52.4 60.9 60.9 2626.5 69.5 1676.9 65.1 53.2 79.7 111.8 54.3 1961.4 50.9 130.5 219 1896 250.2 59.2 511.2 419.3 111.4 2491.1 58 53.2 89.6 74 207.9 59.2 104.4 382.7 55.5 59.6 1305.7 57.3 51.3 82 437.2 55 49.9 52.3 79.8 55.5 54.9 51.4 370.9 53.2 50.9 53.9 53.1 48 67.4 48.9 150.6 196.3 91.1 275.3 233.1 82.8 54.5 57.7 56.8 314.9 1647.2 65.4 245.4 53.8 810.5 65.8 60.3 46.6 525.1 91.7 65.9 55.4 64.6 638.2 50.4 51.5 55.2 51.7 51.3 66.4 73.4 329.4 69.7 51.2 52.6 57.6 59.4 73.8 67 454.3 77.6 53.9 61.7 59.4 355.3 1205.9 135.1 516.1 882.4 104.8 63.9 60 76.7 93.3 777.2 177.2 54.3 994.1 450.9 320.8 54 186.4 155.6 54.2 50.9 52.5 56.8 52 53.9 44 58.3 869.8 168.9 203.1 171.1 436.4 47.2 52.6 72.8 531.9 216.6 52.5 45.7 49.8 63.8 503.3 60.9 1312 51.9 50 59.8 352 59.1 82.8 331.2 61.4 94.1 65.2 54.3 59.9 51.9 62.1 46 54.1 49.4 50.2 46.5 56.6 55.3 49.1 55.4 52 51.8 77 51 51 61.6 51.9 58.9 52.9 54.5 53.6 47.7 61.6 58 57.5 53.8 62.4 55 89.2 79.9 177.4 1673.4 86.3 67.4 53.6 59.3 103.6 118.1 113.6 53.7 43.5 51 58.9 54.4 57.8 53.3 56.9 47 53.4 54.3 86.7 69.4 51.3 248.3 54 62.7 53.3 124.9 55.2 75.6 1486.9 926.2 56.3 167.3 515 519.2 394.7 325.1 1760.5 2300.9 2693.9 1184.7 159.7 57.4 269.4 86.6 48.2 910.2 49.8 53.6 55.2 53.8 239.7 57.6 89.6 205.4 48.5 55.1 54 2236.6 66.5 49.3 53 62.6 53.7 981.5 139.2 53.5 55.5 932.3 147.1 133.2 51.6 89.1 53.5 58.8 59.1 206.4 194.3 47.7 291.3 78.7 56.5 59.4 50.3 54.2 75.7 57.6 51 62.7 140.8 280.6 210.2 59.4 64.9 66.6 53.7 2317 53.9 59.9 64 123.1 56.5 77.9 85.8 54.9 144.5 3184.5 1542.9 55.5 72.4 108.8 55.2 1320.5 52.8 522.5 357.9 77.5 197.1 67.1 60.7 244.4 52.2 47.3 110.7 94.1 57 336 49.7 63 48.7 63.8 54.4 48.7 71.7 320 762.4 246.2 236.1 47.6 47.5 53.2 49.2 57.8 47.3 50.5 48.8 50.8 56 59 70.6 375.3 674.8 70.3 593.6 78.5 617.6 95.8 132.4 225.4 107.9 78.4 103.9 52.2 50.7 285.4 1112.7 201.6 54.4 48.6 53.2 47.3 52.4 50.3 167.7 54.8 75 68.2 55.3 61.5 48.1 54.6 50.1 2189.1 50.3 49.4 49.8 49.3 50.3 60.9 69.3 56.2 555.5 49 50.4 58.2 247.2 460 360.1 179.6 56.5 85.8 56.8 387.3 58.7 87.2 53.2 51.5 56.6 48.4 101.3 71.6 606.3 59.1 59.9 327.6 52.9 60.4 96.6 91.4 540.2 95.5 127 53.6 84.7 62 7595 75.3 1330.8 57.2 59.5 96.2 70.8 48.6 69.6 59.4 67.9 51.5 70.1 65.5 55.1 61.3 437.6 357.2 94.1 82.9 62.5 61.9 49.7 65.3 56.1 67.1 79.5 54.5 66.6 60.9 49.2 50.9 50.7 50.8 57.8 50.3 48.7 62 55.9 49.2 88.9 53.4 53.4 79.8 52 50 51.3 54.7 49.4 83.9 51.5 47.8 77.3 52.5 49.6 55.8 50.6 57.6 158.3 55.1 62.8 51.4 70.2 61.6 51.1 60.4 3874.7 3449.3 98.4 48.3 53.8 2669 75.1 73.4 3631.5 122.6 50.3 63.8 52.5 53.6 60.5 48.4 48.6 858.5 66.5 62.7 55.6 58.2 79.1 115.2 133.2 46 51.8 47.6 51.4 47.1 66.1 47.3 56.8 51.8 44.1 52.8 47.3 55.1 54.3 53.1 49.6 50.4 53.6 53.8 55.8 53 55.5 56.1 55.8 44.2 54.1 132.1 1178.8 84.7 127.8 61 290.1 316.4 901.9 1973.4 267.5 91.9 51.1 2341.8 4874.3 785.6 3385.9 2062.2 296.1 3045.2 1114.1 659.3 125.5 74.1 2359.5 2451.8 123.8 1033.3 2139.6 731.1 562.7 50.4 47.2 57 280.9 167.6 262.1 171.3 53.9 484.3 352 383.4 46.5 194.9 65.3 4396.5 49.9 56.1 52.1 233.1 63.8 84.6 68.8 368.2 71.9 61 1067.9 1539.8 143.5 157.9 471.6 822 390.4 84.3 4792.5 90.4 1008 295.4 321.7 385.7 51.4 831.8 68.1 62.8 772.1 112.2 122.1 56.5 76.1 59.6 52.6 68.4 60.1 51 120.1 50.9 62.5 71.1 603.4 70.3 313 1869.1 3530.8 52.6 71.1 257.8 137.6 106 59.7 91.8 53.2 50.1 54.9 50.1 61.8 55.2 61.3 110.8 788.9 80.5 488 48.5 57.4 71.1 49.6 359.1 113.8 236.4 54.9 237.6 56.2 56.9 57.7 48.4 61.4 48.1 49.4 46.7 142.8 44.1 196.9 401.9 52.4 57.3 54.6 62.1 50.6 76.5 50.8 58 56.2 65.4 67.2 73.8 75.6 217 62.7 43.7 46.5 63.4 59.5 54.7 53.5 56.9 185 51.1 70.4 142.6 62.2 84.5 58.1 51.7 60.2 59 54.9 87.1 79.7 719.5 48.6 55.2 55 4758.1 54.7 344.5 74.2 192.1 152.7 59 133.7 152.7 56.1 72.6 51.6 67.4 63 250 220.3 106.3 85.8 60.1 768.5 321.4 153.8 88.4 59.4 45.6 56 72.7 48.7 58.3 225 56.8 42.9 57.3 54.1 52.9 56.5 45.9 144.5 48.9 53.5 58.8 86.3 55.2 581.6 57.2 51.1 66.8 60.6 2044 64.9 349.3 72.6 57 52.3 258.8 222.5 254.9 126.8 53.4 48.1 321.1 736.3 162.4 1030.8 45.6 52.4 866.2 1217.3 73.9 87.1 71.3 60.2 62.9 52.8 81.6 54.1 85.2 53.2 62.1 57.9 67.6 65.5 52.3 68.2 51 59.6 53.3 52.8 45.6 58.7 50.7 52.6 53.3 56 191.5 336.5 73.8 79.3 122.3 140.7 175.6 1755.8 644.3 77.5 73 50.3 2197.3 951.4 958.1 878.1 108 53.9 685.3 89.1 51.4 623.6 60.3 131.1 67.2 59.6 213.8 80.5 110.7 110 74.5 74.9 903.1 54 51.2 54 48.2 53.2 63.7 50.7 59 73.7 53.5 66.7 515.1 59.5 78 48.7 73.3 175.6 59.9 44.6 55.3 54.8 53.5 92.8 108.3 54.7 77.1 320.5 58 99.6 129.8 80.3 47.3 186.6 3317.7 73.2 46.3 55.1 289.6 52.6 54.3 57.8 134.1 119.8 63.3 52.4 121.2 319.2 173.6 882.6 54.2 48.6 66.9 52.8 2680 156.4 52.2 94.2 63.7 46.9 73.6 1096.1 57.5 88.8 51.6 51.7 50.7 870.8 53.5 67 79.5 47.9 109.9 53.7 209 67.2 73.4 70.2 365.4 57.1 72.4 80.6 49.5 1412.5 782.7 59.6 53.9 85.7 3295 153.9 120.5 315 98.4 230.6 55.8 266.1 60.8 58.2 59.7 58.4 53 52.4 149.6 125.5 50.7 72.5 126 450.4 68.6 49.4 51.9 84.7 250 396.2 1242.5 516.4 100.6 57.7 54.2 200.1 412.5 66.3 50.5 54.3 64 76.9 95.9 130.9 939.3 58.3 2485 717.1 178.1 45.7 93.6 482.3 54.1 53.2 1086.4 559.9 63.9 406.5 174.6 65.6 51 48.1 55.2 55 51.2 66.5 462.4 92.6 302.3 198.8 50.2 56.8 69.6 1106.9 53.3 65 75.8 187.6 81.2 81 247.8 329.3 80.3 1610.9 360.8 283.3 45.7 124.1 71.5 56.7 3094 52.2 507.7 1773.1 165.1 383.5 67.3 52.9 976.4 451.5 53.3 51.2 241.4 512.8 68.2 152.3 50.4 60.6 117.8 222 62.4 74.2 54.5 130.7 65.5 44.8 212.6 103.8 91.4 179.6 54.7 1636.7 53 49.2 7165.5 62.7 51.6 118.3 49.7 51.9 57.5 124.2 111 60 54.4 56.4 55.1 457.1 338.4 89.2 107.7 51.5 86.3 78 56.5 54.1 52.9 97 47.6 153.6 129.9 55.1 53.4 52.1 78.6 57.7 81.7 58.2 60.5 49.1 73.6 53 192.3 53.5 99.9 49.1 551.8 59.6 51.9 57.9 50.8 52.2 674.2 52 61.8 315 46.6 94.9 115.6 107.7 48.3 64 830.2 1592.9 227.8 134.6 70.8 62.6 54.2 148.8 50.8 2508.2 111.4 72.2 53 55.6 634 1009.6 43.2 59.2 73.9 70.3 62 60.8 183.7 97.4 292.8 135.9 54.7 50.5 49.8 68.6 53.3 376.6 139.5 53.7 50.4 59.6 54.1 60.8 566.6 54.3 87.2 55.5 52.6 59.9 58.2 85.1 243.4 57.1 227.3 58.3 68.5 74.8 66.5 1387.1 170.6 56 57.8 656.1 72.5 69.7 53.6 56.8 59.6 55 76.7 57 51.8 66.5 952 58.8 69.5 49.5 45.5 56.8 49.7 54.3 50.3 58.4 3379.5 400.1 436.3 51.5 343.9 51.7 108.4 178.9 59.4 59.6 61 45 50.6 2606 72.6 61.7 54 48.7 54.5 52.1 46.3 55.5 59.7 51.9 54.8 60.4 776.3 667.7 113.2 162.5 61.2 82.7 120.1 53.5 49 58.5 54.4 51.3 67 53.5 57.9 470.3 1000.6 68.7 159.9 50 942.3 58.3 1425.5 70.4 65.8 215.5 70.8 182.2 77 1572 90.2 52.8 55 53.3 1065.5 63.7 51.9 192.9 66.3 50.8 205 94.8 151.6 65.7 141.1 50.3 201.8 44.7 50 51.5 200.6 59.3 66 51.4 129.9 55.6 147 473.1 304.6 101.7 74 54.5 96.5 928.4 52.9 139.9 999.6 51.3 59.3 57.3 153.2 280.2 122 278.9 1004.4 313.3 95.7 87.1 409.9 92.8 147.1 64.2 57 48 60.8 1750.1 732 1006.3 53.1 55.5 182.5 59.5 110.5 109.8 83.3 63.1 970.4 52.6 53.4 695.2 373.8 819.2 51.3 291.3 575 204.6 59 57.7 58.3 56.5 70 347.3 58.1 56.7 72.3 55.5 46.9 358.8 2065.3 254.6 52 63.2 56.2 53.2 55.7 300.7 53.3 877.3 49 60.2 58.1 53.4 50.4 465.4 85.9 60.3 42.9 49.4 52 54.3 53.5 49.5 50.3 57.7 56 55.5 51.6 50.7 48 65.1 52.7 55.2 48 52.2 54.7 49.1 55.7 64.5 196.3 49.1 55.8 521.4 60 53.5 51.9 55.8 50.1 92.8 142.2 60.6 120.8 52.9 53.1 128.1 74.1 61.3 72.3 185.1 79.1 59.8 910.5 53.7 51.4 56.9 217.2 97.7 72.6 49.6 90.6 103.2 60.7 49.1 217.9 96.4 50 58.7 428.8 84.7 377.2 57.4 56.3 170.8 81.8 82.5 275.4 49.9 204.7 157.7 166 65.6 244.8 59.4 52.1 58.5 66.5 357.7 104.6 53.2 78.1 109.4 126.6 57.1 57.1 52.3 82.9 59.3 46.5 43.6 59.4 95.2 714.2 102.2 52.6 46.9 50.7 52.2 52.4 44.2 52.2 64 52 49.2 142.5 126.9 89.1 52.5 59.6 50.5 53.7 54.9 50.1 258.2 59.6 426.6 53.3 62.4 62.4 1316.9 73.7 74.6 132 54.6 325.3 59.4 92.9 172.4 621.7 56 198.7 50.3 54.6 64.7 60.8 56.8 53.3 77.6 61.7 132.5 86.5 98 81.8 193.8 47.4 588.9 283.4 63.2 115 77.7 52.8 52.4 63 53.3 102.7 139 142.3 55.5 67 75.4 470.7 49.5 55.1 52.1 71.1 73.9 359.9 64.1 75.6 134.2 58.9 56.5 52.9 62.5 62.1 58.5 48.3 55.1 58.2 653.1 54.3 1160.2 54.7 96.9 221.8 186.6 112.8 87.9 48.7 60 59.3 57.6 54 53.4 56.2 55.9 54.7 51.4 493.2 61.4 56.6 240.4 109.3 490.2 53.4 121.7 78.1 52.2 54.8 60.1 116 51.3 50 58 114.5 292.9 55.4 514.4 79.3 55.7 57.1 57.4 63.3 49.7 51.8 64.3 65 52.1 52.7 53.9 54.9 132.9 56.9 60 51.6 48.7 57.1 50.3 49.6 50.1 55.4 54 67.9 57.8 355.8 441.9 49.5 52.7 54.2 52.5 58.1 52.1 51.2 182.7 55.7 50.8 58.1 183.1 54.1 62.2 690.3 669.3 840.6 50.3 53.5 48.5 53.4 56.1 51.3 49.5 48.9 60.9 51 55.6 48.1 61.8 51.9 58.3 53.8 64 60.6 53.1 55.8 55.3 53 162.4 115.9 761.5 959.3 71.3 55.4 771 100.9 473.8 50.3 63 69.3 64.7 55.2 51.6 64.7 62 52.7 57.3 267.5 73.9 49 707.1 49.4 48.4 51.5 55.7 56.1 61.6 129.9 855.6 391.3 58.5 107.2 4046.5 49.8 55.2 52.1 2162.1 213.6 656.2 51.5 70.4 390.8 53 56 51.2 56.6 69.8 67.5 58.4 48.2 50.8 48.9 576.5 55 75.7 52.5 49.5 71.6 54 164.8 64.7 553.7 58.8 55.5 51.8 108.1 62.7 69.6 74.1 143.7 1018.4 242.7 129.6 171.6 45.7 76.6 177.8 373.1 319.5 48.7 447.6 339.9 238.1 68 129.9 89.6 57.5 53.9 145.8 47.5 49.3 57 54.3 61.6 50.1 49.3 54.8 53 96.4 112.7 52.8 69 67 76.1 120 50.5 651.9 12186.1 55.9 56.3 76.3 50.3 49.4 47.9 1122.1 178.4 115.9 51.8 98.8 119.1 114.8 720.2 49.2 52.3 51.9 359.9 110.5 52.6 70.9 86.1 552.6 48.7 77.5 7869.9 65.6 61.6 49.3 238.5 197.8 170.4 58 59.5 67.8 359.5 55.3 393.4 51.4 50.5 58.1 102.5 224.7 64 169.4 162.2 377.5 207.9 67.5 54.1 56.1 54.2 54.5 59.2 70.6 304.2 93 273 53.2 135.9 116 56.6 60.9 53.9 46.4 60.6 93.1 141.5 92.1 328.5 346.1 119.1 134.1 54 78.8 2525.7 59.7 52 48.2 47.7 61.9 60.8 83.3 63 265.2 198.1 153.8 345.7 58 67.7 48.6 50 51.6 57.9 58.6 55.7 832.4 58 114.9 54.1 92 57.8 162 66 248.3 250.6 59.7 101.5 53.5 54.9 55 235.4 64.1 55.3 109 61.5 51.9 561.6 53.9 100 637.3 729.1 117.2 113.7 322.5 51.4 51.5 966.2 63.7 52.2 48.5 136.7 581.2 48.8 54.3 148.3 414.3 59.9 217.8 152 60.3 51.3 350 55.7 253.1 566.5 107.3 59.5 57 47.1 55 1634.5 67.5 56 63.9 140.7 228.2 582.7 130.1 513.8 304.7 83.4 66.8 75.9 343.2 83.7 770.3 84.4 59.9 50.9 53.1 52.4 49.2 47.2 55.5 86.7 50.9 51.3 51.2 11520.1 59.2 2027.5 107.3 133.1 80.1 46.5 50.2 52.1 74.3 54 55.2 193.3 55.3 45.1 56.2 259.6 52.9 63.1 58.4 53 51.9 48.6 57.6 50 73.1 48.5 49.1 52.7 52.7 53.8 80.5 55.6 51.8 229.4 98.8 304.3 154.8 360.2 1375.6 318.4 77.8 578.6 1055 62.5 204.1 167.5 47.1 56.1 105.1 53 51.2 56.8 66.7 272.9 51.6 61.4 62 126.8 53.4 62.2 66.6 145.4 54.4 48.6 263.9 11175.1 115.3 8141 6378.6 11921.5 5325.9 57.3 295.3 2610.3 51.1 112.1 66.6 233.4 3459.3 9487.8 807.9 1812.8 17829.2 21274 23721.6 22338.3 10369.1 396.8 1594.7 56.6 74.7 83.5 58.1 51.7 159.5 96.2 4008.9 723.9 147.9 288.2 16004.1 8310.1 137.4 80.5 90.1 63.7 5784.2 5779.5 10275.1 1550.9 46.6 65.4 153.2 9183.7 123.9 94.4 68 213.9 134.4 4178.1 6538.5 5200.6 81.1 57.7 67 7435.5 1282.3 75.1 123.4 583.2 72.3 15394.4 14449 6213.6 101 88.7 50.8 7076.1 58.9 20215.4 638.4 17391.3 140.2 9174.5 76.6 180.8 533.2 2793.6 115.8 12087.2 6548.4 308.4 78 52 759.6 4965.8 53.6 76 1858.1 1252.4 8777.9 2294.9 58.3 47.6 1861.3 70 50.7 63 84.3 57.4 152.1 81 2069 190.4 51.4 56.6 16472.8 14491.2 18940.5 3335.9 13685.1 7813.1 10297.9 60.1 711 13542.5 2083.6 12342.6 2324 7496.7 1597 6018.6 325.8 8174.8 4398 328.9 1059.5 81.3 1315.6 18275.5 56.2 3950 3120.7 1612.7 395.9 60.6 49.7 3246.2 19050.4 23756.3 437.1 17215.9 951.4 48.9 880.2 275.3 2773.3 883.8 20965.7 15304.5 20667.4 474.7 1072.6 558.7 5846.6 5156.9 60.4 80 7773.1 1257.2 7959.7 55.4 1074.1 50 97.1 54.5 87.1 50.2 101.9 58.9 162.4 451.5 52.3 64.1 237.1 1390.3 267.4 47.4 90 70.9 72.5 91.9 9941.6 10606.4 19118.8 47.6 54 52.9 54.7 247.2 443.2 402.7 395.7 176.6 52.7 63 600.9 57.2 50.6 162.1 440.2 283.3 557.8 91.3 144.2 124.6 356.6 70.4 58.3 68 52.4 54.2 47.4 487.1 56.4 53.6 83.5 54.6 213.4 94.3 133.3 369.1 152.6 81 172.9 52.7 74.9 52.6 624.8 104.8 74.1 55.2 53.8 63.4 53.2 1284.3 739.8 55 50.3 63.1 59.9 57 75.5 55.6 44.5 48.3 91.6 69.4 51.3 51.2 1164.3 84.2 53.2 92.9 80.9 53.9 49.9 50.5 52.3 88.9 63.3 55.3 61.3 49.2 63.8 95 69.6 96.3 59.5 54 47.2 57.3 51.8 53 56.6 274.4 68.4 276.5 59.7 56.2 63.9 53.2 950 53.4 56.1 1829.4 54.1 74.8 62.9 53.9 58 57.7 55.6 50.6 176 211.3 244.5 61.6 244.4 63 61.1 61.4 71.4 60.2 59.5 58.6 187 63.5 204.3 181.7 76.5 51.6 56.7 69.7 343.2 52.6 53.4 51.1 62.6 48.8 56.2 102.3 51.7 3394.8 54.4 515.3 53.9 49.9 59 151.3 219.3 194.5 50.1 1270.4 112.8 91 65.2 121.2 50.5 61.5 53.7 1886.8 284.1 49.8 54.2 56.9 1058.5 120.8 172 181.7 56 63.1 52.6 54.5 66.9 8825.7 1866.5 1421.4 73.3 52.8 54.6 62.8 83.2 58.5 64.5 55.2 54.6 65.3 57.9 9420 17535.6 53.3 4739.7 48.4 48 77.8 49.7 9324.4 11908.4 54.6 49.3 1482.3 114.2 77.1 58.8 97.4 49.2 95.1 49.2 89.3 1255.8 727.5 53.7 51 57.8 50 54.6 147.1 56.6 187.7 58.9 51.4 52.6 1437.9 531.8 429.3 392.7 49.3 54.5 47.8 53.3 76.5 83.8 48.2 68.4 66.4 56.3 75.2 46.7 47.3 64.7 572.6 1015.8 247 199.4 100.7 115.4 48.5 59.1 59.8 59.5 54.1 401 366.6 89.1 950.7 179.7 49 276.5 237.4 49.6 124.4 74.3 226 58.3 54.7 55.6 56.2 60.2 678.1 51.7 589.2 59.4 67 189.1 62.2 57.7 61 152.4 85.3 134.3 84.5 73.9 52.4 71 1239.7 80.8 47.8 3152.8 93.7 74.9 57.6 55.9 58.8 55 132.4 65.3 680.2 55.1 70 55.2 48.1 851.6 57.2 116.2 51.8 58.2 67.2 62 202.5 87.4 52.9 474.4 54.9 166.4 87.6 803.4 69.4 75.7 312.1 146.5 739.8 88 54.3 53.8 69.2 75.9 46.8 53.9 711.6 92.8 54.7 54.8 50.1 52.1 104.2 778 55.4 54.6 53.5 48.8 50.5 64 80.3 55 89.4 70.3 57.8 59.7 53 61.8 318.6 51 57.5 51.9 57.6 57 53.7 54.4 105.6 56.5 50.1 54.2 55.5 54.2 136 53.6 50.4 56.6 69.9 50 90.7 92.9 57.9 134.8 55.1 66.9 62.8 103.5 42.3 70.7 124.9 53 45.5 46.2 53.1 53.7 51.9 59.7 55.4 54.5 42.6 125.4 76.6 52.8 51.5 55.7 55.3 46.8 63.6 52.3 54.3 51.1 60.5 55.7 323.3 588.3 76.2 51.5 127.9 56.9 50.2 181.5 704.6 61.5 56.9 91.8 648 55.2 72.7 222.8 60.6 235.6 82.7 62 52.1 61.4 51.4 52.6 62.8 63.8 47.3 55.3 51.5 53.1 253.9 549.9 119.1 60.9 80.8 61.3 102.8 49.5 764.3 57 75.3 56.7 54 66.5 57.1 53.2 58.2 58.3 461.7 342.6 56.6 48.7 57.8 50.9 292.2 170.3 191.8 64.1 412.2 59.2 81.2 674.2 995.1 502 59.4 318.2 339.7 406.3 120.7 311.9 62.9 53.9 56.1 139.3 62.4 57.8 58.2 1180.6 83 53.1 48.9 73.4 55.1 50.3 57.9 90.3 50.6 1409.9 128.9 480.2 86.4 53.3 52.4 62.9 198.1 52.9 55.9 50.4 48.7 55.7 86.5 64.7 54.9 1404.5 55.7 98.5 325.1 239.5 530.9 48.4 46.6 56.5 54 64 57.3 58.2 56.4 571.8 49.3 166.3 427.9 355.7 89.9 157.5 82.6 43.8 184.8 347.4 165.5 45.7 64.9 52.2 57.2 137 60 119.4 1182.4 91.9 53.6 199.8 67.6 199.1 54.5 68.5 1555.1 104.5 432.4 775.9 726.9 157.6 57.6 59.9 386.6 365.4 68.3 182.7 56.3 95.5 74.1 41.8 407.3 53.9 56.3 178.6 105.4 262.9 52.7 4015.3 248.2 274.4 51.5 666.7 53.5 972.6 308.9 49.7 249.5 48.2 65.5 53.3 51.8 45.9 50.5 528.4 49.9 54.4 50.6 549.1 497.5 54.4 70 2235.9 155.3 49.5 84.3 53.4 61.4 55.6 50 58.7 71.5 52.2 56.9 52 49.7 52.4 56 48.5 65.4 57.2 69.9 64.6 55.5 125.9 92.1 57 63.5 123.1 50.1 63 72.8 49.7 187.1 77.6 72 190.1 49.1 75.5 193.1 50.9 46.7 74.3 53.6 247.9 149.2 55.7 51.2 61.1 59.5 55.2 53.8 2906.7 1237.2 69.7 55.1 45.5 53.1 64 105 55.5 53.8 55.5 56.7 54.9 1992.6 49.5 416.7 680 47.5 55.1 8299.9 469.8 6274.2 52.8 69.1 504.9 55.7 52.5 100.1 52 50.1 190.7 4031.7 188.7 71 61.1 60.6 57.3 46.2 53.3 47 91.8 55.6 67.3 52.1 924.5 47.7 78.8 109.3 61 1719.8 63.7 1344.7 60.3 48.3 52.1 48.8 51.2 75.5 51.6 50.6 48.4 54.6 49 54.4 52.5 60 47.6 634.6 61.7 58.9 42.7 51.3 76.3 49.9 50.5 49.8 48.9 62.4 1834.4 55.7 43 59.8 181.6 172.4 107.9 58.3 50.5 47 61.6 143 56.6 56.3 83 66.1 75.7 50.1 82.9 53.4 484.1 765.2 302.4 61.7 100.6 54.7 207.8 67.8 74.8 96.6 481.8 136.3 171.5 94.8 526.8 81.9 65.9 1238.5 55.7 125 53.8 40.2 51.5 110.2 306.8 130.9 157.1 224.3 51.5 46.5 56.2 64.8 54.9 52.6 53.3 192.4 102 60.5 125.5 616.1 1176.2 54.6 1245.8 157.5 857.8 73.1 714 463.6 932.4 1177 230.9 56.2 54.7 67.9 83.7 109.8 109.1 52 69.4 53.5 59.7 55.8 47.1 56.7 59.8 48.5 350.1 125.8 48.4 66.7 69.4 69.7 62.6 43.9 58.9 140.3 53.4 684.7 138.9 126.8 227.9 65.7 269.3 1104.4 1186 374.7 275.7 56 46.8 172.8 1659.6 2773.4 1039.3 2219.9 321.5 111.2 1982.7 1343.9 65 118.2 69.6 54.9 51.8 50.7 49.9 59.9 61.6 55.7 81.1 90.9 78.4 66.1 115.9 1059.3 76.8 130.8 60 58.9 60.1 56.8 60.4 55.4 59.6 54.3 50.8 51.9 54.7 918.8 51.5 50.3 54.6 55.4 50.5 105.7 233.2 61.9 56.7 62.1 53 54.9 70.3 105 65.2 59.1 55.1 50.6 455 51.2 115.1 1429.2 125.7 79.2 48.7 50 126.8 104.5 805.8 150.3 262 65.5 94.4 956.7 133.9 64.2 59.9 51.8 61.1 109.5 57.6 54.3 44.1 57.1 56.9 250.9 50.2 140.2 3405.5 206.7 76.8 64 56.5 69.8 50 286.1 45.7 81.9 53 51.3 736.4 1531.2 2367.5 180.7 1501.2 54 124.2 58.5 49.2 61.5 92 55.4 184 56.9 54.2 62.6 64.7 49.8 56.4 52.1 64.8 58.5 114.1 66.4 57.2 77.7 56.1 636.1 54.2 56.5 58.2 56.8 48 54.2 59.9 4264.1 68.2 57.9 48.7 57.1 57.5 551 54.8 52.2 54.5 48.6 57.1 52 1972.5 306.7 154.2 84.5 72.8 732.5 68 52 53.3 50.7 63.8 73.3 56.8 271 81.9 118.5 77.7 55.3 52.6 56.1 502 48.6 61.3 54 420.3 58.9 59.8 172.7 143.6 57.3 165.4 694.2 48.8 284.2 452.9 56.4 570.5 55.3 65 51.5 56.3 50 108.5 82.8 329.5 56.2 58.2 106.7 58 59.1 67.9 140.6 86.9 175.1 74.2 141 57.1 62.1 278.5 53.7 132.5 57.5 275.3 50.9 51.7 54.3 47.5 54.7 490.8 109.4 197 80.6 205.2 1488.8 71.3 99.7 86.3 1105.7 341.5 117.4 67.6 90.1 248.7 150.1 75.5 63.1 77.4 77.9 57.9 51.6 85.4 77.9 99.1 115.6 60.4 58.4 202.8 107.7 802 436.4 52.2 49.9 52 65.1 75.2 43.1 68.5 80 334.6 180.6 54.6 903.1 94.1 57.9 48.8 67.7 489.5 67.8 544.5 50.7 377.9 77.7 62.7 228.4 356.9 315.2 54.8 291.6 52.4 71.8 163 494.5 1926.7 62.1 65.9 61.9 225 50.3 55.9 57.4 445.2 51.4 47.1 48.4 46.7 52.2 116.9 47.4 56.5 2184.9 63.8 232.3 52.6 51.8 73.5 52.5 64 61.1 49.4 54.3 55.7 54.1 58.8 2206.1 54.2 54.9 59.6 80.7 49.8 51.6 56.9 48.6 51.7 99.9 64 56.3 74.5 1466.2 659.1 921.5 50.7 90.7 53.7 3342.4 57.5 53.2 60.9 56.2 68.4 1032.2 50.1 78.1 126.1 566.8 66.2 62.6 55 59 48.3 52.7 65.7 49.3 56.4 50.9 55.7 46.3 67.3 59.5 62.7 50.3 51.5 154.9 52.1 51 54.2 54.8 55.8 77.8 92.6 55.4 122.3 1392.8 130.3 69 56.7 49.8 54.2 53.5 50.3 59 56.4 52 49.8 61.2 51.1 128.5 65.9 51.1 73.1 55.9 252.1 80.4 49.4 53.2 52.5 56.5 56.4 48.9 66.2 150.4 101.5 70.6 49.4 51.7 48.8 61.9 53 52.2 54.2 61 62.4 51.5 136.6 55.4 68.9 49.8 56.7 58.7 55.4 219.2 129.1 50.2 451.7 220.2 63.2 112.1 105.2 54.6 125.7 70.3 114.2 70.2 42.1 95.4 84.9 54.9 160.8 57 52.7 68.8 142.3 50.6 182.6 286.2 56.6 64 80.5 355.7 57.3 49.5 79.8 80.9 166.3 66.9 78.4 59.1 1030 122.5 182 52.1 5182.3 1669 70 53.4 52.6 49.5 51.3 81.8 79.1 84 3185.1 314.7 5319 198.7 113.7 80 80 51.3 880.1 94.9 189.6 58.2 212.7 80.1 74.5 86.9 3095.9 60.2 52.3 59.6 48.8 53.8 53.9 58.6 52.4 50.7 189.7 68.5 53.2 54.4 52.7 59.4 53 201.8 56.3 53.7 46.2 58.4 126.7 53.2 67.3 67.2 49.5 54.7 54.1 206.1 66.8 385.2 48.6 77.7 54.4 55.2 46.9 55.3 58 52.4 54.2 53.3 70.5 71.3 79.2 107.8 55.7 62.3 297.6 48.1 52 62.9 58.9 75.1 83.5 50 55.1 49 60 3005 58.3 171.9 82.7 432.7 53.5 299.5 56.9 60 96.9 79.3 52.3 53.9 55.7 52.5 67.1 49.7 52.7 135.9 43.1 143.9 54 53.3 63.4 755.4 51.1 114.8 212.1 1163.4 46 50.2 50.6 51.7 56.3 53.1 658.3 217.1 63.8 72.7 79.5 99.7 331.8 412.7 556.8 240 116.7 63.6 141.6 164.8 195.4 55.6 51.5 171.4 52.9 282 218.1 74.6 228.4 59.4 54.3 85.8 78 47.9 54.6 55.5 58.3 62.4 63.1 51.2 48.6 58.9 68.8 118.2 47.7 166.6 75.6 78.6 217.9 66.4 604.4 162.1 52.5 85.4 65.6 72.3 50.3 51.5 76 51.3 59 57.4 102.1 548.8 54.7 127 50.4 75.2 66.7 49.9 100.1 601.9 84.8 49.6 57.7 97.2 56.6 59.8 79.4 60.3 68.3 52.1 61 59.6 53.4 145 58.4 206.4 346.1 58.3 91.7 52.5 375.6 48.3 139.5 56.3 618.8 121.9 49.7 59.9 51.2 471.3 207.6 1754.6 57.6 51 2403.4 56.8 56.1 62.7 57.6 51.2 50.2 57.5 54.6 97.4 522.9 203.5 57.5 186.7 358.7 65.6 51.8 171.7 50.6 57.8 77 110 48 51.7 56.9 60 194.4 61.4 54 165.1 136.6 61.7 56.9 48 51.4 52 52.7 49 45.3 54.8 56.2 52.4 48 46.5 52.6 59.3 77.7 43.9 51.4 162.7 48.7 66.7 50.3 51.5 56.4 54.4 126.7 55.7 86.4 77.5 54.1 60.5 52.7 54.2 105 47.5 60.4 50.2 61.1 52.9 50.1 60.2 57.2 50.4 51.2 144.8 59.2 87.8 57.8 60.2 53.2 174.2 55.8 47.6 47.1 56.5 49.8 54.1 52.2 58.1 55.4 53 162.8 48.7 56 259.7 58.5 140.2 1023.9 44.2 54.8 61.1 81.8 54.1 58.1 53.5 54.4 55.8 542.4 51.1 50.3 55 55.6 52.6 2619.3 54.9 53.7 52.2 55.7 45.9 47.9 173.9 69.5 159.9 141.7 45.7 55.2 49.8 55.4 48.3 62.7 47.1 47.8 45.7 54.4 55.9 62 52.9 87.8 67.1 207.2 52.9 447.2 145.6 71.9 88.9 47.4 54.6 60.4 390.8 51.7 76 56 175.5 255.7 48.6 76.5 47.5 66.6 49.8 58.2 51.1 53.9 50.2 80.9 50.7 53.6 58.8 78.7 330.2 60.7 57.6 47 50.5 163.2 432.1 103.7 45.9 382.1 50.9 54 352.6 112.4 46.9 66.8 56.7 51.5 57.5 91.4 54.4 299.2 349.7 61.4 50.8 95.4 50.4 51.2 123.3 57.7 92.5 206.2 51.8 58.4 256.5 78 813.5 7462.1 54.7 53.9 50.2 89.6 338.2 52.9 69.6 74.5 243.7 170.1 154.7 174.3 61.8 483.3 94.2 56.8 455.3 251.4 89.2 53 106.1 253 145.5 60.3 56.7 58.4 76.8 328.5 52.9 54.6 145.4 54.7 48.4 56.4 181.4 59.8 58.8 58.6 364.8 52.1 54.2 107.1 51.4 57.4 403.5 183.9 62.5 155.3 57.5 353.9 62.8 50.1 49.8 59 59.7 56.9 57.4 50.3 52.3 55.7 111.7 93.6 58.5 95.6 67.6 106.1 69.7 84.1 83.7 52.8 54.7 57.3 56.1 50.2 50.4 50.6 51.5 254.8 476.1 56.3 54.9 79.5 57.5 45.8 109 174 59 55.6 59.3 46.3 100.9 126.2 88.7 143.5 57.2 52.8 51.1 57.1 48 103.5 254.2 53.9 60 50.7 140 129.8 48.1 87.6 63.9 372.5 104.7 46.2 332.9 58.1 75.5 1120 191.2 52.4 52 56.7 54.8 52.8 51 533.5 57.4 54 55.9 119.3 53.6 148.8 53.3 123.5 49.5 56.9 833.9 50.7 76.7 50.7 115.5 152.2 136.6 145.3 52.6 62.5 83.4 93.4 67 55.3 310.4 147.1 67.2 52.1 53.9 49.8 53.8 60.3 56.1 46.5 358.7 67.9 54 55.4 62.9 85.8 57.6 50.3 73.1 70.9 57.1 55.5 54 51.6 53.6 88.7 59.3 121.6 55.7 67.7 66.3 52.5 51.7 59.7 54.2 46.2 55.3 50.9 92.1 64.7 62.3 57.7 56.1 75.9 96.8 50.9 53.1 76.8 55.6 54.1 67.8 920.2 469.7 95.9 132 71.6 59.5 201 1965.3 63.3 238.4 430.5 1933.5 1782.5 844.5 549.4 113.8 337.8 59.2 63.5 7165.1 198.3 56.4 52.6 614.4 1167.2 2307.8 1062.8 550.9 52.7 58.4 93.6 165.8 79.3 484.3 46.2 59.1 47.9 52.7 315.2 237.1 579.4 67.9 58.5 131.4 128.9 55.3 582.1 57.5 53 70 60.2 50.1 75 62.6 61.3 87.9 45 1095.3 111.8 566.7 77.2 104 48.3 54.4 60.8 52.3 49.9 57 55.4 76 176.5 1243.5 135.5 1928.1 56 165.8 51.9 49 61 65.6 77.5 232.3 466.1 70.1 53.3 53.8 48.3 57.1 110.4 53.7 58.6 52 60.3 53.5 53.3 55.3 96.2 77.3 187.2 63.6 54.4 68.7 59.4 172.2 50.8 53.5 55 54 55.3 52.8 50.6 1255.4 1333.6 3236.7 60.4 52.2 52.3 46 59.1 132.9 205.6 77.6 70 146.5 91.2 153.9 357.1 54.5 54.7 51.8 48.7 49.4 56 56.8 48.2 56.8 51.8 62.2 100 48.7 57.5 51.9 59.5 48.1 65.9 64.1 68.5 51.3 1647 970.6 184.9 97.5 93.4 57.1 48.5 57.2 49 46.1 51.9 49.1 67.7 156.9 59.7 65.4 50.6 50.1 59.7 50.7 54.7 58.7 48.5 52 72.2 53.3 48.8 53 47.5 51.3 49.9 47 56.3 50.9 112.9 51.4 330.7 184.4 89.9 167.9 2255.4 66.6 1298.9 290.9 114.8 383 195.2 74.5 223.9 54.6 57.3 54.3 88.2 51.1 59.7 62 53.5 57.6 50.4 55.6 67.4 67.7 61.8 60.9 52 57.8 54 55.8 56.7 60.9 61.4 50.2 60.9 51.1 47.7 63.3 48.6 47.7 55.6 47.1 56.3 61.3 64.9 52.5 54.9 395.5 51.1 52.8 47.8 100.9 74.6 104.2 260.6 68.4 51.6 49.6 47.4 60.5 61.5 50 52.2 50 52.5 54.3 56.8 53.7 53 43.7 48.6 50.7 53.8 53.6 45.7 48 77.3 56 51.9 51.2 231.3 56.2 46.7 53.8 50.1 95.8 390.4 47.9 52 121 58.7 50.2 58.2 51.3 66.7 135.4 57.9 94.3 53.2 52.6 56.8 60 53.3 54.8 57.7 64.8 45.5 65.9 59.6 82 90.1 51.2 48.6 1995 48.3 712.1 106.5 54 61.5 55.3 55.1 45.5 59.9 97.2 50.9 52.9 56.6 50.2 59.2 48.5 58.8 48 811.2 58.9 54.1 60.2 475.8 63.8 79.5 116.2 53.7 52.9 457.5 74.5 80.7 122.1 66.2 1201.2 52.6 95.8 51.6 470.1 53.6 449.5 886.9 55.8 59.7 50 108.1 57.1 66.9 61.2 47.6 74.5 52.5 49.7 71.7 50.3 54.3 59.5 54.4 55.4 54.8 49.8 58.5 49 60 53.6 71.2 56 46.9 54.6 72.4 627.9 46.7 104.9 58.7 581.3 52.4 76.7 279.3 129.6 54.3 53.9 65.4 57.1 61.7 3244.2 49.4 67.8 94 2288 57.6 63 51.6 72.8 73.9 46.3 440 57.3 53.1 69.8 72.6 55.2 100.9 72.1 59.6 52.5 53.6 52.8 51.3 52.1 67.6 50.8 57.7 52.6 61.8 47.3 49.7 50.2 55.8 54.3 55.4 53.7 55.9 71.4 64.1 59.7 52.7 52.8 56.5 56.2 60.3 526.2 77.9 129.5 63.5 144.1 2088.8 54.6 54.7 293.5 56 44.8 49.8 54.3 62.4 158.5 72.4 55 62.9 53.7 57.6 438.9 354.9 90.7 56.3 96.1 139.9 49.9 55.7 149 53.2 76.4 72.2 235.6 1108.8 252.4 64.7 151.8 191.8 50.8 60.7 142.6 62.7 58.3 96.7 52.1 49.1 52.4 118.8 45.7 100 69.2 748.6 160.2 49.4 108.1 52.2 58.8 51.9 52.5 61.7 63.8 60.8 3888.7 12981.8 110.1 48.7 160.5 75.8 55.3 280.4 55 3011.2 167.8 269.4 69.2 526.7 365.1 455.4 64.8 903.5 76.9 429.8 76.6 69.5 53.8 65.1 389 773.3 54.1 56.8 60.7 67.9 734.6 88.7 1662.9 56.4 214.3 57 161.8 58.1 64.8 56 95.6 52.9 2295.6 256.5 48.4 446 363.7 120.6 96.4 84.6 236.8 61.2 116.6 1637.7 272.4 50.2 126.2 53.1 549.5 71.3 149.8 1335.7 67.7 3446.3 100.7 89.9 50.9 47.5 48.1 73.3 58.1 56.7 50.2 2486.2 58.6 54.5 49.6 52.7 51.9 57.5 57.4 47.8 60.4 54.7 59.7 50.9 48.8 54.8 57.3 54.1 81.6 54.1 59.3 58.1 53 51 57.4 50.8 50.9 75.5 44.5 92.2 74.8 47.1 690.7 124.4 173.3 70.8 116.3 127.6 198.6 337.4 113.4 51.5 61.8 53.5 56.8 58.7 53.7 566.2 66.2 53.6 56.4 91.3 53.3 66.5 153.7 61.6 141.7 53.9 338.9 80 65.4 73.4 60 48.2 49.2 51.9 58.1 54.7 51.9 61.4 53.9 59.8 60.6 69.8 49 102.6 276.7 53 63.4 99.3 48.6 56.2 60.8 59.3 61.9 115.7 64.4 197.3 53.6 80.2 345.8 50.6 100.4 590.1 120.1 191.1 65.5 334.5 57.3 186.3 227.9 52.2 58.8 91.4 49.2 57 49.2 66.1 193.2 49.5 53.3 54.1 52 72.8 109.3 147.9 50.5 57 109.7 49.6 1630.5 94.7 56.2 71.1 54.7 403.1 1589.3 1540 1909.4 428 431.7 1054.9 894.1 688 539.7 520.1 61.5 54.2 57.6 157.8 1254.3 113 75 58 50.7 57.9 56.5 54.1 42.6 53.6 52.1 45.9 46.2 97 50.6 85.1 52.3 50.8 78.6 60.9 98.3 112.9 458.6 402.1 80.8 193 62.8 63.4 57 79.1 150.5 52 303.5 211.6 49.8 63.5 2331.5 312.4 90.7 49.9 56 54.4 44.4 48.3 63.5 56.5 83 93.2 185.7 1507.3 56.8 562.6 3593.5 64.2 1813.8 50.4 140.8 60.5 49.9 85.5 51.7 51.7 644.7 157.2 79.1 591.2 56.4 51.8 51.8 47.6 51.1 56 61.7 706.4 49.6 51.9 53.3 504.9 112.8 1262.4 113.5 86.3 58.2 80.5 174.3 50.1 203.2 125.9 72.2 58.2 405.7 245.9 119 161.8 481.6 1289.3 326.3 142.4 71.4 1922 67.6 78.8 57.5 79 50.2 56.1 376.1 75.5 610.7 644.4 1625 57.3 292.9 145.6 399.9 49.3 74.1 129.9 44.7 55 56.4 730.9 156.4 67.9 126.5 55 51.3 43 53.5 45 63.9 296.3 60.6 76.4 60.1 478 96.5 51.3 53.8 47.8 104.6 51.5 53 292.1 49.3 70 63.1 65.3 1305.8 339.4 49.7 54.1 60.4 152 86.7 328.9 221.7 298.3 73.1 466.7 156.2 61.9 50.6 48.3 52 54 53.9 56.6 58.2 125.8 51.1 51.9 50 72.7 288.9 59.7 1961.9 48.4 54.4 49.3 87.9 61.9 51.4 52.8 1743.7 1168.5 50.4 69.2 55.2 220.4 52.1 67.1 691.2 70.3 83.6 822.5 367.7 100.5 74.8 227 438.1 90 595.9 369.6 370.2 70.2 461.6 47.6 56.5 61.7 291.7 81.7 52 171.5 136.2 56 1028.5 57.3 51.1 63.7 51.9 56.2 54.3 56.5 53.8 48.8 52.4 123.4 435.1 53 49.9 136.1 124.9 54 63.6 53 62.1 56.4 55.9 50.7 48 61.8 60.7 50.1 67.9 50.7 63 632.3 53.2 943 1115.7 87.6 56.5 51.8 47.6 58.8 60.8 51.4 47.9 49.2 114.7 48.5 46.1 57.4 53.3 108.9 51.3 57.3 52.8 49.1 53.2 80.9 50.9 73.9 83.6 57.7 58.1 56 52.1 68.6 56.2 84.7 417.1 65.6 56.4 55.5 58.4 56.9 56 52.5 57.3 49.9 52.8 51.4 439.9 111 295.4 47.6 48.8 262.2 49.7 45 1247.2 59.4 49.6 56.1 55.7 52.6 100.3 73.1 59.3 59.6 54.6 47.5 58.8 52.3 54.2 47.5 59.2 57.9 60 67.2 49.9 56.3 52.6 216.8 111.7 168.5 59.1 57.4 765.7 443.9 60.6 60.5 168.8 61.5 52.1 48.9 52.5 56.4 55.9 51.1 56.6 55.6 58.6 55 48.6 52.2 52.8 51.4 70.4 50.2 49.4 62.6 2288.7 45.3 50.7 48.2 90.2 305.6 56.6 49.8 65.7 48.9 65.9 58.2 54.8 51.2 53.6 51.4 47.9 50.4 53.7 134.5 196.4 46.1 68.2 75.3 1511.1 57.1 358.1 64.9 74.5 1514.8 137 60.6 51.4 56.9 99.5 57.4 57.3 129 579.3 53.8 102.7 193.8 66.8 61 285.4 60.8 98.1 50.6 54.6 87 61.3 205.1 139.1 50.7 53.4 52.8 52.8 49.4 51.3 460.5 590.4 334.5 507.7 88.9 51.9 1042.7 4780.7 54.6 50.5 52.2 56.8 65.7 51.4 122.1 5948.9 55.5 52.6 467.1 47.5 53.5 111.6 116.3 56.8 52.6 48 2989.9 89.4 275.9 1483.3 98.8 94.2 312.2 65 133.6 107.4 250.1 103.3 295.2 61.2 79.8 73.4 49.1 46.5 55.9 53.7 45.3 51.4 64.1 48.4 54.7 51.2 50.2 56.9 48.8 67.1 56.9 49.5 49.9 57.6 50.8 61.1 59.3 60.1 55.1 62.2 50.5 50.6 46.2 50.9 54.1 51.8 75.6 53.1 51.9 94.5 158.9 235.3 144.7 1344.9 1390.5 401.8 210.1 66.8 212.5 58.7 103.4 122 2830.5 52.8 187.9 754.3 262.7 85.8 86.5 81.1 174.4 228.1 184.5 59.9 88.8 127.7 85.2 79.5 51.6 64.7 85.4 49 63.6 51 53.5 47.8 396.2 55 51.4 195.2 54.1 51.9 96 51.6 133.3 158.2 78.6 109.6 103.1 56.6 51.5 52 50.1 59.5 155.3 91.7 1714.1 727.7 303.5 62.5 51.3 66.6 367.2 174.9 57.6 56.9 309.4 87.3 1212.4 100.5 54.9 53.8 111.8 118 80.5 256.4 297.4 51.1 53 66.9 58.2 204.6 219.4 80.1 53.6 49.3 52.3 57.2 60.8 58 61.6 57.4 51.9 59.1 111.4 101.4 45.9 57.1 52.8 51.8 48.7 53.8 68.3 53.3 61.2 52.1 55.2 54.2 51.8 63.9 50.9 54.6 60.2 49 47.3 1054.1 57.2 52.9 49.5 200.2 48.7 54.8 287.9 70.7 50.3 133 57.9 90.9 47.8 60.6 233.7 297 63.7 92.5 350.4 54.6 50.5 53.7 56.4 104.9 59.3 135.3 369.2 135.6 58.4 163.3 3467.1 168.6 48.3 56.8 146.2 60.6 87.4 48.3 49.7 156.7 85.1 52.2 57.3 59.8 63.1 52.8 53.4 53.7 51.1 90.4 108.4 67.2 421.8 57.2 51.5 49.5 60.2 1329.5 146.9 181.7 75.5 82.7 55.3 51.6 53.6 53.2 51.9 60.4 160.2 63.8 49.6 80.3 1034.3 59.9 90.6 81.2 66.6 56.7 50.4 63.1 60.1 205.1 69 65.1 51.9 53.9 58.5 60.3 51.6 65 51.7 49.9 52.5 56.1 52.4 58.9 50.6 120.5 51.5 65.7 235.3 50.6 52.7 96.1 84.5 144.7 54.2 56 192.3 53.7 482.8 486.2 51.6 49.7 52.4 52.7 47.9 49.2 255.2 97.1 159.5 91.6 146.1 48.4 61.7 51 54.4 216.9 71.4 60.5 64.6 51.2 63.1 88.6 54.6 48.4 53.6 61.8 61.2 210.3 70.9 855.3 60.8 54.6 55.3 212.4 59.4 62.4 57.8 71.1 50 50.4 50.5 134.5 59.1 52.4 50.8 50.2 61.7 60.4 55 51.1 52 58.1 48.9 52 176.4 556.3 52 54.2 75.5 87.6 54.6 546 302.3 99.3 58.7 56.3 53 56.8 190.9 54.1 51.1 46.1 46.3 52.4 65.1 54 56.3 50.8 50.9 164.3 154.9 351 56.7 54.3 56.9 60.9 272.8 52.8 79.2 54.5 56.5 51.7 57.5 57.4 47 55.5 47.8 52.5 59.5 60.7 365.1 87.7 108.8 186.9 57.6 268.1 335.2 77.2 66.2 53.6 118.8 86.6 52.2 69.3 49.1 51.6 50 81.1 438.3 65.3 149.3 388.5 274.6 82.9 52.1 49.5 54.4 49.5 247.1 57.7 193 56.8 168 110.6 57.5 61.8 56.2 56.7 50.4 72.3 1851.5 73.2 100.6 894.7 1178 622.6 204.6 51.1 48.3 203.1 56 200.9 56 57 115.4 47.4 62.4 92.4 56.1 161.4 48 58.2 47.7 53.9 55 62.3 954.8 49.2 47.1 193.7 339.8 204.7 48.5 157.4 72 49.6 50.2 858 53 51.5 54.8 63.1 50.4 55.5 108.3 67.6 211.2 58.7 55.3 47.7 65.6 175.3 50.3 54.8 54.8 67.3 54.6 166.2 110.4 54.7 46.6 78.6 89.5 89.9 64.1 98.8 90.5 320.3 48.5 405.2 80.7 53.2 547.6 546.7 195.9 749.2 139.6 48.3 82.9 73.4 79 80.7 89.4 49.6 47.4 51.3 49.4 52 69 51.8 46.8 48.9 50.4 56.2 59.1 45.1 56.5 62.6 82.8 48.8 97.3 59.5 49 264.7 61.4 240.1 202.1 53 376 412.8 58.9 54.8 53.3 341 63.8 121.1 49.9 107.2 64.5 291 300.2 55.8 65.4 60.1 58.9 721.3 51.2 93.9 55.7 51.8 209 67.6 80.4 100.5 62.7 119.1 523.9 51.8 63.8 236 697.7 66.8 202.2 551.6 263.9 142 50.4 52.4 54.4 114.1 3623.6 712 59.2 167.7 50.7 49.3 55 45.7 1882 1554 397.8 49.2 149.3 47.1 61.9 52.1 61.7 60.9 156 633.6 47.8 55.2 76.9 63.7 58.2 106.6 69.8 113.1 4259.6 103.9 52.2 56.7 75.6 108.5 99.9 146.7 333.1 59.4 58.4 198.4 49.1 57.8 44.3 648.2 47.8 50.5 65.4 189.6 135.7 157 50.3 60.5 246 387.4 741 149.4 125.8 640.7 56.2 1233.8 61.5 55.7 54.5 48.5 54.2 80.8 115.5 129.6 89.9 180.7 54.5 48.8 54.3 50.3 80 56.7 51.3 49.6 54.2 48.3 238.9 51.9 53.8 58.3 153.6 123.3 50.9 159.7 166.9 88.3 72 107.2 89.8 233.6 306.2 4436.6 5541 57.7 51.4 58 61.3 51.8 785.6 53.6 84 61.2 52.4 56.6 66.2 1263 48.9 177.7 67.6 55 110.2 162 393.8 192.9 416 1265.7 698.7 491 50.3 84.7 61.8 65.7 838.1 58.4 49.9 83.7 61.3 95.8 59.8 544.3 54.9 76.8 72.1 62.1 75.6 46.5 143.2 46 121.3 67.9 464.4 110 70.9 317.9 182.7 55.9 99.7 55.7 115.8 55.2 53.7 49.8 1622.1 54.5 358.8 505.9 346.3 176 47.3 54.1 71.4 56 536.9 57.9 53.9 58.4 54 49.5 47.8 321 265.9 52.3 50.2 174 380 50.1 1191.7 192 88.3 55.6 76.3 610.5 46.1 1201 126.8 101.8 850.6 275.3 196.8 62.7 59.4 47.3 58.4 58.2 52.9 179.4 344.1 59.9 265 104.8 116.8 193.5 67 892.8 72.5 55.3 53.7 69.5 131.4 48.4 62.4 576 108.7 87.6 53.6 45.5 61.8 51.3 53.2 52 1960 51.6 102.8 47.6 768.2 56 651 52 57 122.1 54.9 58.7 52.9 108.6 120.5 88.1 1120.1 48.1 387.5 372.5 50.4 201.7 161.3 145.1 131.7 117.8 90 185.8 267.4 76.7 88.5 128.1 61.5 48.1 50.6 132.4 52.9 58.1 117 89.3 104.9 53.4 53.1 53.5 60.5 452.2 57.9 53.4 50.6 56.4 60.2 59 62.2 52.4 61.3 856.6 698.3 2218.1 69.8 183.5 49.5 53 501.7 61.7 49.9 328.9 65 732.9 53.5 62 168.3 54.1 56.7 60.2 58.2 57.8 88.9 74.7 64.7 62.9 61.6 56.5 56.8 61.5 51.3 96.4 110.8 188.5 111.1 63.1 113.7 250 234.5 867.8 63.8 59.3 56.9 47.9 90.9 66.8 78.5 3603.9 354.5 116.5 439.5 256.1 87 50.7 65.8 51.6 103.5 426.2 49.7 81.7 1752.1 678 51.5 193.5 216.2 63.7 54 61 59.7 57.7 2470.1 50.3 62.2 55 306.9 55.3 94.4 2058.4 51.7 53 51.8 183.5 263.6 240.5 198.1 167.9 66.6 48.4 50.8 51 50.3 58.5 1291.2 63.9 187.8 1358.6 63.2 72.5 62.3 56.5 139.5 56 851.7 57.5 245.4 90.4 472.7 47.7 107.2 364.3 50.2 53.3 188.6 53.2 803.8 145.6 56.6 54.6 62.7 76.7 112.8 112.8 59.5 138.3 48.1 47.1 97.1 86.4 53.8 77.4 49.7 54.8 51.5 57.6 50.7 58 58.9 47.3 69.2 48.7 51.8 51.9 69.2 65.1 83.9 63.1 52.6 53 54.8 67.9 53.9 59.3 8055.7 55.5 68.3 24304.2 61.8 54 73.8 62 64.5 56.2 58.6 57.9 72.6 433.7 258.7 129 505.2 628.4 72.2 286.7 153.6 54.5 74.5 66.1 208.7 92.8 316.2 284.2 320 62.1 358.8 56.7 152.3 263.5 58.7 139.3 54.8 250.9 433.9 122 57.3 50.7 48.2 57.5 184.4 86.2 4438.9 78 130.3 59.6 49.4 68.4 50.4 57.6 1676.8 447.2 103.8 102 621.3 592.8 66.3 63.1 61.4 73.1 52.6 105.7 82 714 53.2 49.6 53.8 390.8 61.2 66.4 84.7 63.7 1368 356.6 601.8 241.8 580.8 96.5 63.5 52.9 66.4 71.8 87.4 68.7 84.4 376.2 121.9 61.1 50.2 1059.5 62.2 55 68.2 59.8 55.4 52.2 52.7 54.9 57.8 46.2 98 65.7 65.8 63.4 65.2 54 64.9 56.5 55.8 52 230.9 85.2 52.8 342.6 644.2 561 51.9 179.2 70.3 57.9 45.8 68.5 132.8 55.6 1120.1 51.3 59.8 55.9 64.9 45.6 148.6 214 52.5 56.3 63.2 52.3 380.2 88.7 65.3 207.8 651.5 74.2 51.1 82.6 67.6 70.6 288.1 460.3 331.6 617.6 76.4 57.6 133.4 4468.5 3901.1 379.7 62.2 50.6 202.1 99.9 68.9 106.9 48.4 45.2 55.7 61.1 1262.7 334.4 140.8 331.3 71.7 106.3 47.5 228.3 977.8 185.5 55.5 66.6 272.8 78 342.9 66.8 53.7 68.5 77.3 53.5 53.7 131.6 116.9 148.9 58.1 97 57.5 222.2 91.3 61.4 62 357.3 224.3 365.9 53.9 54.6 60.2 48.1 45.5 50.8 60.6 173.1 69.9 139.6 52.3 55.8 51 50.2 403.8 1414.4 60 52.8 55.9 79.6 55.3 1249.3 2057.9 287.5 54.8 93.4 69 63 116.5 271 58.8 149.2 749.3 50.3 53.6 143.1 188.3 385.1 50.4 54.5 898.1 106.4 74 54 52.7 51.4 91.4 56.1 622.2 55.6 1664.8 49 117.1 54.6 50.3 50.9 70.4 57.9 52.1 52.5 124.9 725.3 2149 26116.1 11064.5 42.9 49.4 48.1 49.9 50.9 61 55.5 475.2 2786.1 231.6 337.6 74.6 55.5 138.7 128 103.7 53 78.1 51.9 62.5 341.4 1324 66.2 49.7 56 52.3 54.2 52.4 82.4 51.8 75.5 130.2 96.3 52.9 266.1 64.4 109.4 230.9 120 439.5 3218.2 49.3 77.4 156.3 1063.4 95 488.8 52.1 927.1 89.5 986.7 762.4 898.2 196.1 58.2 49.6 71.6 95.8 250.4 59 62 87.9 65.9 61.8 136.6 51.5 82.6 236.8 55.4 51.5 241.6 48.3 64.7 188.1 55.3 48.1 56 52.6 59.7 51 52.5 56.8 52 127.9 377.5 497.8 175.6 56.1 69.2 52.5 61.9 60.9 159.7 176.9 94.6 378.8 64.6 71.5 77.1 78.6 88.6 50.5 47.9 53.2 52.3 56.1 53.2 61.7 46 58.8 56.4 49.7 474.8 1002.8 169.6 49.7 79.5 61.6 52.2 81.2 672.9 374.7 163.5 280.5 48.3 81.1 54 80.5 54.3 52.1 58.8 111.4 248.6 710.9 51.9 51.9 52 50.3 54.1 62.1 80.6 62.9 48.1 54.3 55.4 51.8 70.4 130.4 449.5 59.8 380.4 99.1 577.4 56.5 50.9 184.8 62.5 58.6 51.8 469.2 60.9 83.4 70.4 50.5 83.8 208.4 49 113 58 55.7 142.8 64.3 47.3 52.5 44.2 53.2 54.1 113.1 137.6 48.1 49.8 65.6 78 48.4 67.6 56.8 50.7 56.3 111.4 59.2 245.5 75.9 65 59 47.7 51.1 57.9 59.5 80.4 54.9 58.8 57.6 60.5 47.4 60.9 57.3 57.4 53 1109.7 48.2 64.8 72.1 60.7 51.4 65.4 116.8 56.7 636 50.3 160.9 65.8 51.8 333.9 106.2 63.9 70.2 433.5 42.3 49.9 75.6 445 103.1 74.4 58.5 51.6 55.2 137.5 595.4 54.8 51.2 86.3 107.7 79.3 51.7 70.2 55.4 66.7 49.4 53.9 52.5 53.7 56.8 239.3 49.7 190.8 1119.9 48.9 76.9 53.3 51.5 52.7 63.6 218.5 692.1 55.7 54.4 49.5 48.7 53.9 60.1 47.1 51 55.3 58.9 48.2 115.1 54.3 51.6 49.2 69 48.3 674.8 75.1 54.2 52.1 51.8 55 683.9 53.2 50.9 60.1 53.1 61.7 55.9 56.9 46.7 59.9 56.2 420.8 61.2 62.3 55.3 54.8 54 191.6 87.3 62.6 97.6 48.3 54.6 126.4 67.1 54.6 65 195.5 338.9 2965 1030.6 66.3 60.4 150.2 123.7 1372.9 991.1 424.1 113 737.1 58.3 56.5 56 58.3 52.4 68.9 90.6 50.4 49.8 54.5 51.2 45.4 317.6 120.9 147.1 50 58 57.5 53.9 45.7 60.6 281.6 50.6 49.1 54.4 50.8 76 58.9 51.1 48.9 55.5 49.6 55.4 118.3 105.9 64.4 55.5 103.4 1037.7 57.8 216.1 66.7 50.2 73.9 49.4 155.3 64.7 632.9 3609.2 816.5 240.3 318.8 206 50.8 130.3 56.2 263.1 68.4 54.3 49.2 56.3 52.9 135.7 1208.1 281.1 8823.1 61.3 43.5 62.5 51.6 42.8 291.7 61.1 96.4 58.4 63.2 121.9 85.9 49.8 80.4 70.2 48.9 50.2 51.9 179.4 257.5 279.4 610.1 58.8 50.1 71.9 57.5 64.3 1132.4 114.6 82.1 51.4 59.4 499.4 61 59 589.1 63.4 391 251.9 419.4 677.8 184.6 345.6 66.1 176.5 66.9 51.7 51.4 53.2 60.4 56.3 62.2 56.4 60.4 67.3 89.6 58.8 56.8 53.4 651.2 53.7 52.7 45 404.5 75.5 71.6 47.8 63.2 56.4 147.6 375.4 52.4 47.2 79.6 340 477.1 203.7 52.1 93.3 63.3 50.8 57.8 53.6 180.1 53.7 138.8 54.4 111 54.1 133.6 49.6 71.4 73.6 53.5 56.4 148 54.4 54.7 49.3 80.1 276.8 80.3 135.5 93.8 60 52.4 52.4 60.1 54.8 47.4 57 62.2 52.3 51.4 47.7 251.9 162.4 62.8 48.2 48.1 50 54.7 61.4 51.2 47.3 53.8 51.6 53.4 52.8 52.6 51.4 58.8 53.5 51.3 56.8 56 60.7 53.4 52 51.7 53.2 57.3 53.5 50.6 49.9 58.3 58.4 52 54.1 56.5 55.1 53.3 54.9 50.3 49.8 53.6 47.5 59.2 54.2 51.9 229.6 62.1 62 155 53.5 54.2 56.1 302.4 2165.9 2282.7 1378.9 51 50.1 50.9 52.8 49.3 78.1 52.2 55.4 489.3 707.9 215.1 53.1 55.4 51.3 383.3 72.1 55.7 50 86.6 80.4 52.2 54.9 46.5 52.8 60.4 46.9 101.4 270.3 99.5 163.1 415.8 61.8 136.7 71.2 112.3 144.1 62.1 402.4 67.3 2334.6 50.5 48.3 65.8 88.7 201 56 55.2 106.1 48.4 53.6 918.1 57.9 121.9 52.6 53.7 890.4 88 59.7 56.1 53 54.5 57.9 73.4 156 527.7 51.3 1790.3 437.6 67.5 112.1 1992 450.7 55.1 75.4 371.7 53.9 53.3 55.7 136 46.9 105.3 416.1 69.3 52.3 53.1 57.9 1264.5 49.3 65.6 159.8 100.3 98.6 320.7 127.5 235.9 57.2 59.5 52.9 55.3 2732.3 77.5 51.6 54.8 51.1 12885.4 46.2 618.2 119.5 115.8 131.7 79.8 328.4 227 59.6 738.5 247 135.5 764.6 73.6 48.5 64.5 49.1 48.2 95.9 55.2 174.7 24976.2 331.8 51.5 922.7 706.9 436.7 504.2 71.9 235.4 330.8 56.4 14147.8 5021 15959.6 15159.8 65.4 47.9 595.9 57.1 59 84.5 53 48.1 49.2 574.8 48.3 68.5 50 69.9 49 74.4 49.7 52.5 74 128.9 64.1 49.5 1383 2476.5 53 136.9 252 74.6 306.1 75.2 89 53.7 56.3 56 176.3 51.5 816.4 254.2 191.4 512 50.7 49.8 101.1 1693.1 49.4 55.1 83.3 419.9 82.5 117.7 58.6 53.6 479 74.4 55.9 2830 578.9 1185.4 57.1 50.4 43.1 256.5 51.3 142 173.5 125.8 54.5 48.7 64.9 67.6 71.3 51.7 52.6 55.1 47.3 85.2 140.6 53.5 188.6 60.9 284.7 55.9 320.2 220.6 65.8 50.6 294.7 86.9 56.5 90.5 99 124.2 549.3 488.5 50.9 130.2 731.1 207 235.9 68 59.2 1347.1 120.2 74.7 113.1 368 105.6 134.8 700.7 118.7 73.3 365.9 84.7 66.3 539.3 637.8 61.9 166.1 83.6 94.8 56.6 131.9 55.4 85.2 75.7 59.8 145.7 51.9 63.9 1522.6 76.9 53.2 52.6 62.3 473.4 56.7 177.4 1197.5 753.1 63.3 49.6 51.8 200.1 162.7 384.5 77.2 92.3 125.5 409.6 59.5 68.3 71.3 47.9 54.6 50.3 1572.6 48.6 79.8 63.7 168.3 116.4 205 57.5 57.6 1281.8 89.4 59.4 160.3 50.3 65 84 245.7 47.6 87.5 171.5 68.7 62.8 59.3 53.9 60.6 267.3 558.7 51.9 43.9 63 48.3 50.8 49.2 50.4 51 49.8 47 49.9 54.5 56 49.8 49.2 45.6 54.2 53.2 54.9 52.6 52.1 45.5 50.2 57.1 50.3 56 60.5 54.9 48.4 61.4 55.3 55.5 60 51.8 130.1 54.5 66.6 57.1 93 74.2 72.6 580.8 59.3 52.9 1390.2 1242.7 56 58.2 56.4 107.8 49.7 60.6 47.5 54.6 51 59.2 78.7 216.7 50.9 90.2 51.3 56.6 55.6 51.5 54.7 57.1 181.6 447.8 80.2 392 52.7 59.2 53.2 1048.3 49.7 64.5 60.4 66.4 54.8 43.2 218.4 6753.5 48.4 160.8 460.3 53.4 48 156 56.2 68.3 53.2 59.1 73.8 144.6 56.3 50.6 52 54.2 50.7 50.9 74 292.8 760.8 57 444.6 104.1 90.4 137.6 83.7 170.1 58.5 53.6 50.8 64.3 58.3 54.2 63.1 54.2 63.2 64.4 50.6 1801 50.8 130.3 94 61.2 87.1 154.7 50.9 73.3 611.1 60.2 1901.1 1408.3 55 158.4 1807.5 188 175.1 886.7 54 426.2 960.4 100.2 192.5 366.6 70.9 501.9 203.1 51.4 50.4 62.5 54.3 50.2 49.7 57.6 52.9 57 119.5 150.9 51.8 60.5 134.7 417.1 147.1 51.9 76.7 74.3 143.6 155.4 291.8 49.6 153 65.6 51.3 57.6 57 52.9 69.5 136.6 57 161.8 54.8 112.8 55.2 56.3 53.4 981.5 54.8 78.6 68.3 55.3 52.1 1045.1 60 50.9 51.4 177.1 59.3 78.9 55.8 261.3 68.6 227.8 134.5 103 496.7 113.8 408 62.5 57.2 51.7 55.4 84.4 351.2 59.9 51 53.9 65.3 63.9 54.1 98.1 74.6 59.8 49.7 195 395.9 45.9 58.4 62.4 56.8 46.6 64.1 56.8 346.1 95.3 53.7 58.9 391.9 56.4 73.7 87.7 55 214.1 215.9 174 233.6 57 91.9 49.2 55.5 53.3 145.4 53 50.8 61.1 133.2 136.6 57 55.7 61.5 52.4 57 57.2 53.2 187 55 50.8 50.3 59.4 106.4 59.7 2196.8 58.4 57.1 107.2 117.6 83.6 58.1 519 293.6 455 61.5 55 159.7 1024.9 282.5 4923.2 52.2 50 49 50.6 92.7 52.7 55.7 71.2 212.8 57.8 237.9 237.4 54.8 56.2 126.5 78.3 113.1 58.1 214.1 67.3 65.8 190.1 53.2 50.8 55.3 377.5 248.7 57.8 57.6 53 186.8 1557.3 174.5 51.4 431.8 177.2 51.3 51.6 62.4 57.4 47.2 57.2 52.7 53 51.6 60.3 50.2 51.2 59.9 56.5 45.9 486.9 49.8 1746.3 51.5 59.5 80.2 59.9 51.4 48.9 1278 54.2 93.5 47.8 152.8 53.5 51.9 53.5 1489.6 319.6 50.5 56.8 60.6 55.9 50.6 47 450.5 118.5 1413.4 97.4 48.1 47.3 2629.6 109.3 1989.4 1629.4 54 53.1 558.2 61.3 58.8 57.9 50.1 1955.7 51 123.8 62.9 51 63.3 52.4 69.5 48.4 55.8 54.6 57 55.7 100.6 3607.6 65.4 1205.5 79.1 120.7 377.3 207.4 123.7 65.6 507.1 111 46.9 102.7 51.7 56.4 53.3 90.7 46.7 83.2 52 87.1 80.8 111.7 50.3 49.9 104.7 104.7 1021.6 68.1 172.7 187.4 201.5 51.9 315.3 157.6 50.9 357.5 178.3 965.2 662.5 722.9 147.2 192.3 423.3 89.4 57.4 55.2 417.2 977.9 101.1 231.2 61.8 122.7 798.4 66.1 309.9 145 708.9 285.6 72 61.1 75.8 204.3 416.4 68.6 74.9 48.5 151.9 177.1 699.2 53.7 56.6 85.4 73.4 74 49.9 45.6 110 53.6 50.8 43.2 49.8 52.2 51.5 166.2 48.1 58.9 71.7 47.4 50.9 50.6 51 64.4 50 59.7 62.2 60 58.7 110.8 100.2 273.5 75.9 106.2 1028.1 1371.7 54.1 5278.4 49.8 53.8 393 56.2 251.3 120.5 129.3 53.3 480.8 53.8 56.1 49 3044.5 48 123.1 45.8 64.9 64.6 76.7 101.3 59.2 64.6 55.6 522.2 54.3 53.7 51.8 407.6 328.7 64.3 78 51.9 53.1 54.1 56.2 316.3 3010.5 104.3 156.2 240.1 48.7 55 52.9 54 55.7 51.6 491.2 153.7 271.6 104.5 88 98.6 58 324.1 76.4 344.9 147.6 89.2 79.8 93.7 81.6 54.9 53.8 61.2 89.3 212.8 61.2 488.9 55.8 59.2 60.9 93.1 69.8 337.5 246.5 322.8 53.5 63.7 64.8 198.3 65.8 65.4 500.3 59.4 59.2 182.9 53.9 94.8 55.5 125.1 329.1 58.5 109.3 221.4 350.3 103.9 53 447.4 74.8 55.5 53.5 170.1 51.9 101.9 53.2 117.7 60 122.6 651.2 119.5 579.4 432.1 66.8 1216.1 115.6 543.8 50.6 47.5 53.3 56.5 49.4 192.8 273 46.7 50.6 121.9 185.5 183.3 48.8 260.6 363.1 138.6 110.5 364 53.7 116.1 47.6 52.2 51.5 47.9 132.7 344.2 105.8 469.8 102.2 79.3 49.1 60.6 49.2 47.2 67.7 71.1 48 67.7 115.1 114.6 51.8 46.5 96.2 55.8 78.8 83.1 50.4 59.6 52.8 59.7 50 51.7 51.3 45.2 55.8 55.3 54.9 54.2 62.4 54.5 64.8 48.5 47.1 54.6 55.9 55.5 51.4 47.3 95.9 146.8 77.2 59.8 61 51.6 48.6 54.9 49.4 60 51.7 51.4 51.2 50.8 56.2 52.1 46.3 59.8 123.5 84.5 151.7 57 88.6 57.5 81.1 52.2 205.6 253.9 50.9 52.4 49.1 58.6 48.4 48.9 51.9 48 144.8 257.5 56 51 53.5 58.6 52.7 63.6 73.2 74.1 52.3 68.7 58.5 58 62.7 51 70 50 53.9 48.1 68.4 48.5 55.6 63 51.5 66.4 49.9 56.3 52.4 60.1 57.5 61.1 52.8 109 115.9 267.5 223.8 69.3 134.5 51.8 50.3 57.2 51.1 53.2 57.1 315.2 65.4 63.4 308 57 54.1 71.7 55.8 52.7 337 51.7 63.9 67.1 45.9 74.1 129.2 62.9 75.7 64.6 222.8 56.9 471.3 774.3 75.1 50.6 49.7 53.5 53.7 48.8 54.3 54.3 58.9 54.9 49.3 59.8 55.6 53.4 61.2 51.2 49.7 913.9 2119.6 59.7 48.8 49.9 52.1 47.7 61.4 42.7 48.5 55.9 49.1 63.7 53.6 49.8 262.4 75.4 60 49.8 50 48.1 52.2 84.3 51.3 86.9 466.9 53.5 56.5 47.9 50.4 63.5 552.8 632.7 87.3 62.6 5006.4 274.2 365.4 55.9 118 1840.8 207.6 73.5 69.7 139 175.1 262.9 65.3 82.2 49.7 133.6 72.9 1404.8 166.7 63.6 109.3 51.3 512 58.7 61.9 66.3 59.7 324.4 59.8 51.2 161.8 55 521.9 226.3 259.9 54.1 50.2 90.2 121 49.7 51 254.5 69.1 205.4 194.4 384.3 439.7 68.1 464.1 64 51.2 52.7 56.8 468.9 55.3 53.7 53.3 234.4 327.1 50.2 213.5 317.7 149.2 1164.9 59 907.3 174.9 508.3 50.7 49.6 56.5 52 89.4 1491.1 71.7 344.5 190.4 124.6 2775.5 176.5 59.5 83.7 55.7 71.3 54.3 1941.3 1011.2 6197 81.7 619.5 56.4 825.8 54.8 65.7 50 54.3 187.5 57.6 120.3 55.4 51.1 59.6 56.1 68.3 1084 69.2 49.3 62.8 595.6 49.3 48.6 99.8 212.5 558.9 684.9 51.6 52.4 54.6 73.6 110.1 157.9 65.5 238.7 54.1 214.3 178.3 138.1 98.9 52.6 84.2 73.9 499.3 462.6 58.2 52.9 65 78.2 135.6 270.1 160.8 61.6 174.9 47.5 141.5 63.6 81.4 495 149.4 61.8 50.6 78 51 61.2 62.2 155.1 138.3 53 187.2 66.8 109 48.9 69 50.4 54 69.4 112.5 484.9 348.2 421.9 58.2 56 297.4 53.9 70.8 101.2 110.6 1257.3 64.9 58.8 410.9 60.7 63.5 54.7 196.7 104.1 51.8 48.8 129.6 48.5 67.8 429 52.7 110.4 146.6 66.5 50.2 54.6 85.1 264.6 185.7 273.6 72.2 97.4 53.2 130.2 72.4 64.6 53.3 55.4 53.4 195.5 142.5 61.8 58.7 123.4 46.5 194.3 53.8 743.9 177.3 812.5 91.5 58.5 58.5 48.6 53.7 56.6 107.5 114.7 55.3 265.6 347.7 613.7 1106.2 998.7 110.9 55.7 46.7 56.1 78 109.9 197.2 64.5 312 584.4 251.7 1344.5 52.9 270.5 57.3 50.6 56.4 48.8 135 51.4 79.5 52.1 51.8 53.8 682.6 668 56.1 69.9 250.9 63.3 60.6 148.5 46.2 1663.7 57.8 295.8 70.3 63.5 46.4 54 68.2 68 72.8 192.3 589.9 773.9 76.5 52.1 103.4 210.4 51 123.2 126.5 53.8 50.3 73.1 70.8 87.6 89.7 236.7 309.8 287.1 405.2 57.7 137.7 59 54.6 49.3 55.9 48.9 131.9 57.6 723.1 65.2 54 60 58.5 167.2 183.2 74.8 49.4 53 47.4 53.2 65.5 91.7 52.5 61.7 62.9 196.7 83.5 192.4 55 85.1 71 55.8 51.9 1129.6 481.8 2392.4 48.3 180.2 269.5 486.5 93.9 121 561.4 118.9 103 72.9 52.7 73.3 53.6 77.1 92.5 78.3 56.5 767.6 63 56.4 511.9 57.8 58.2 83.7 55.7 182.6 139 54.9 130.5 81.1 54 49.8 127.4 54.4 52.9 53.7 56 48.2 51.8 57.6 57.7 66.5 49.7 53.5 66.5 152.1 135.2 74.4 51.7 60.5 59 129.7 123 72.9 59 49 579.8 58.7 52.6 153.7 230.5 56.5 75.8 1831 65.1 54.5 56.8 78 53 56.8 54.1 83.1 116.9 70.6 397.7 53 68.4 55.1 53 125.8 162.9 69.7 66.7 61 109.7 73.9 172 48.2 49.6 148.4 64.2 63.7 111.6 56.1 162.5 102.8 51 50.2 51.9 62.5 162.1 97.4 66.6 57 58 65 101.5 58.6 163.2 55.2 88.8 175 75.4 50.3 49.3 62.8 529.9 773.4 47.8 54.5 263.9 190.2 259.3 56.5 47.4 54.7 137.6 77.7 274.6 553.8 48.2 51 132.1 119.4 63 47 54.9 62.9 50.9 81.3 57.3 78.9 61.4 100.1 48.5 158.7 218.4 93.9 70.4 62.7 51.5 58.8 89.1 77.8 73.6 298.8 83.7 59.2 81.6 48 61.6 57.9 49.1 78.7 49.1 92.8 194.3 203 220.2 88.9 182.4 57.7 50.7 49.4 54.3 64.5 51.7 146.4 49.1 57 316.8 66.8 129.7 275.3 55.2 128.3 371.2 85.1 51.5 52.8 66.1 62.2 59.8 80.8 61.1 48 89.1 133.2 64.5 61.3 53.6 83.5 87.8 61.8 92.6 133.4 352.5 48.9 95.4 88.8 137 55.5 85.1 51.8 50 117 56.5 60.1 45.3 233 124 46.9 343.3 50.7 207.6 98.8 68.9 77 50.5 58.3 62.3 62.1 50.4 59.2 47.2 53.9 384 62.8 63.2 48.3 66 159.6 242.2 48.4 55.6 62.8 56.1 68.7 65.2 49.4 52.3 78.2 400.5 83.8 59.6 268.6 102.6 119.9 59.7 48.1 81.3 74.1 65.1 125.6 142.9 65.6 49.8 51.9 48.7 144.2 298.2 894.7 55 58.1 53 198.7 53.6 53.7 50.4 60.5 64.5 49.8 53.6 74.3 131.9 102.9 54.5 59.9 48.8 228.9 751.8 449.9 57.3 60.2 107.5 66.8 61.3 51.6 207.8 68.4 59.1 93.6 59.9 50.3 52.2 55 283.8 74.9 63.1 109.7 95 62.1 125.7 50.1 52.9 51.3 49.4 77.9 763.3 47.4 50.7 50.4 1993.6 53.8 65 70.6 63.3 248.4 66.8 49.2 63.4 129.2 70.6 49.2 51.3 53.3 75.2 55.6 147.1 99 54.2 154.1 54.3 90 55.6 194.4 55.4 54 49.3 55.7 47.6 63 52.6 53.2 1641.1 82.8 51.5 54 55 76.8 63.5 56.3 82.6 136 62.9 55.4 64.8 52.7 49.6 110.3 51.8 102.5 54.7 60.2 100 72.4 52.2 1248.3 55.2 65.3 66 60.5 58.9 53.3 76.4 50 52.5 54.9 59.2 135.8 50 66.1 70.3 60.4 125.6 70 363.2 329.7 65.4 84.1 83.3 99.7 104.2 50.5 95.6 125.6 187.1 51 59 59.5 50.7 465.5 69.5 115.6 56.7 58.5 53.6 131.8 63.2 91.3 50.1 52.9 64.8 98.6 60.6 45.8 64.9 59.5 289 46.9 53.9 190.3 103.7 2784.9 66.1 66.3 62 55.7 51.4 48.7 56.7 47.4 100 65.4 73.8 50.5 50.2 207.1 66.3 205.5 98.2 117.8 52.1 63.9 67.3 49.1 53.4 55.5 55 54.7 71.2 71.4 54.9 50.4 162.4 77.1 51.2 113.4 71.8 150.3 51.6 55.5 54.5 99.3 59.8 636.7 58 59.1 101.2 173.9 55.4 58.7 292.7 699.9 64.5 64.2 51.8 258.9 113 69.7 286.8 80.2 42.4 45.3 50.8 72.4 64.3 380.6 50.8 56.2 75.4 87 63.7 58.7 59 55.3 59.5 102.9 45.9 50.8 51 163.4 53.2 114.4 203.3 117.9 86.3 64.3 53.4 51.4 149 316.9 67.9 48.3 52.9 53.1 54.9 76.1 86.7 110.6 135.3 97.8 56.1 61.6 50.9 62 76.9 54 301 55.5 52.5 59.2 50.2 73.6 111.5 52.6 84.6 53.5 66.3 198.1 65.9 848 242.8 55.9 59 106.1 52.3 50.5 65.3 96 83.9 143.4 47.3 48 59.7 72.4 46.2 73.3 53.5 52.5 106.5 52.3 60.9 55.8 235.2 135.1 101 53 59.7 323.7 703.9 65.2 51.9 51.8 44 49.7 50.1 44.7 54.7 48.1 89 447.3 852.2 55.8 59.7 168.8 72.2 398.8 546.2 76.8 259.2 55.8 111.4 102.8 69.3 196.8 49 507.7 56 71.4 73.9 54.3 47.2 48.6 57.2 52.3 69.9 56.3 51.1 112.5 51.7 122.3 91.3 51.2 54.2 59.6 50.1 49.1 49.3 53.7 83.8 53 60.9 67.1 54.8 80.6 55.3 69.9 125.7 64.8 871.9 56.4 54.3 51.5 62.7 95.3 81.3 137.6 58.5 113.8 58.6 49.9 58.2 254.2 62.5 68.8 143.9 56.8 58.5 69.8 147.1 51.3 85.8 67 63.7 48.6 50.3 57.1 57.5 46.7 94.7 49.9 451.8 727.6 84 58.2 103.1 55.5 80.1 165.2 46.7 60.2 67.6 325.1 52.9 51.4 60.1 53.4 68.1 49.2 278.7 53.2 129.5 91.7 59.1 177.3 407.7 48.7 52.9 54.3 65.1 154.4 265.1 58.7 48.8 102.2 57.4 43.2 56.6 50.2 77.4 63.2 49.5 52.9 63.7 198.2 61.5 54.4 57.3 544.2 1007.8 78.7 1288.9 53.6 57.9 219.9 112.6 422.7 231.6 48.5 48.4 60.7 46.6 54.7 48.5 357.5 84.3 56.2 56 49 54.3 53.3 52.2 50.1 50.5 127.9 247.6 164.9 61.2 52.3 50.4 48.3 56.9 133.7 419.3 67.8 169.2 68.5 50 57.2 114.2 61.9 60.3 51.7 61.5 266.7 52.1 71.3 114.1 72.2 60 207.1 65.1 62.9 202.7 91.9 201.8 48.2 49.2 154.4 51.3 58.7 59 53.9 55.2 58 58.8 52.6 57.3 80.6 74.1 229.7 51.5 48 559.5 736.3 2348.7 228.7 211.6 64.4
[truncated: 2,185,975 more chars]
