# Supplementary material for: Generalization of the normal-exponential model: exploration of a more accurate parametrisation for the signal distribution on Illumina BeadArrays
Source: BMC Bioinformatics. 2012 Dec 11;13:329. doi: 10.1186/1471-2105-13-329 (PMC3599453; doi:10.1186/1471-2105-13-329)
Supplement: Additional file 3 — Supplementary Material 3 is a zip file which contains three text files with the observed intensities of the ten microarrays from data set (E1). [file 1471-2105-13-329-S3.zip › Xrem.txt]

51 51.6 57.5 59.6 73.9 60.5 47 52.4 50.2 57 53.5 52.5 51.9 50.2 60.1 56.2 59 70.3 105.7 52.9 68.8 85.3 55.6 52.9 51.8 57.5 48.2 46.9 362.7 60.1 115.2 49.7 616.5 137.1 189.7 80.6 100 58.4 62.4 540.3 55.8 77.2 50.9 53 58.7 51.5 401.8 56.6 51.6 58.8 56.1 56.6 50.7 52.9 82.3 59.9 69.3 71.7 47.8 54.6 66.2 46.8 417.2 47 55.8 62 51.5 144.5 114.3 73 53.5 57.7 51.3 70.7 119 56.7 49.8 63.1 81 53.4 87.7 93.2 46.2 51.2 54.2 60.4 78.3 65.5 81.5 51.8 54.3 343.9 168.2 51.5 52.9 56.2 50.8 51.2 66.9 51.1 52.1 56.7 81.3 58.5 94.7 60.4 66.7 115.2 84.5 292.3 722.5 83.9 191.5 156 53.3 137.2 65.4 63.3 49.1 55.2 53.8 53.6 59.5 63.6 98.7 59.6 77.7 157.7 61.6 56.8 54 55.2 302.7 202.7 46.4 106.5 54.9 87.3 235.9 108.8 83.4 101.5 55.5 190 57.1 55.6 227.7 58.8 75.8 58.2 253.2 48.9 170.4 63 56 53.1 53.2 907.9 140.9 54.9 288.1 63.1 65.7 50.7 55.8 700.7 82.5 53.5 54.7 71.8 1250.1 1174.6 66.3 672.9 123.8 113.3 48 144 81.1 185.1 224.2 54.3 331.2 52.1 129.2 157.3 69.1 76 1165.1 492.7 54.9 897.6 61.4 336.8 52.8 282.8 95.8 60.6 59.6 62.4 133.9 50.4 58.4 55.5 48.7 82 57 52.1 46.2 54.8 51.9 65.3 212.6 47.7 47.6 53.1 60.5 52.8 50.9 58.8 449.5 592.1 351 84.8 97 73.5 201.1 83.6 48.4 52 61.2 63 53.5 50.6 119.5 73.9 48.6 55.8 52.4 172.6 46.4 100.9 51.5 91.4 83.4 142.8 147.9 53.2 67.8 64.6 113 48.2 417.4 497 99.9 187.2 85.6 75.8 152.8 56.7 161.6 83 52.4 48.6 69.6 55.5 57 65.5 195.3 70.9 82.1 66.1 99.7 44.7 79.5 123.3 55.8 51.6 61.9 1056.8 79.4 53 58.3 52.1 51.5 48.6 50 55 50.5 82.1 52.8 53.2 57 71.4 351.5 54 54.5 583.9 736.8 51.1 54.6 48.6 325.7 16578.2 12429.3 11789.5 49.4 14495.2 4773.3 48.2 456.4 82.9 51.5 49.8 56.6 60.3 2360.7 68 62.8 386.4 290.3 1148.5 366 3105.5 52.3 63.2 50.3 62.6 156.3 71 79.2 87.5 77.1 63.9 61.3 287.6 57.2 52.3 59.7 88 48.3 44.9 54.9 123.3 50.5 63.3 211.6 54.3 60.3 105.8 729 48.7 49.4 66.1 49.3 93.2 51 50.9 54.7 55 90.2 959.5 75.8 96.3 52 65.4 52.8 1243.5 58.2 46.6 62.2 49.6 48 49.8 61 53.1 80.5 52.7 54.5 51.5 57.6 44.5 53.4 62.5 57.3 50.7 54.7 48.9 49.4 54.1 57.6 112.8 545.6 87.1 53.4 49 58.8 58.1 50.9 49.2 48 67.9 50.2 49.9 55.4 59.4 55.6 51.7 49.9 43.1 52 49.9 46.5 51.1 59.3 50.6 47.8 53.8 53.9 60.6 49.3 67.3 72.3 58.8 314.3 1489.4 51.5 1305.3 61.4 153.6 370 55.6 84.4 79.3 94.7 407.5 101.3 97.5 47.2 58.7 68 263.8 130.5 48.3 57 56.3 199.9 52.9 88.9 54 52.4 69.6 2607.1 51.8 52.6 55 49.4 81.4 80.8 767.6 52 47.5 54.7 58.9 58.9 51.9 232.4 66.4 49.6 61.1 469.5 1434 705.4 238.6 73.4 47.8 88.2 715.8 65.5 107.9 122 124.3 49.3 57 71.7 404.6 78.3 78.1 97.9 555 62.7 51.8 55.9 59.8 213.4 43.1 54 56.9 72 58.4 58.6 109.6 56.3 67.2 74.5 52 773.8 58.3 52.3 242.2 292.6 1276.3 437.9 65.5 54.5 75.2 59.4 77.2 70.8 2467.4 1138 94.8 104.5 58.9 53.4 70 87.3 57.4 54.5 52.8 105.2 171.3 67.2 58.1 57.8 267 45.7 86.7 53.4 234.8 111.4 49.9 95.8 48.7 46.7 62.6 56.3 64.5 57.1 49.4 54.8 97.1 68 57.6 51.1 57.3 89.5 52.1 96.3 233.2 98.9 47.9 64.8 54.8 54.5 56.7 91.1 48.4 50.4 179.9 140.5 120.3 96.7 57.4 56.4 100 108.7 111.5 65.5 254.9 132.2 54.9 50.9 55.8 53.1 60.1 52.4 58.8 50.8 47.4 450.5 51.5 57.8 65.9 291.2 242.3 58.2 44.9 56 225.9 90.4 131.7 279.3 364.1 393.2 128 69.7 98.9 1710.6 120.1 61.7 63 52.9 239.9 83 67.2 1145.6 55.4 2788.6 4714.6 53.9 346.8 64.4 120.3 50.4 70.1 54.5 66.6 83.9 55 63.6 56.2 225.2 358.8 1226.1 62.8 56.5 56.9 51.7 55.8 51.9 61.4 100.6 476.5 503 68.4 53.2 58.2 52.1 49.2 63.4 54.1 51.7 229.9 49.8 62.2 163.2 58.9 59.6 57.2 63.7 238.9 250 1007.7 46.7 46.6 54.1 54.8 78 57.2 55.4 68 52.7 51.4 53.6 253.1 54.6 312.9 168.5 50.3 62.3 691 65.3 268 410.6 1532 54.4 1008.6 51.8 686.5 847.1 47.7 53 43.2 48.1 706.1 55.3 53.1 48.8 659.8 87 53.7 2264 901.4 55 54.7 59.3 58.6 56.3 57.7 53.2 393.2 50.3 55.9 61.9 55.5 131.1 3624.3 58.2 52.3 58.3 65.7 148.1 181.7 46.7 285.6 59.8 61.8 49.4 45.4 48.8 51.4 295.8 52.1 48.7 357.2 224.1 48.1 196.1 52.1 56.8 53.1 72.3 64.4 56.3 99.1 144.8 48.8 57.4 58.4 47.5 54.7 2343.2 64 1878.4 61.4 2243.3 72.4 732.5 100.4 53.6 94.2 85.1 51.4 269.8 86.4 56.7 53.4 58.4 431 61.5 211.2 96.2 294.1 170.6 58.8 66.2 130.6 139.7 166.8 205 104.9 2344.8 197 416.4 111.9 52.6 59.3 123 68.5 55.7 49.2 58.1 66.7 54.7 54.6 55.3 72.6 4977.8 56.7 6591.8 59.6 61.2 54.1 51.1 2571.8 141.2 53.3 66.2 52.5 57.5 56.3 71.5 51.6 50.5 47.6 53.5 54.3 63.3 68 76.1 86.1 52.2 54.6 57.7 66 62.2 145.7 279.3 72.5 135.2 50.2 60 444.2 94.2 52.1 51.6 4502.9 57.8 56.7 56.9 64.2 87.4 53.8 56.8 49.3 83.8 58.4 48.4 53.5 48.5 51.2 66.3 55.1 52.1 59.7 67.4 62.6 197.8 49.1 49.8 49.8 62.4 50 61.9 52.1 58.2 1159.9 244.4 72.7 115.6 227.6 52 52.1 515.8 771.2 55.8 95.8 613.2 1056.9 99.9 118.8 268.4 136.1 597.1 79.1 70.5 54.4 45.7 52 49.1 58.8 59.6 51.4 61.3 49.6 55.1 53.8 60.2 56.2 62.2 50.6 50.2 53 61.4 66.4 54.2 69.3 49.2 52.1 316.3 101.7 48.2 282.5 49.1 77.4 58.3 224.6 49.2 57.3 112.4 566.8 57.5 50.8 63.8 75.4 387 51.1 244.2 646.9 55.2 74.4 66.1 107.4 63.2 70.7 76.3 45.9 102.3 49 50.5 88 74.6 56 60.1 65.6 52.2 66.7 47 61.4 74.3 50.9 48.1 45.8 52.3 52.7 74.9 62.8 141.4 79.8 48.9 53.5 80.8 48.2 286.4 107.9 64.7 214.5 53.4 58.8 50.4 51.8 54 183.6 66.3 376.2 101.8 52.9 174.7 51.7 124.1 57.9 65.5 67.2 63.7 62.2 143.4 203.3 60.3 48.6 61.9 77.4 53 335.9 57.5 57.2 56.4 103.2 49.2 53.9 169.4 53.8 63.3 48.7 69.7 84.2 141 87.8 57.2 2980 51.7 55.7 47.1 50.5 433.7 54.5 66.6 88.2 52.5 55 355.9 58.2 56.3 2813.6 49.4 95.9 1115 47.5 51 52.7 269.3 136.3 4230.4 55 66.7 55.2 46.1 52.6 1420.2 50.9 823.6 71.1 53.2 70.5 58.5 57.4 268 49.7 55.1 59.8 251.2 178.2 273.8 333.3 89.6 53.5 811.4 57.5 64.9 126.8 94.1 2727.8 1516.9 48.9 77.8 53.1 51.6 135.8 218.9 176 504.4 448.3 584.7 5875.7 678.9 51.2 230.3 250.5 334.1 559.8 252.5 195.6 133.8 640.6 165.5 63.6 74.6 233.5 62.6 53.7 51.5 65.9 51.6 59.2 677 52 53.6 53.8 1459.4 782.2 281.7 53.4 57.4 60.1 54.3 79.5 412.2 848.3 1287 246.6 906.7 54.6 351.8 519.1 208.8 73.7 51.6 91.1 56 55 44.2 54.9 381.4 57.1 474.7 60 53.2 51.9 53.6 54.3 54 46.6 54.6 115.3 54.7 246.9 208 86.8 919.2 436.7 151.3 47.7 55.4 53.1 51.2 55.6 45.4 56.8 48.1 72.3 55.7 51.1 60.8 50.3 56 57.7 54.8 56.2 48.1 70.5 62 135.6 55 186.2 56.5 241.6 80.1 332.6 1011.5 581.9 149.7 53.1 109.5 63.7 59.2 73 55.8 55.3 55.6 51.9 48 64 51.2 46.7 53.4 4192.5 48.4 303.6 51.4 50.5 52.7 375.3 162.6 780.8 55.7 785.5 292.2 181.1 1233.7 61.7 257.3 182.5 901.9 1013.6 72.8 238.8 287.7 51.4 294.6 54.5 268.5 60.9 101 76.7 68.3 93.3 85 65.4 51.2 54 1047 803.6 92.6 92.7 54.9 59.2 61.8 63.7 76.7 1486 690.1 114.6 64.3 49.8 262.6 52.5 93.8 68.5 77.6 78.8 71.3 119.5 52.1 1496.9 56.9 90 76.5 50.2 53.6 52.4 48.2 50.4 1075.7 3093.5 537.6 1365.8 60.4 52.2 46.7 51.8 2270.4 574.6 477.8 18491.6 50.6 272.2 62.6 135.5 76.4 55 63.7 57.1 51.8 73.5 64.6 64.8 58.1 50.5 56.3 1980.9 205.9 2912.1 1532.7 44 52.1 59.7 2195.5 497.2 48.6 54.8 50.1 73 54.1 910 52 56.3 123.7 53.3 568.7 477.3 53.7 96.2 64.8 68.5 53.5 347.9 199.4 71.6 63.5 99.1 334.3 109.8 857.5 206.9 70.7 51.8 55.3 47.7 51.3 66.6 53.4 76 109.6 860.6 735.7 82.7 78.6 48.4 65.9 54.9 53.5 110.3 55.6 84.5 178.1 1530.8 74.6 51.3 48.7 56.1 54.1 47 1498.9 54.5 72.6 324.2 783.1 222.2 50.7 45.8 113.6 53.2 92.6 84.2 290.3 46.2 68.8 52.1 58.3 100.4 248 77.5 141.6 45.1 54.3 53.8 60 55.4 90 58 55.6 66.7 53.6 85.4 67.5 983.4 69.6 53.9 47.2 63.7 356.5 60 466.3 1465.5 4822.1 56.9 3121.8 58 2197 1883.5 257.5 478.8 50.3 48.6 308.7 59.1 51.4 54.6 49.9 42.9 48.4 47.8 171 225.1 60 303.8 87.9 54.4 76.5 174.4 61.3 50.8 67.5 188.3 1287.6 115 142.3 44.7 71.7 80.2 69.1 241.2 50.2 51.4 198.1 54.1 50.7 51.9 79.1 65.3 53.6 60.1 55.5 53 49.8 49.6 55.8 49.5 143 51.2 60.1 53 105.1 56.3 50.1 57.3 66.9 51.8 66.3 995.8 67 143.2 53.8 50.3 58.8 70.1 52.6 157.9 54.5 55.4 56.1 48.3 59.5 66.5 267.9 87.9 79.4 56.8 52 51 50.9 51.1 49.8 182 141.6 52.3 64.2 53.2 132.2 263 49.7 48.6 1937.2 108.9 51.5 53.9 58.7 778.6 54.9 50.4 253.5 89.5 298.9 141.5 144.7 53.6 575 66.9 50.3 72.7 56.3 102.2 48.7 537.7 56.3 508.4 53.1 86.8 55.5 58.4 53.5 57.1 127.5 56.9 46.8 180.2 104.7 61 52.5 48.9 61.9 56.8 128.4 63.2 55.1 55.4 63.2 50.3 259.7 435.1 59.3 45 54.4 123.3 98 83 95.6 71.2 53.4 53.6 54.6 61.4 52.9 52.1 52.8 96.1 61.9 50.1 50.9 221.9 69.4 60 194.2 385.6 62.4 159 99.3 413.2 422.2 555.1 212.8 69.3 1115.5 67.2 187.2 56.3 182.1 53.8 137 66.3 328.9 48.7 211.8 150 68.7 869.8 661.5 100.4 214.6 59.7 44.9 93 48.4 57.9 55 51.2 50.9 53.7 48.6 61.8 758.3 78.5 55.3 48.7 188.6 54.8 56.3 57.8 53.7 56.8 154.2 100.3 48.4 50.8 695.2 665.5 226.9 48.3 69 53.1 46.1 71.3 102.4 66.2 107.3 78.8 149.9 60.5 52.7 54 49.7 49.7 100.9 217.2 121.6 134.2 54 50.9 58.3 51.9 56 51.7 51 57.9 49.7 148.1 966.2 825.6 61.4 59.4 154.5 53.7 55 50.6 59 52.3 3557.6 4586.9 5734.5 87.1 248.3 1461.7 4647 135.3 1263.6 67.7 1373.1 53.4 65.4 3261.5 68.7 516.4 1681.6 3948.4 241.4 149.6 1488.5 1550 1176.1 1502.3 68.4 4301.9 1107.9 53.9 174.4 76.1 2059.5 82.8 657.7 427.5 230.8 57 56.7 52.6 56.4 3638.3 140.2 395.9 4199.7 1435.2 2232.3 4498.7 1056.8 791.5 54.9 4358.6 118.7 44.2 52.5 45.6 593.6 2694.4 2655.2 151.5 2697.2 571.9 77 51.5 50.4 57.5 50.1 159.9 63.9 62.5 59.1 69.6 52.7 81.6 71.2 229.2 52.5 57.6 59.4 161.4 104.7 255.3 94.4 98.7 248.9 60.6 53.8 48.4 76.4 157.4 154.8 76.9 74.3 52.3 92 57.5 62.2 75 55.3 116.1 57.7 872.5 92 63.2 366.1 71.7 51.8 96.3 363.5 115.5 138.8 74 71.8 758.6 63.1 65.3 43.5 48.3 55.4 187.9 48.7 74.1 77 60.1 96.1 219.6 63.5 46.7 53.5 871.8 68.4 197.3 55.2 55.5 637.4 61.5 189.2 83.2 391.8 59.3 50.3 64.7 2779 7478.7 54.8 57.4 53 67.2 61.4 56.4 281.6 49 50.9 53.3 78 59.8 100 150 50 148.9 84.6 51.9 55.1 53.5 53.2 49.1 91.1 55.1 110.2 58.1 48.6 55 47.9 58.5 528.8 94.3 69.1 455.9 49.8 61.2 51.5 47.9 57.4 51.7 59.6 58.3 66.2 51.4 63.1 66.9 80.2 63 171.4 50.1 198.3 61.2 96.1 181.6 52.8 52.4 88.2 56.7 54.4 53.8 63.6 55.1 47.1 52.1 50.9 77 61.2 52.8 52.8 90.9 52.5 100 51.6 1322.4 103.1 56.7 281.6 3661.1 164.5 691 227.8 45.5 212.4 53.1 54.8 54.5 58.3 3288.3 53.9 66.8 482.1 70.1 516.9 65.6 178.3 640.7 73.4 324 240.7 63.7 309 79.8 604.8 48 64.8 116.9 171 234.5 57.4 52.7 48.6 50.4 51.7 53.8 59.4 51.1 92.6 56.9 340.4 52 66.3 69.4 47.6 47.8 83.5 59.5 52.2 76.3 50.8 985.5 52.2 55.5 55.8 53.4 54.7 45.5 67.5 385 607.7 65.7 258.1 295.1 144.7 112.9 272.5 49.3 53.4 690.3 56 115.7 63.1 69.4 1013.5 76.6 73.1 57.9 108.7 610.7 165.1 724.9 50.5 154.7 60.3 52.4 504.2 61.4 1000.1 73.1 53 53.3 70.7 219.4 199.9 590.5 53.7 59.6 60.2 48.2 49.8 60.4 77.6 365.6 2382.8 54.1 60.6 50.9 49.2 137 256.5 220.1 93.2 81 531.6 117.8 48.5 50 142.1 81.7 77 47.8 65.9 121.3 76 58.4 78 170.3 50.5 49.6 73.7 69.5 63.3 52 59.7 56 68.2 50.6 60.7 49.7 98.5 195.3 55.4 75.6 50.8 55.8 53.6 82.2 53.7 364.4 50.7 48.3 68.1 87.2 69.4 54.2 247.1 96.4 86.9 218.5 73.1 57.3 85.5 59.4 50.4 843.9 58.4 47.8 56.6 50.9 45.7 54.5 55.6 50.7 61.7 533.5 328.2 213.3 51.7 52.8 887.5 1646.4 52.5 151.2 159.7 135.8 141.7 55 55.4 97 51.5 56 55.4 54.5 103.3 352.3 49.4 109 91.8 89.5 53.5 480.3 60.5 55.5 74.2 161.3 65.6 100.2 53.5 50.4 87.9 313 55.5 55.3 78.4 52.9 51.9 60.1 111.1 63.1 72.9 55.8 53 49 50.8 57.2 57.7 54.6 49.4 54.5 58.9 48.9 76.6 62.6 427.1 46.7 67 48.2 64.4 52.9 62 54.3 52.1 62.8 61.1 110.5 501.1 196.9 50.2 559.5 66.6 112.3 53.4 48.9 75.9 65.3 490 474.7 62.3 48.8 61.5 53 48.4 73.7 109.7 51.3 51 156.2 90.9 51.6 51.1 51.2 79.6 55.3 72.6 56.2 52.3 62.1 54.6 51 121.6 1510.4 352.6 69.1 58.3 58.1 211 93.8 166.2 50.2 174.2 799.7 59.3 44.8 46.8 49.5 316.4 242.2 68 95.3 64.2 253.1 1300.8 63.3 112.9 125.9 60.8 233.6 1311.9 263.6 87.7 51.6 341.3 213.3 205.1 129.9 1201.2 235.3 54 371.2 55.1 52.3 50.3 51.9 73.6 46.3 48.9 133.1 63.9 211.3 56.9 51 786.8 393.1 1199.5 58.1 57.7 52.7 189.8 508.3 514 64 51.5 114.7 49 47.7 323.8 144.2 47.1 60.5 51.5 62.3 58.5 60.1 434.1 185.6 53.2 51.9 53.3 62.7 54.9 115.6 3879 3624.4 138.4 171.1 3132.2 879.3 140.2 48.9 55 246.2 166.7 100.8 44.7 76.6 61.8 51.5 58.1 755.8 309.3 98.7 56.2 53.4 118.3 73.4 58.4 50.5 61.8 2470.1 54.7 52.5 58.9 124.4 747.7 43.5 52.6 62.1 118.4 148.2 48 59 59.9 51 263.8 53.3 98.7 65 59.2 49.3 56.9 45.6 63.6 58.5 94 60.4 52.6 74.3 103.1 68.8 82.1 89.6 336.1 60.4 105.8 50.5 56 378.5 236.5 214.9 59.1 56.8 82.6 61.4 59.5 48.4 53.7 54 152.4 74.5 53.3 79.1 65.6 462.2 97.3 85.3 52 45.3 52.7 55.7 60.4 58.9 96.6 258.7 146.7 52.4 52.5 53.5 87 51.3 48.7 51.4 60 53.1 49.4 56 54.8 252.1 3108.9 57.7 66.4 141.7 49.8 277.5 3072.2 146.3 67.2 88.4 62.4 48.7 51 49.6 61.1 60 71.4 694 58 69.7 73.4 58 92.4 55.6 55.1 235.8 191.3 124.2 48.9 1888.5 82.7 133.8 50.4 49.8 70.2 51 61.3 59.7 106.2 74.5 48.5 58.7 154.2 50.7 91.5 241.4 136.5 87.4 57.4 53.4 55 50.1 49.5 54 50.8 939.4 49.1 128.1 56.2 56.9 119.4 193.6 59.9 84.2 120.3 54.2 86.6 56.1 78.6 974.8 57.2 56 111.5 46.5 48.7 650.8 45.4 88.9 69.9 389.9 133.7 53.6 61.6 81 85.4 53.3 57.1 272.9 47.4 56.3 1835.1 55.5 56.9 57.3 53.7 74.2 59.8 64 49.1 58.9 255.6 148.2 50.7 1352 54.3 142.1 195.1 196.2 143.7 51.1 49 54.7 835.6 53.5 49.3 73.9 53.3 53.2 96.5 54.9 706.4 134.5 50.9 57 384.4 52.2 430.9 58.4 72.8 53.3 77.7 128.8 55.3 258.8 63.3 335.3 167.6 89.5 271.4 51.4 177.8 80.9 69.6 55.6 48.7 187.7 49.9 53.1 62.2 552.6 82.1 52.4 63.5 91.6 775.5 56.8 54.7 50.6 122.2 54.2 67.9 50.6 45.1 65.3 50.4 51.3 386 74.4 158.9 225.7 51 54 66.8 47.9 167.3 50.5 160.2 170.6 60.4 47.8 58.9 56.9 53.8 55.9 55.3 66.7 49.8 54.5 66.2 327.2 233.9 51.9 69.7 1149.8 62.6 56.7 51 51.5 49.2 110.4 64.5 47.6 74.8 46.1 53.8 168.8 62.8 122.2 55.3 51.7 50.4 51.2 54 55.9 43.8 98.1 752 79.8 49.4 50.3 92.8 52.5 337.6 75.4 55.4 431.5 56.3 400.9 58.4 60.2 61.4 50.7 131.3 104.6 83.3 191.1 73.9 53.7 253.8 287.7 755.3 50.2 828 64.6 308.9 52.3 210.5 54 309.1 110.2 53.2 645 56.2 72.9 98.8 51.8 108.2 217.7 66.2 90.3 50 50.4 207.3 172.9 67.5 132.1 62.9 46.8 75.3 60.6 71.4 68.5 130.3 62.4 55 63.8 57.4 53.4 67 154.1 1447.7 54.2 56.7 68.8 63.5 118.2 116.6 85.8 95.4 57.8 133.2 158.9 1554.7 1286.4 174.4 58.8 115.4 55.4 53.4 170.5 272.4 177 942.8 72.2 62.2 70.8 58 48.7 74.2 73.1 82.9 160.6 83.5 51.4 61.3 145.1 1137.6 120.1 116.4 102.2 109.8 77.7 124.5 71.8 138.8 56.6 68.9 133.4 86.3 511.2 46 52.2 52.9 66.6 52.4 53.7 57.4 56.2 79.2 103.7 396.7 56.1 328.3 396.5 317.1 69.8 60.6 53.2 77.7 1208 87.1 68.4 2422.5 239.2 182.6 62 68.6 86 100.9 55.8 84 60.8 64.7 56.3 117.9 53.5 89.8 51.9 139.2 169.5 73.8 52.7 64 61 112.2 235.3 105.2 55.7 224.3 1102.9 102.9 1151.9 54.6 63.9 650.1 151.2 680.6 349.5 120.9 251.6 959 52 57.6 372.7 54.3 526.4 60.5 48.8 53.6 51.1 53.8 50.7 69.6 82.5 52.3 57 60.6 49.8 62.5 65.2 54.9 47.7 51.1 150 53 84.6 56.4 52.9 89 130.3 52.9 53.2 154.5 569.8 81.7 62.6 61.3 52.5 44.7 55.4 897.8 54 284.6 47.6 55.2 58.7 54.6 50.7 58.7 825.9 54.4 44.9 75.9 59.9 43.4 57.2 54.2 50.6 94.9 3826.9 97.9 63.6 104.2 59.1 53.2 71.5 58 54 51.9 62.2 56.9 80.6 56.5 65.2 56 197.4 54.2 53.9 57.3 75.2 138.8 65.3 49.3 55 56.7 54.1 54.3 1937.8 47 177 59.7 96.8 200.6 89.7 195.9 189.8 54.9 50.3 572.2 46.4 77.5 128.6 161.8 139.6 53.6 605.8 70.6 65.1 55.6 46.7 190.9 94.8 54.1 927.8 67.2 408 139.7 62.1 446.8 408.9 58.2 53.3 65.5 67.7 73.7 50.6 50.9 55.6 56.3 52.9 51.5 53.6 66.7 78 618.3 54.9 57.1 53.2 55.4 58.2 47.1 61.9 50.2 49.3 57.1 52.6 51.4 55.6 47.7 60.2 88.9 53.2 55.4 54.9 46.3 55.8 53.9 54.6 58.2 62.6 141.6 82.7 56.5 59.5 87.9 93.7 60.5 564.7 712.4 50.3 51.1 61.7 48.7 72.3 56.3 54.4 54.8 50.8 60.5 50.8 59.8 47.1 50.7 59.8 55.8 48.7 641.7 59.1 53.9 54.1 76.7 79.1 60.5 461.3 65.9 3419 4550.6 1354.1 54.4 308.4 162.2 509 505.3 1133.8 338.1 2382.8 274.6 60.7 2193.1 59.7 365.8 104.4 85.5 50.4 55 49.5 59.5 49.1 337.1 58.6 56.7 59.3 57.7 81.1 57.1 53 402 261.1 883.5 264.3 54.2 48.5 45.7 185.9 67.1 78.7 525.7 82.6 432.3 53.5 57 46.5 304.8 56.2 72.2 64.8 59.8 205.5 98.6 138.6 98.6 50.6 52.9 50.9 92.8 56.8 1646.5 76.6 64 392.2 503.9 146.1 58.3 49.4 60.4 55.8 110.3 121.3 69.9 54 66 53.1 100.9 46.6 68.4 141.6 96.6 58.5 46.5 75.8 52.6 297.5 564.7 219 49.5 52.5 1563.3 527.6 1128.9 58.4 56.3 98.1 53.6 52.2 63.5 136.5 120.2 217.9 138.5 114.9 53.1 63.4 185.7 70.2 53.3 43.8 60.4 54.9 358.1 52.7 57.2 63.2 52.8 52.6 54.7 54.5 157.3 68.6 57.7 60.6 50.4 79.8 904.1 50.9 114.5 51.4 79.9 48.1 187.3 57.3 60.2 54.3 54.8 71.3 49.3 55.5 70 87.3 109.5 56 56.1 57.3 117.3 50.7 141.5 48.5 518.9 60.8 116.3 191.5 100.4 51.8 55.1 129.9 47.2 49.2 50.2 77.3 59.7 65.6 203.9 52.1 65.8 58.3 53.1 56.7 327.8 111 55.7 57.9 59.6 462.7 68.3 50.4 57.9 50.9 149.3 61.1 48.5 57.3 49.4 47.2 73.7 64.5 47.7 68.6 146.1 48.4 48.7 57.8 561.1 50.2 55.2 57.4 60.1 56.2 105.7 50.6 371.2 54.9 53.6 53.2 56.6 65.7 56.9 55.9 48.2 111 131 1112.7 98.9 442.7 65.3 47 87.4 111.9 60.6 73.3 381.7 72.4 48.2 76.2 50.1 54.8 206.5 55.4 629.9 48.4 169.7 68.8 868.1 686.1 48 53 109 77.6 66 50.1 55.3 127.7 263.8 79.8 56.9 71.4 50.1 57.7 116.6 67.3 51.1 56.7 110.5 93.8 142.4 57.6 340.7 395.6 51.6 72.6 51.6 52.4 49.3 334.3 53.8 315.8 290.8 71.1 54 50.5 210.8 71.8 49.5 51.5 54 61.7 47.1 78.8 411.3 53.6 49 73.5 67.2 58.7 48 56.1 57 51 58.3 54.2 57.5 56.5 52.8 52.4 104 55.3 298.5 52.8 53.2 62 59.2 63.5 54.1 103 50.3 58.1 63.8 56.7 55.4 56.1 69.2 56.6 54.3 220.7 2745.5 96.7 49.1 584 149.9 126.9 51.5 56.4 186.2 61.9 55 75.8 102.7 64.4 47.5 52.6 132.9 55.9 57.6 188.1 82.1 576.9 118.7 366.1 501.3 61.3 149.3 48.3 167.4 72.4 621.7 48.2 73.6 53.6 425.7 200.9 190.7 467.1 56.9 510.9 83.3 772.6 55.5 51.3 93 308 187.3 56.9 1893.5 57.6 52.1 45.7 56.3 54.2 47.8 197.5 53.7 48.2 66.5 79.2 60 80.3 51.7 60.6 52.2 316.3 141.5 52.9 98.8 55.2 55.4 52.2 53.2 479.4 74 88.5 49.3 57.5 684.6 55.4 72 60.4 55.2 53.2 49.4 46.5 55.6 52.5 249.6 125.6 50.6 533 52.2 53.6 52.2 156 51.6 51.5 164 54.6 61.6 53.3 58.2 53.1 1684.3 49.6 51.4 48.1 346.5 109.5 59.3 115.8 53.6 50.9 57.1 51.3 87.6 92 93.5 391 66.4 56.2 54 77.4 52.3 65 98.3 54.1 47.1 57.5 424.1 50.5 102.4 52.7 47.6 188.8 150.2 51.4 79.5 51.7 106.4 51.8 82.8 62.1 75.9 1419.7 58.2 193.2 62 67.3 50.6 50.5 52.6 170.5 392.7 67.1 264.6 59.5 138.5 62.1 56.1 142 57.6 96 52.6 49 56.5 51.2 130.3 71.5 55.2 52.8 515.9 49 94.6 65.8 50.5 50.6 49.4 55 1970.6 75.6 45.5 58.8 350.9 374.2 63.4 77.2 52.3 49.9 56.6 55.1 57.9 69.9 45.5 59.4 51.2 54.5 54.1 54.1 106.6 56.3 55.4 54.3 73.1 57 59 50.4 50.8 50.9 49.7 83.1 57.1 51.1 234.2 46.9 54 119.4 57.2 173.5 66 66.5 50.6 50.6 51.8 61.1 49.6 51 50.8 52.9 143.8 61 44.6 51.6 50.2 52.4 55.5 55.2 48.2 57.6 54.2 56.1 53.8 101.3 47.2 55 63 271 246.5 107.2 73.1 50.7 49 61.3 52.8 67.4 51.2 46.6 57 68.4 55.3 69.6 48.8 49.1 60.6 50.7 56.6 138.8 80.8 57.1 51.7 60.2 56.6 55.4 148.8 2020.2 923.5 1770.3 54.3 53.7 373.7 217.3 51.4 53 115.3 311.1 54.7 186.1 270.5 355.6 263.2 48.5 74.8 51.9 50.9 54 60 49.8 72 64.7 52.2 52.7 464.4 243.7 149.5 55.4 59.5 50.2 64 63.1 89.9 75.6 50.3 2008.2 533.5 56.5 72.6 67 65.9 57.1 88.8 445.8 667.7 6281.8 50.5 66.2 576.7 81.5 55.7 55.7 55.8 233.2 157.9 55.1 121.1 56 163.3 123.2 102.4 70.9 50.3 53.1 1317.3 611.7 50.5 61.8 154.7 146.4 182.1 84.8 199.8 54.8 50.1 53.6 60.5 1342.6 52.3 129.7 1128.6 50 316.6 54.3 49.9 54.3 91.9 53.1 62.3 51.6 397.5 932.3 273 905.7 63.9 364.8 92 47.9 66.8 65.7 670.2 67.6 130.1 54.4 55 80.5 91.1 56 49.7 464.5 53.5 1205 77.2 77.3 52.9 52 86.7 187.4 450.1 718.5 47 86.8 107.2 61.1 62 55.2 54.5 49.1 84.8 105.8 64.9 109.4 75.8 53.2 50.7 70.1 78 49.9 48 57.2 54 236.8 54.2 69.7 57.7 1272.7 131.2 56.1 81.7 55.8 52.8 49.3 61.1 48.6 60.5 54.7 56.4 56.8 52.6 173.2 88.9 63.5 62.6 60.2 339.9 50.3 190.3 58.4 682.3 55.4 83.9 101.9 55.5 48.9 67.2 56.8 118.5 110.5 205.3 56.2 61.5 51.8 77 64.7 58.7 48.2 66 88.8 302.7 47.3 237 100.3 472.7 364.8 73.1 209.8 49.1 70.9 159.3 89.2 54.3 52.8 56.9 173.6 85.7 50.9 46.8 80.7 141.9 298.7 299.4 55.5 55.5 58.6 54.4 49.5 167.7 115.5 57.3 49.7 115.5 613.9 52.8 55.3 60.4 83.8 61.3 53.6 61.9 52.6 331.3 1262.3 82.7 54.3 59 66.2 60.5 128 59.4 132.4 59.4 55 2159.5 51.3 58.7 43.1 64.6 59.3 67.8 139.9 94.9 60.9 227.1 101.4 50.4 51.2 59.5 137.1 48.1 83.2 48.7 97.1 70.1 74.8 55.6 52.1 153.1 285.7 76.9 54.3 82.4 140 77.8 697.7 74.2 48.9 476.4 58.1 601.4 169.3 121.6 57.9 61.6 48.6 49.7 238.6 59.5 56.3 49.3 56.2 56.6 59.5 52.7 213.6 58 47.8 52.2 77.2 301.1 114.4 54.9 242.6 53.4 51.9 99.4 51.5 927.1 79.6 59.4 581.9 561.1 56.9 57.6 64.9 54.4 88 121.5 54.2 106.7 68.7 50.7 58.6 57 67.9 1242.3 52.6 56.4 59.9 94.3 55.4 51.9 57.4 48.6 57.3 50.9 48.2 420 51.6 49 143.1 49.1 72.8 195.7 108.6 64 117.2 59.1 448.2 55.9 51.2 902.7 62.1 263.2 77.9 49.5 52.9 50.6 55.8 52.3 46.8 51.8 50.2 55.2 59.7 57.4 68.6 54.1 62.2 57.7 51.5 127.5 50.6 54.6 54.6 55.8 49.2 52.4 110.3 52.1 201.9 54.4 8094.1 18106.8 51 78.4 79.8 125.6 2329.5 51.9 65 46.5 59.3 196.5 64.7 46.5 57.7 54 102.8 107.5 65.3 65.7 786.7 1039.4 7514.9 93.5 67.2 3452 60.2 60.9 75.8 45.8 46.1 65.7 81 47.6 64.8 49.4 169.1 9363.1 47.8 406.7 515 51.8 72.1 58.6 97.5 65 185.6 58.5 129.7 48.7 1271.4 103.6 99.7 51.6 456.4 247.5 50.5 72.9 52.5 233 56.7 57.5 54.9 51.6 52.3 225.2 2260.3 63 55.9 97.3 68.1 50.6 54 53.2 49.2 75.1 277.9 243.2 838.6 81.1 679.4 81.4 64.9 71.2 55.1 52.6 115.6 55.5 1371.7 151 295.2 649.8 48.5 56.6 7375.3 2116.5 90.2 94.2 128.2 250.9 140.2 57.3 51.4 47.4 55.4 56.2 444.9 59.7 144.2 66.8 2414.6 68 49.1 74.9 67.5 51.9 82.6 166.8 394.3 73.8 245.8 5910.2 5195.4 103.9 163.5 54.2 54.2 55.1 57.1 60.9 1232.2 1297.8 57.3 221.3 52.1 399.8 607 60.8 55.8 54.1 54.7 51.4 548.9 158 49.6 1507.2 1182.3 67.3 2983.3 2830.5 458.1 590.5 143.8 52.6 141.8 190.6 72.6 359 2781 50.6 1368.2 789.7 57.5 205.1 315.4 13629.7 519 664.8 250.7 265.4 141.3 69.9 51.6 2532.9 132.1 521.6 202.9 120.6 56.7 2038.7 84.4 217.4 420.3 2060.8 56.7 1962 659.6 643.1 53.5 6182.7 336.3 159.3 137 115.3 395.6 129.5 849.5 55 1699.1 320.2 1795.2 172 47.4 238.3 58.6 1139 476.5 4523 477.9 100.1 483 581.9 63.3 140.4 521.4 57.1 90.5 58.8 50.4 87 114.9 66.9 114.1 664.9 263.5 766.7 54.8 50.1 80.5 58 264.7 53.8 52.4 1552.3 66 50.4 44.8 351.4 63.5 221.9 119.6 431.2 569.4 233.7 5071.9 54.3 713.8 50.4 49.5 119.3 165.8 55.1 54.4 63.5 47.7 51.6 58 121.6 98.5 312 51.5 1113 365.2 66 122.9 63.5 54.3 50.6 52.7 58 56.9 58.4 50.9 59.5 125.7 102.5 63.4 164.3 49.4 93.4 74 63.8 55.3 54.6 54 49.5 67.1 51.2 46.8 62.8 52.4 58.3 57.2 51.6 69 49.2 46.5 57.7 52.2 69 63.8 73.2 54.9 177.6 56.3 61.2 48.6 69.5 53.6 58.2 52.7 55.5 48.9 49.6 57.7 55.7 50.6 53.1 51 69.2 115.7 741.5 98.1 187.3 226.3 75.8 227.5 124.2 245.8 49.7 53 339.5 72.6 90.9 367.5 72.4 1188.7 1156.8 187.6 167.6 63.4 248.3 100.7 66.4 55.3 47.8 60.4 61.8 52.2 51.4 51.5 56.5 48.5 1035.7 60.1 99.2 57.5 55.5 62.3 119.6 81 51.2 107.4 54.1 51.3 71.6 1180.8 52.3 59.2 58.3 50.9 54.6 55 56.2 50.7 245.5 58 52.4 52.8 59.1 168.9 59.4 261.1 51.7 152.3 107.5 49.7 55.2 46.3 49.4 91.9 50.3 62 140 106.8 188 56.9 61.3 49.3 65.4 443.6 114.5 48.9 49.8 510.5 6035.4 2159.1 91.7 293.1 240.9 89 55.5 56.6 104 536.8 142.8 56.1 59.4 50.8 52.4 79.6 54.1 97.6 55.9 58.6 52.1 55.8 1277.8 56.2 53.1 73.3 56.9 59.4 53.1 60.3 45.8 72.7 92.4 106.4 53.9 57.5 84.5 62.9 54.2 62.1 50.2 238.5 2243.2 75.9 49.3 50 183.7 141.4 267.4 58.5 182 49.1 60.4 117.4 72.5 51.6 53.6 54.2 217.4 86.4 98.5 58 271 62.1 52.7 467.8 51.9 61.6 113.7 61.9 55.8 56.7 594.3 62.1 111 164.4 54.9 59.2 57.8 1064.8 120 77.4 48.5 51.6 52.2 220.6 455.6 57.4 93.2 59.9 49.2 689.9 105.6 55.3 59.6 76.5 51.5 47.1 64.4 2979.9 81.1 72.4 49.4 81.4 57 60.4 51.5 51.4 45.9 3539.1 57.3 279.1 56.3 58.6 53 56.1 48.3 54.4 56.1 53 534.1 52.4 523.7 79.9 49.8 49.5 56.4 140.1 52.8 56.5 49.4 54.7 61.2 72.3 64.9 52.8 44.5 54 77.5 647.6 1496.3 103.9 201.6 396.2 94.4 56.9 197.9 125.1 72.7 115.7 126.7 52.9 70 619 448 54.6 67.3 53.4 191 488.2 937.4 51.8 68.8 60.2 76.2 116.8 578.6 1112.5 58.4 49.6 147.6 59.6 45.6 53.5 58 56.3 765.1 58.2 96 70.4 230.5 53.2 54.1 178.1 55 75.6 357.4 680.4 73.1 376.5 1103.9 148 437.7 537.8 55.4 151.2 130.5 216.1 75.9 127.5 82.7 48.5 93.7 154.3 53.1 63.9 53.4 48.9 117.7 67.3 136.4 57 213.7 53.1 44.9 58.8 49.2 52.7 59 48.7 58 50.6 60.6 47.6 46 55.9 46.8 69.9 63.7 54.7 61.1 68.5 56.4 45.9 57.9 52.6 57.4 56.1 52.3 54.5 54.4 69.3 53 262.2 121.6 1508.6 66.3 63.3 49.5 56.2 51.9 469.7 52.2 50.7 154 69.8 83.4 66.5 48.7 163.2 53.3 83.3 4436.4 60.6 57.3 47.9 126.6 59.9 48 50.2 51.9 45.8 309 47.5 62.2 64.3 75 54.3 47.7 82.7 912 67.2 1231.3 400.1 221 417.8 155.3 45.4 48.9 90.5 81.3 70.5 121.5 52.2 55.8 503.2 367.7 66.3 65.9 3412.1 1092.3 51.6 53.5 52.8 50.4 52.4 209 343.3 84.3 93.9 219 99.8 1758 51.4 48.3 51.3 55.4 66.6 105.5 154.1 50.4 56.8 49.6 79.9 55.2 65.1 141.8 120.5 1121.7 55.2 57.4 52.5 54 55.6 51.9 54.9 55.4 54.5 50.2 48.5 92 495.5 54.4 58.1 56.5 58.5 83.3 54.8 52.8 65 55.2 98.2 55.6 67.3 88.9 51.7 63.1 46.9 52.6 58.3 93.2 459.7 486.2 711.1 87 76.4 490.8 57.6 78.6 335.1 57.9 56.3 77.9 94.8 50.2 54.2 52.4 58.1 61 397.2 67.1 108.9 73.6 129.5 57.2 95 51.7 51.7 51.6 128.3 52.9 65.2 47.6 96.4 64.6 64.7 83.5 48.8 49.5 4099.8 428.5 60 63.3 80 60.7 560.3 68.1 65.4 68.8 79.2 53.6 77.4 53.4 64.8 1273.4 193.9 264.9 50.1 61.8 232.6 1137.1 103.6 80.9 46.3 55.8 61.7 308.8 222.9 91.6 85 699.7 75.2 156.7 54.9 326.1 53.5 398.1 546.3 136.7 63.4 52.9 53.5 50.2 696.4 64.3 66.7 52.5 61.2 704.6 52 415.3 1021.2 57.1 59.2 64.2 65.5 46.5 48 51.2 73.1 92.3 68.4 109.7 46 65.8 47.9 53.6 49.7 157.5 111.5 52.9 95.9 151.9 241.2 257.1 58.7 110.6 57.4 55.2 79 66.7 53.4 62.1 72.6 56.4 76.7 1347.2 1457.9 327.9 85.3 56.4 51.5 58.2 67.2 1203.6 2693.1 362.3 228.1 198.5 52.4 69.3 1258.6 62 54.7 1652.7 121 51.9 54.8 54.7 67.7 53.5 47.6 243.5 325 214.3 61.5 50.9 54 53 84.2 57.3 62 47.9 47.6 105.5 1709.2 80.4 73.8 57.7 60.7 291 83.8 59.7 53.2 1317.7 284.9 587 126.6 307.5 67.2 51.2 293.8 50.1 157.4 144 205.1 57.3 89.7 50.2 54.4 437.5 521.2 79.3 85.6 117.4 54.6 55.1 55 50.4 50.9 55.6 52 52.4 53.3 53.3 53.4 53.9 50.9 53.7 48.3 51.2 55.2 67.9 75.9 55.7 56.9 55.1 61.2 52.1 54.1 636.2 95.2 60.6 163.9 66.9 251.6 476.6 55.8 51.2 199.5 407.7 58.6 111.9 160.4 55.7 137 99.7 74.3 205.5 53.1 60.3 47.8 53.3 51.5 54.7 53.8 62.7 70.3 59.6 63.5 61.6 75.4 52.8 56.4 59.8 57.3 109.8 50.1 53.5 47 54.1 50.6 51.2 66.2 47.6 48.1 62.2 56.1 47.7 49.7 55.6 54.6 59.8 53.5 52.3 68.2 62.1 51.1 59 56.1 348 47 54.5 52 51.4 49.3 54 53.8 48.6 48.5 57.8 92.9 87.9 61 48.2 64.1 64.1 54.7 53.9 51.2 64.5 133.9 57.8 56.3 56 47.2 121.4 51.8 54.3 51.6 49.5 55.1 54.9 136.9 123.9 63.7 615.5 67.9 148.7 1510.9 402.7 358.9 87.8 2009.2 51.3 1706.8 50.4 248.2 410.3 46.6 87.4 1415.5 141.8 1392.9 441.6 527.5 1185.4 1053.6 268.7 64.4 44.1 56.1 887 302.3 755.6 351.9 580.2 359.5 53.9 91 67.4 679.7 57.7 205.3 697.4 252.9 89.2 595.4 73.2 228.9 80.8 319.8 52.9 3117.3 131.8 577.7 78.3 203.2 99.4 49.1 53.1 57.7 66 293.7 56.6 77.4 349 66.3 53.1 52.1 813.5 55.9 11349.5 56 126.2 2148.4 2658.5 689.7 50.9 2203.4 58.6 1711.6 55.7 2105 85.6 49.3 4022.4 3145.7 56.5 55.4 64.2 48 55 91.9 43.5 55.9 45.9 54.6 57.8 51.5 47.9 55.5 478.3 51.5 55.4 49.5 46.6 54.2 119.6 48.1 255.2 125 89.4 52.9 54.9 52.3 52.1 54.8 92 51.3 653.7 765.8 75.1 638.5 50.7 63.2 59.3 55.9 45.4 110.5 55.7 54.4 57.5 59.3 53.2 400.6 173.4 197.2 127.6 1031.2 67.8 61.1 56.6 55.7 65.1 149.8 59.2 248.6 2157.2 393.8 57.4 53.8 53.3 60.6 53.7 54.6 52.8 93.4 114.9 69.2 62.6 51.8 54.5 66.3 151.5 180 72.3 58.7 54.7 53.4 50.8 66.9 69.5 801 293.4 46 49.8 83 57.5 53.3 472.6 52.8 53.5 46 416.6 257.5 56.1 74.4 538 65.8 105.8 531.7 49.1 53.8 275.1 51.6 620.3 46.6 65.5 54.4 99.7 46.3 69 4282.7 286.1 62.1 340.6 401.6 60.6 51.2 61.2 56.3 605.4 279.2 269.2 130.3 1004.4 176.8 58.9 55.8 371 271.6 336.8 50.7 65 54.5 106.1 73.4 74.1 66.8 61.5 58.2 96.3 51.2 140.2 49.6 310.8 120.5 59.6 57.3 108.3 57.9 143.6 51.1 50.8 51 52.2 62.1 54.3 52.9 163.6 50.5 51.3 70.9 50.9 56.6 50.1 55.1 155.4 142.9 60.5 52.3 128.8 218.4 1558 189.6 106.6 89.3 47.2 56.4 50.3 56.5 49.1 2179.5 55.3 108.6 119 372.2 561.2 53.5 48.6 1771.2 49.1 279.7 405.7 95.1 55.6 49.2 50.2 872 11620.8 64 95 47.6 47.6 53.6 51.7 54.1 52.9 1735.5 49.6 66.9 48.3 46.7 50 50.5 55.1 49.7 59.3 51.1 48.8 83.1 60.7 278.5 46.5 61.7 527 224 493 55.6 88.8 160.5 64.5 128.5 53.1 153.6 57.3 167.3 49.9 103.3 61.2 258.4 1793.9 61.2 53.3 133.5 69.7 159.4 49.4 408 54.4 75.4 140.1 56.7 51.7 55.8 50.4 52.7 51.5 4873 60.2 47.2 55.1 45.3 49.5 2029.9 54.4 68.7 48 198.1 2132.5 60.5 62.3 52.8 57 149.1 86.9 222.9 223.6 65.7 47.3 65.6 59.3 49.2 53.1 49.4 49.5 52.5 63.7 50.5 55.8 56 101.1 146.3 424.4 95.7 59.1 253 408.4 398.4 49 92.7 61.6 100.7 582.2 134.9 1248.7 110.4 93.3 71.9 65.4 66 68.9 883.3 50.4 52.2 62.2 70.4 46 77.7 56.1 86 511 306 49.9 48.9 52.3 61.3 52.2 191.5 217 46.4 139.5 57.8 326.6 57.1 54 55.9 51.8 182.7 74.8 147.5 49.8 64.8 64.5 51.1 52.8 54 88.8 128.9 483.1 797.2 415.3 260.9 607.6 346 68.8 52.4 84.2 157.2 1402.9 164.4 84.9 62.6 231.9 218.2 62.3 60.7 72.7 958.2 315.2 100.6 86.8 51.3 51.8 54.4 77.2 46.5 50 48.9 65.3 449.5 386.2 83.1 60.4 801.9 271.8 153.7 360.1 48.6 442.3 54.8 132.5 67.5 103.4 55.3 76.8 2703.4 971.6 46.7 151.1 115.3 56.2 50.8 63.3 55.6 67.7 53.2 993.3 198 57.2 2343 237.3 53.5 116.7 45.9 55.5 49.4 56.2 52.3 52.9 57.7 690.8 51.8 50.6 62 54 52.8 78.3 57.2 926 204 501.1 53.3 1793.8 296.2 150.6 117.5 74 80.9 55.1 132 52.6 61.6 50.5 52.9 83 67.6 50.6 405 52.5 280.5 88.3 81.4 64.6 51.7 51.5 45.7 74 132.2 51.2 53.9 88.4 49.5 1601.2 54.9 55.7 125 152.9 54.5 463.7 219.9 104.3 906.1 137 203.3 59.3 156.6 2161.1 96.8 56.5 9592.4 700.9 247 241 288.6 1230.9 117.4 86 56.6 177.1 57.6 58.2 578.6 2885.1 54.7 69.8 44.6 65.4 52.2 70 52.9 52.7 52.8 71.5 58.2 50.8 57.5 53.6 51.3 100.8 86.8 242.1 51.1 56.7 50.9 49.4 80 58.3 49 71 55.2 219.7 53.2 48.9 54.9 51.8 49.4 53 58.6 52.4 56.5 48 61.4 60.5 79.6 66.3 53.7 46.8 64.1 162.5 57 84.5 72.3 50.4 53.1 52.1 50.9 55.1 50.1 58.6 55.6 47.7 52.6 56.2 52.2 53.1 68.2 58.7 69.5 63.8 52.3 273.9 56.2 46.4 55.7 50.3 49.6 47.3 51.1 56.5 51.9 54.4 52.5 55.5 56.2 147.3 378.4 76.3 75.4 48.3 686 56.6 52.6 56.8 485 418.1 152.7 52.1 62.8 47.6 167 121.3 66.9 48.9 53.7 53.4 55.8 55.9 55.7 53.6 51.5 53.9 50.6 84.9 2211.6 143.5 56.9 67.9 323 78 99 52.5 52.6 53 47.5 277.5 747.7 84.3 101.1 50.7 56.9 66.9 1869.5 248.5 50.1 50.3 56.1 282.5 8810.1 50.3 55 45.9 53.4 54.5 59.6 978.9 58.9 119.5 54.4 92.4 97.6 2320.2 442.1 73.8 62.7 78.9 54 55.1 53.9 52.6 65.2 134.5 136.9 292.6 52.4 51.1 582.6 51.7 80.2 60.2 58.8 54.8 50.9 54.1 43.2 49 65.6 43.9 176.9 71.1 280.8 55.7 80.4 54.1 47.1 88.7 56 56.9 220.1 81.9 479.5 222.9 58.8 48.9 55.1 82.8 490.7 360.4 51.8 77.8 1344 61.2 1323.5 202.7 47.7 377.7 147.1 55.1 117.9 134.5 76.2 136.9 69.4 165.7 57.5 53 527.7 486.7 53.9 101.8 1978.8 65.4 83.4 56.4 57 56.4 50.1 48.9 66.8 290.2 59.6 56.5 51.6 195.2 536.9 63 57.2 60.6 48.7 496.7 84.7 51.5 57.6 48 53.1 453 1200.1 512.6 164.6 60.9 74.8 52.9 78.8 182 1216.9 708.7 162.7 70 81.3 509.1 49.2 338.8 474.6 648.8 50.6 54.6 75.6 84.6 115.1 115.7 47.9 60.7 551.8 50.1 792.3 49.8 46.6 350.5 58.6 536 49.7 270.9 233 311 65.6 3187.1 130.8 108.7 75.3 52.4 124.8 356 587.2 182.1 171.2 47.5 64.6 138.2 68.8 81.6 60.4 149.5 52.4 396.6 134.7 427.9 63.5 256.9 867.2 557.8 119.8 1141.2 95.4 61.6 45.5 54.1 57.7 56.5 56 51.5 50.2 48.5 50.6 53.4 88.9 50.8 48.9 51 59.6 53.5 62.5 46.1 51.5 57.2 51.2 55.9 47 46.8 52.3 52.1 56.4 48.1 308.2 290 47.4 69.1 111.6 107 62.6 69.8 45.2 306.8 50.2 1198.3 448.8 60.4 1073.5 77.6 202.9 60.4 58.5 101.1 56.7 57.4 56.1 55.6 53.9 54.2 604.8 226.3 147 57.7 68.2 106.4 50.5 94.7 106.3 133.7 202.3 108.5 48.5 209.1 58.3 73.3 55.9 58.6 237.2 76.4 56.2 50.6 114.4 280.6 56.4 128.7 117.5 77.1 219.9 53.6 405.2 52.7 54.1 53.8 69.7 66.3 51.2 56.2 65.5 51.1 61.3 51.7 53.6 306.8 46.5 56.9 59 1497.7 1331.4 185.5 64.2 78.3 153.2 95.4 69 56.9 58.2 54.6 356.8 376.5 380.2 665 98.4 71.9 114.3 122 103.4 52.5 49.5 253.9 794.2 200.4 55.6 175.9 1198.7 127.5 822.2 58 68.9 59.9 83.6 83.2 372.7 180.6 590.8 147 147.5 249.3 157.5 175.2 177.8 282.7 117.9 161.5 61.3 369.4 65.1 123.8 400.1 104 66 46.2 227.7 89.9 66.5 60.9 155.7 823.8 266.1 288.8 1071 144.9 55.3 55.8 49.1 52.2 53.2 61.4 490.9 49.2 142.1 229.8 68.9 310.6 49.8 48 43.5 51.4 55.8 56.4 53.8 110.1 80.2 122.5 127.8 234.5 258.2 59.5 53 45 50.7 64 60 204.1 67.2 431.8 126.5 52.1 62.2 52.9 50.1 56.9 70.8 49.3 53.7 116.5 66.1 427.9 54.6 56.9 54.1 55.5 55.6 122.4 103.3 203.2 68.7 51.1 92.6 335.4 53 57.8 49.1 55.9 47.2 59.2 58.4 50.2 54.7 56.3 49.6 51.2 55.1 48.8 61.7 48.9 54.5 56.1 50.1 106 55.3 81.3 53.3 50.8 46.8 56 56.4 53.5 63.8 50.9 80.4 51.6 49.8 52.6 76 50.1 50.1 48.9 172.5 59.6 49.9 51.6 53.1 56.5 60.5 80.9 49.9 49.4 51.1 208.8 62.7 63.1 56 52.8 47.6 55.7 62 48.8 51.6 613.2 294.1 61.8 50.8 55.5 52.5 49.6 114.3 51.4 51.9 49.3 64.8 48.5 52.9 55.3 53.3 52.5 54.1 52.1 54.7 66.5 50 57.5 53 51.4 51.8 56.1 53.4 49.7 143.6 143.9 99.3 49.7 125.3 67.6 95.8 263.8 52.4 45.6 46.7 52.7 62.7 52.5 53 67.4 59.5 53.4 53.8 47.5 53.1 49.8 53 84.4 1651.4 272.4 596.4 272.8 460.8 667.4 92.5 80.7 195.5 160.6 56.1 51 48.2 96.8 69 731.3 54 46.9 71.9 53.2 56.3 473.7 618.5 56.8 63.6 227.4 55.3 52.1 64.5 65.8 59.1 52.8 53.6 56.2 155.2 143.4 63.6 64.6 53.5 55.4 138.6 65.3 61.8 128.2 53.5 48.7 54.6 74.2 260.9 184.4 49.4 56.6 50.2 56.7 127.9 2982.5 491 60.6 52 302.1 61.6 75.4 149.4 53.3 118.6 57.3 64.9 111.5 52.4 48.9 54.8 1766.4 58.9 47.5 83.5 1238.6 48 208.1 51.5 120.9 184.1 340.3 57.5 57.5 807.9 85 53.7 72 59.7 54.2 57.8 71.8 56.5 49.5 58.4 91 50.6 56.9 235.5 41.7 47.2 57.3 60.3 54.9 477.3 439.5 2242.8 47.2 50.8 133.8 54.6 68.7 52.2 136 72.8 62.4 65.4 91.1 107 85.6 69.3 52 51 138.3 128.1 122.5 67.3 54.1 82.3 89.2 60.2 77.6 186.4 56.6 55.9 1830.9 173 59.4 602.1 73.1 77 65.2 184.9 223.8 79.8 291.8 248.6 427.2 196.9 469.4 663.2 49.8 51.2 94.1 79.6 126.9 53.2 56.5 54 50.5 54 348.6 172.3 508.9 643.5 129.2 204.2 327.2 51.3 58.7 50.8 55.3 54.9 57.8 124.7 50.8 181.1 49.1 53.6 53.7 57.7 62.3 79.1 729.7 48.8 51.9 878.1 56.1 53.7 94.6 57.8 69.5 186.3 1235.9 55.8 52.8 49.7 46.3 52.9 61 52.6 47.8 81.1 48.2 458.1 186.6 58.3 46.5 77.2 63.3 65.3 101.5 68.3 60.2 56.1 56 61 408.4 50.4 56.2 52.2 52.1 54.5 248.2 54.8 60.1 52.9 54.5 51.6 52.3 57.5 71.8 49.6 49.1 66.7 57.8 45.9 50.6 49.9 59 50.1 60.7 76.2 376 186.3 53.3 55.6 55.9 52.8 71.2 101.3 115.1 58.5 50.8 74.8 66.9 67.1 607.7 101.5 88.4 48.3 269.8 59.9 56.2 56.8 56 50 157.1 239 219.8 82.2 1918.6 63.9 45.4 90.4 56 413.7 58.3 370.5 49.8 50.7 62.7 56.8 109.3 56.1 48.1 49.7 76.5 115.2 46.8 50.1 164.7 1046.8 73 54.8 65.4 401.9 391.9 47.3 53.8 164 56.3 93.2 180.5 63.8 98.6 52.5 128.9 125.6 54.9 46.9 56.3 62.3 54.7 156.1 141.3 45 48.1 353.7 202.2 52.8 421.5 60 1204.6 58.7 50.6 64 1247.9 212.5 998.6 82.3 206.4 534.7 156.8 1207.8 51 99 151.7 105.2 157.3 50.7 72.8 65.1 999.1 305.6 323.7 66.6 53.5 49.4 46.8 184.2 814.8 54.3 56 57.1 53.9 48.8 49.1 51.2 65.7 57.2 369.1 265.4 475.5 127.5 70.8 51.9 53.6 800.5 45.9 68.1 106.9 442.5 67.9 73 88.2 48 53.1 59.1 417.7 564.1 658.3 286.5 288 46.5 110.9 67.7 69.5 88.2 85.1 49.2 49.1 51.2 4994.6 290.2 1459.6 59.8 49.9 913.2 140.5 440.6 55.7 56.1 53 53.8 173.6 81.7 55 63.1 61.4 59.3 55.7 50.3 72.9 54.6 117.3 45.3 153.4 695.9 130.6 194.9 45.4 54.4 86.7 414.5 2953.4 119.2 474.6 54 50.1 67 53.5 56 51.9 45.8 69.5 49.6 61.7 57 50.2 54 50.8 24016.2 26182.4 22371.6 56.2 82.4 127 3977.9 59 1385.6 768.6 56.4 108.7 47.3 6277.3 7278 67.6 111 55.8 45.1 51.1 102 54.8 53 54.2 50.9 57.7 57.5 55.7 52.6 48.1 49.5 56.1 54.5 172.5 52.9 59.2 57.5 51.7 58.6 57.9 68 5707 60.8 60.8 53 52.4 89.9 184.5 56.2 78.6 59.2 46.3 1055.9 54.1 52.1 125.3 142.6 50.2 423.2 56.8 55.5 52.2 54.2 56.1 50.6 63.8 51 50.6 46.3 49.9 51.6 48.3 53.3 99.7 479.1 2705.5 83.6 64 48.4 127.6 2057.6 62.8 57.8 294.9 56.9 53.9 72.2 75.4 46.5 226.5 51.2 75.3 87.7 60.4 52 2365.3 61.7 55.3 62.8 51.7 48.3 133 886.5 1383.5 213.5 48.2 609.3 293.6 641.2 507.7 58.8 403.8 171.1 445.9 90.7 87.9 131.8 73 103.9 1909.5 63.2 1953.5 203.9 499.5 52.9 2325.9 4950.8 2466.8 2747.1 1672 1178.1 59.4 92.9 1568.9 2528 55.4 1148.3 4806.2 3670.5 718.1 3149.7 55 56.5 408.8 754 64.2 469.7 124.8 275.5 49.3 360.1 57.2 408 218.2 1622.5 301.3 1012.6 1354 87.2 612.9 68.1 942.1 84.3 49.6 63 125.4 773 58.1 92.2 49.9 47.5 50.2 151.8 110.4 91.8 50.5 55.2 55.7 51.2 775.8 130.5 350.2 173.8 51.3 1140.1 46.3 52.6 55.3 174.5 58.9 52 61 67.7 63.3 66.5 79.6 312.9 59.7 90.4 76.9 406.8 92.1 55.2 91.2 47.1 61.2 135.1 146 58.7 61.3 96.1 74.1 63.8 72.1 51.6 230.5 465 124.6 52.4 58.2 749.4 58.1 53.5 543.1 54.5 58.7 529.9 52.9 57.1 49.2 52 1164.6 398.8 48.5 62 70.7 56.3 5201.9 107.5 106.6 175.7 55.8 50.6 53.5 54.4 52.4 52.9 42.2 51.3 43.8 55.2 117 152.1 89.2 57.7 60.3 4549.7 252.4 197.2 80.8 283 66.7 52.8 127.7 53 73 43.5 62.8 71.7 54.7 48.2 65.8 129.9 60.1 53.3 62.8 55.2 51.4 239.7 70.8 52.5 324.2 50.5 49.8 53.5 56.6 274.2 57.2 65 168.6 60.3 49.7 52.5 51.8 417.7 799.5 189.4 230.1 53.7 72.9 65.8 57.1 119.6 53.2 47.6 74.8 148.8 57.4 56.8 81.6 49.6 258.5 187.5 151.9 65.9 86.1 113.3 73.9 52 53.6 49.1 93 58.4 45.7 51.9 47.6 68.3 55.6 51.2 49.5 55.2 59.9 55.3 75.6 60 50.8 61.9 98.4 136.8 60.7 89.1 61.9 49.1 1749.9 53.2 49.4 78.9 52.5 50.9 52.1 55.1 59.1 57 745.9 183 129.2 52.5 56.7 52.8 53.5 50.7 55.6 56.4 323 57.5 49.9 354.3 88.3 65 589.8 52.9 54.4 65.2 169.1 78.8 54.1 64.1 56.3 53.4 92.9 53.6 48.1 52.7 62.8 49.4 425.6 135 506.6 64.1 118.4 268.3 62.6 71 399.3 58.2 48.5 46 67.2 59 87 45.7 63.7 71.3 295.4 109.7 53 481.5 1499.9 468.4 56.9 311.3 224.7 69.9 57.2 81.2 66.2 53.2 56 49.9 97.8 56.4 57 85.9 55.3 123.9 667.3 4878.5 136.2 62.2 91.8 50.4 49.6 636.2 69.7 53.1 55 77.9 52.2 55.3 55.9 55.5 49.8 51.8 139.5 107.1 56.3 64.3 47.6 46.9 46.5 856.1 57.6 56.6 289.5 722.4 387.3 721.3 121.2 63.9 55 52.2 51.7 56.7 53.1 3304.9 75.4 279.4 48.6 59.6 125.4 50 58.1 50.6 59.4 60.1 239.3 66.6 65.3 61.7 64.8 55.6 55.2 118.4 56.1 4565.8 196.2 4494.8 53.1 48.5 53.3 55.5 521.1 51.9 703.8 51.5 98.3 69 57.3 55.9 51.8 80.6 92.8 96.3 142.8 166.6 306.1 53 56.4 138.3 79.9 60.3 229.9 51.4 640.4 76.1 52.6 137.5 438.9 794.2 51.9 339.7 308.5 188.4 155.4 118.4 127.3 218.7 271.9 153.2 59.6 115.9 64.2 138 147.3 63.2 59.2 68.8 102.5 294.1 53.9 45.8 52 55.9 53.1 49.8 57.1 72.4 53 54.9 50.3 55.2 93.3 45.8 71.1 84.4 48.1 60.2 54.3 51.3 97.6 105.6 52.2 56.4 46.9 51.6 139.9 48.6 63.8 51 68.6 73 53.3 55.9 272.4 58.8 45.6 80.9 61.5 51 49.6 50.4 51.5 124.7 49.1 53.6 50.2 53.5 62.6 54.9 50.9 86.7 55.5 55.5 50.1 164.6 83.1 518.3 76.8 164 57 51.4 67 66.8 154.2 45.7 52.3 50.1 49.1 55.2 55.4 2379.1 63.4 107 231.4 51.5 228.3 189 268.4 77.1 57.6 54 136.6 101.5 82.3 172.4 819.9 48.6 64.7 73.4 58.7 51.6 72.6 76.6 93.1 61.6 50.1 53.3 137.1 54.2 549.4 63.3 53.3 523.2 91.9 1687.7 53.9 96.4 50.5 51.7 242.2 66.5 582 123.7 85 63.2 138.7 54.5 390.1 779.1 53.5 53.8 101.2 56.8 54.1 52.4 53.9 45.4 83.5 297.2 136.2 55.4 50.2 49.1 62.6 51.2 321.2 385 52.2 129.6 50.7 55.7 60.3 2025.6 309.2 78.9 68.5 78.5 62.2 152.7 61 57.8 53.6 56 57 83.2 326.2 62.6 103.8 62 79.4 60.7 51.9 222 59.8 60.4 51.7 63.6 61.3 126.6 55.4 53 55.8 52.1 51.2 57.8 52 53.6 62.8 61.6 57.8 58.8 48.7 49.1 48.7 47.4 55.2 109.5 219.5 323.6 61.2 50.1 66.8 71.4 59.2 59.5 103.5 141.8 49.8 51.1 53.6 52.6 130.2 55.5 48.5 54.3 125.3 54 362.8 266 52.2 75.6 349.9 92.6 54.2 63.8 52.7 59.1 46 58.2 51 76.1 55.5 53.7 77.6 57.2 51.1 65.2 76.5 125.1 63.7 58.3 319.6 122.2 56.9 105.9 47.7 98.3 257.7 61.3 61.6 55.3 54.3 55.2 44.2 67.5 53.7 57.9 55.4 48.9 246.7 52.7 61.5 65 94.1 84.2 60.9 49.2 52.1 72.4 121.2 48.1 65.5 53.8 87.3 60.1 348.3 179.8 1563 3411.6 633.4 46.6 50.8 96 98.2 50.3 80.4 310.2 56 49.5 275.1 160.4 1033.9 49.1 890.1 49.4 48.8 46.9 58.3 56.3 51.2 76.7 277.5 56.8 88.9 52.1 56.8 1229.2 105.3 51.4 70.5 588.2 1477.9 48.5 51.3 123.6 51.6 51.3 48 71.6 496 60.2 54.9 56.1 57.7 57.5 52.7 2298.2 54 64 58.7 53.9 647.1 87.4 48.3 52.6 58.6 58.1 71.1 73.5 45.7 52.8 50.5 55.5 47.1 54.2 54.1 148.8 55.2 51.7 72.9 108.1 59.5 54.3 49.5 59.4 51.4 205.3 47.1 44.5 58.1 53.3 55.1 58.5 62 56.7 69.6 61.7 145.7 51.6 67.9 73 75.8 61.9 74.1 64.7 89.5 143.8 866 69.5 50.6 54.2 52.6 56.8 63.6 55.4 84.6 79.6 52.5 53.3 704.9 69.6 970.8 63.5 57.6 54.7 182.2 52.4 58.5 51 52.8 50.9 64.1 54.2 50.9 57 58.8 52.1 140.7 62 166.8 178.6 48.3 49.5 76.3 55.6 57.1 56.1 529 77.3 89 51.9 49.7 54.7 55.2 91.4 230.2 147.5 60.5 59.9 48.8 141.2 295.9 152.4 122.3 185.6 82.4 82.2 85 115 264.4 59.6 48.7 51.8 49.3 51.9 9046.8 59.3 56.5 1614.8 59 59.6 53.7 55.3 57.9 47.1 59.1 57.1 106.7 79.7 65 55.1 123.3 51.6 364.4 50.2 75.8 53.5 661.7 80.5 102.6 60.1 280.2 99.8 64.9 59.2 52.5 183 58.7 56.5 49.3 50.3 153.3 1392.2 155.9 160.9 56.9 55.6 53.6 56.8 53.8 536.3 64.5 74.1 541.6 74.2 50.8 49.4 53.8 64 549.9 62.8 61 115.7 362.2 50.2 91.4 53.2 55.7 54.1 50.9 52.4 60.1 50.4 168.6 151.4 130.5 54.5 108.2 78.5 146.6 48.5 282.9 124.9 67.6 311.2 480.1 156.9 51.3 75.6 48.3 437.2 52.3 117.9 52 58.9 81.2 55.6 57.2 55.6 61.8 223.8 116.6 51.8 112.5 51.2 228.2 137.5 258 1106.5 110.3 56.2 107 47.7 109.3 49.8 56.1 382.2 50.5 138.9 309.3 271.4 351.6 59 125.2 49.9 64.9 126.5 97.3 55 55.8 169.2 130.3 1259 4282.4 143.8 156.6 77.6 305.3 2667.4 159.5 90.5 78.1 94 2749.5 94 2158.6 155.6 51 60 78.5 344.8 12144.2 47.6 53.8 47.2 51.9 153 111.4 178.6 75 126.2 108.5 83.2 639.9 85.8 58.5 111.6 50.4 56.1 50.2 100 571.1 77.5 102.6 208.8 71.4 153.4 87.1 63.1 64.2 55.9 48.2 51.2 1401.5 356.4 1088.3 59.6 50.3 57.6 140.7 58.1 198 328.1 51.8 46.3 59.5 1183.2 62 48.2 49.8 62.8 58.9 53.9 62 184.1 3586.7 58.2 51.4 58.2 55.7 54.9 52.1 63.1 52.6 50.8 54.3 53.4 47.2 49.9 58.5 55.5 51.1 55.2 87 54.9 59.5 54.6 51 59.7 63.1 57.5 52.2 50.5 52.8 70.3 53.4 51 57.8 55.1 55.3 52.7 56.6 57.4 71.9 53.1 3238.8 50.8 46.7 81.3 59.9 48.8 57.4 47.8 58 50.9 54.1 108.7 62.9 54.6 53.5 52.6 50.4 53 51.4 57.4 3111.4 1321.2 60.9 6033.6 69.8 70 103.3 60.2 65.9 47.9 277.9 48.7 258 49.6 61.1 1173.8 109.4 208.9 340.4 56.6 56.3 56.1 57.1 67.4 54.8 67.7 61.8 51.1 48.1 210 502.5 100.4 56.5 88 58.6 52.4 1059.8 95 192.2 109.8 278.6 356.8 1032.4 56.6 181.4 59.5 64.8 60.9 49.2 118.8 735.9 52.8 42.4 86 52.4 68.3 67.7 152.7 50.6 56.6 177.7 61.9 418.8 81.1 69 66.4 72.3 50.1 59.4 50.7 47.7 400.7 52.1 201.4 190.1 54.2 139.1 96.3 56.8 121.2 131.4 57.3 62.8 157.2 55.9 60.8 60.6 50.7 56.5 118.9 272.1 52.8 54.1 66.7 175 73.3 59.4 98.2 68.6 147.6 51.6 51.2 884.6 64.7 55 58.8 56.5 210.9 64.3 52.5 57.2 46.5 1753.7 71.4 58.3 49.5 55.4 51.2 62.2 56.8 52.4 57.3 70.5 55.1 56.9 49.8 55.9 49.7 68.5 54.4 47.9 60.5 55.1 63.3 52.4 46.1 59 51.7 58 70.5 54.9 60 53.4 53.3 47.1 51 131.6 49.4 53 56.8 67.5 75.9 67.8 59.3 146.7 101.3 62.7 48.5 51.1 48.6 52 58.1 53 54.8 55.6 46.7 54.7 51.9 54.8 52.7 50.4 52.1 53.4 50.7 60.3 45.4 59.8 51.6 49.2 50.6 55.7 59.9 51.3 51.4 53 59.8 50.4 60.2 59.3 57.7 51.8 48.7 58.5 86 56.1 51.6 63.8 182.4 48.1 1196.3 6218.6 53 53.5 50.1 47.3 71.1 55.1 49.9 84.3 84.7 72.4 90.2 138.9 51.9 114.1 52.3 56.4 66.8 49 48.8 54 55.4 103.9 46.5 56.2 48.3 58.5 48.1 57.3 62.6 308.2 2003.3 46.3 52.9 1160.7 52.8 50.9 53.6 49.6 54.2 58.6 50 66.3 50.9 411 345.2 51.4 930.3 191.6 54.8 77.7 48.5 55.1 51.3 49 55.4 81.7 579.6 56.1 50.1 243.8 108.7 56.6 55.1 46.6 50.6 46.7 51.3 53.2 53.9 53.6 59.4 66.4 67.6 51.9 84.7 51.7 76.9 55.1 54.4 49.1 61.3 49.5 52.9 50.8 60.6 49.9 57.8 49.4 57.5 87.9 56.9 870.1 344.3 53.6 185.1 63.7 53.2 47.2 47.8 58.2 46.1 54.5 51.7 418.6 61.6 47.6 51.8 597.8 493.6 50.3 61.9 1518.2 310.8 60.4 75.6 72.1 77.1 50.2 52.6 48.3 59.1 54 58.5 51.3 52 50.8 57.8 52.5 173.7 52.2 54.2 56.5 51.2 56.5 4877.9 382.5 461.3 68.6 119.9 317.6 47.2 295.5 197.8 3335 44.6 67.3 50.8 58.7 61.5 56.9 43.3 55.7 47.7 52.6 100.9 53.9 54.5 53.2 54.4 65.2 60.3 56.2 46.9 50.1 49.8 51.6 53.7 50.3 49.2 47.2 58.6 144.9 58.9 67.5 57.5 60 60 87.4 63.6 73 59.3 339.9 67.4 60.6 58.9 50.4 56.4 144 49.4 51.2 53.8 53.4 49.6 86.7 72.9 74.6 55.7 63 53.9 50.4 56.7 60.8 53.3 95.4 48.1 65.6 46.7 58.5 46.3 53.4 55 85.5 118.1 51 54.6 62 61.7 12606 65.7 56.2 23866.4 18748 54.3 57.3 94.1 86.7 114.8 86.3 324.1 332.7 128.5 211.5 66.2 63.6 113.8 100.6 48 49.4 67.9 53.9 43.4 51.6 58.9 56.7 107.1 49 53.8 50.7 48.8 97.1 54.1 265.7 159.2 122 302.6 57.3 274 109.2 57.8 77.6 65.7 69.2 85.1 56.5 58.5 51.9 49.8 53.7 45.5 2192.8 96.4 5542.6 92.9 69.9 59.9 253.2 293.5 701.7 228.2 360.5 1200 55 65.2 64 81 64.8 135.8 68.8 51.7 52.2 157.1 55.6 57.6 46.9 76.2 55.2 56 102.9 62.9 474.3 157.1 155.7 55.1 57.7 51.4 119.7 262.9 1006.6 156.2 97.3 47.4 54.1 50.6 204.3 63.9 52.2 220.5 54.4 135.8 485.2 47.9 1603.2 74.4 52.5 184.1 51.9 146.1 53.4 48.3 86.7 53.4 48.2 55.4 56.6 54.7 51 52.9 51.1 49.2 51.4 50.3 59.7 49.5 52.1 53.3 65.1 71.6 51.2 60.9 55.4 55.1 47.1 53.1 43.4 49.2 50.1 52.9 48.8 53.9 74 108.5 159.6 51.2 52.1 62.9 58.7 53.9 1742.4 48.1 51 59.8 55.1 65.2 100.6 49.3 105.2 55.1 68.4 1200.8 79.2 115.9 60.1 212.6 56.7 65.1 91.8 60.6 218.5 63.1 60 55.4 66.2 42.8 50.9 51.6 59 51.9 59.8 56.4 54.8 49.4 48.2 46.6 49 49.4 59 47.1 57.5 428.8 178.9 210.2 55.4 108.7 56.2 139.6 56.6 52.1 541.2 4873.6 3591.7 53.6 796.4 229.9 95.3 49.3 51.8 555.1 440.9 340.9 92.6 69 50.5 53 50.6 59.4 55.8 52.8 64.7 71.6 108.8 109.4 55 53.4 225.4 52.6 57.6 63.1 96.4 72.5 88.1 132 51.7 54.6 56.5 91.4 1101.1 144.9 69.8 61.8 250.4 420.9 236.2 51.2 49.5 104.5 80.3 114.8 208.1 92.1 180.1 3585.4 59.2 410.4 253.4 53.9 55.7 52.5 67.6 49.2 1248.5 57.9 144 67.4 51.1 53.2 99.1 104.5 93.4 48.3 61.9 56.9 44 142.4 85 62.3 385 44.4 51.8 56.4 50.7 59.9 151.5 67.1 56.2 103.4 93.7 56.2 61.4 51.7 80.8 54.7 48.7 53.3 55.5 54.3 59.8 51.2 51.4 54 59.7 57.6 109.5 287.5 51.3 53.2 64.7 49.2 53.8 54.3 56.1 49.4 55.3 56 123.4 49.3 62.2 51.8 51.3 176.2 57.9 237.5 61.2 57.1 50.7 55.3 56.8 226.1 86.9 199.9 51.5 52.9 49.3 56.3 53.8 53.9 79.2 110.7 52.9 66.5 267.6 162.4 61.9 68.7 56.1 58 49.3 64 129.9 53.2 51.2 56.2 47.1 62.1 71.3 69.6 70.9 456.2 224.8 185.4 51.3 53.4 109.8 48.8 59 52.6 608.9 78.9 232.2 91.9 61.3 81.4 68.6 55.8 56.1 70.6 58.7 55.8 62.3 59.2 53.8 50.3 48.8 52.7 50.3 52.4 2089.5 47 48.9 49.8 51.7 81.9 222.4 52.3 54.2 48.5 74.8 53.7 54.5 55.3 6889.7 2450.8 59.3 1811.9 2785.2 54.3 53.5 87.2 101.9 67.3 54.8 57.2 177.9 50.6 53.6 48.9 94.5 194.2 70.1 46.4 47.8 57.8 48.1 52 46.4 56.8 60.8 52.2 55.8 59.5 51.1 62.1 51.4 51.3 44.1 48.9 51.7 55.7 87 57 51.1 264.7 281.2 272.6 188.8 55.7 49.4 55.3 530 683.6 606.6 69.7 56.9 87.8 89.6 53.8 53.9 398.9 102.9 826.1 66.9 47.6 66.2 81.1 1564.5 57 5057.6 53.6 53.7 51.1 49.6 52 65.8 50.6 54.5 92.6 877.4 83.3 54 53.9 50 54.1 49.8 55 55 50.6 508 87.6 65.1 47.9 1772.3 57.1 55.3 61.1 856.5 115.3 54.5 79.8 58.8 51.3 50.6 1939.5 102.5 50.6 202.1 9677.6 772.2 77.6 119 47.3 63.9 49.3 50.7 53.8 53.9 53 59 51.2 177.4 97.4 207.9 169.7 49.1 334.9 180.9 178.5 351.1 188.1 555.5 289.9 48.3 50.9 374.6 61.4 120.2 92.5 60.8 155 202 57.2 88.8 71.8 130.4 99.3 63 235.6 51.9 54.5 407.8 52.6 53 2039.8 90.8 53.7 57.9 53.2 56.4 131.5 55.6 52.5 4026.4 58.3 61.2 66 44.6 50.3 2986.3 100.3 152.2 10630.3 49.7 56.9 168 70.9 49.3 68.8 473.2 308.8 50 50.7 175.4 55 49.4 211.3 181.5 82.3 59.4 190.1 253.5 313.2 145.5 296.8 57.1 104.7 12309.4 3759.8 65.9 267 617.5 51.6 160.6 866.6 143.1 48.5 51.2 50.2 53.1 2925.7 128 151.7 59.1 384.2 67.9 177 55.7 1399.7 54.1 62.5 78.9 108.5 735 46.6 47.4 55.3 48.3 55 55.5 52 52.3 156.9 80.7 66.9 53.3 47 49.3 78.9 49.9 68 188.3 303.8 87.4 58.2 131.2 83.6 76.8 194.7 433.8 93.5 48.9 83.6 371.8 94.3 287.6 50.8 99.2 62.1 132 80 156.6 48 268.7 52.6 68.2 648.7 1317.7 47 465.1 206 58 53.9 66.9 55 62.2 60.9 98.1 49.2 528.1 55.1 48.3 60.3 64.3 57.3 52.5 66.1 86.8 57.7 518.7 61.9 57.3 90.8 53.7 58.9 59 55 72.2 49.3 51.4 66 348.5 50.1 59.6 52.1 67.3 57 56.8 59.6 318.8 180.5 192.9 50 59.9 48.9 50.4 50.5 55.6 64.4 52 53.3 69.5 53.9 62.2 47.6 61.4 61.3 45.2 49.4 54 192.8 60.4 51.7 763.8 166.8 56.4 50.8 83.7 74.1 56.2 60 60.8 49.7 49.9 60.6 55.7 53.4 52.1 50.3 67.5 59.6 67.2 60.6 49.3 52 77.4 51.8 453 51.8 52.5 246.2 55.3 50.9 57.6 56 51.9 69.3 219.1 61.8 428 134 75.4 190.5 61.5 407.6 79.4 53.4 47.5 95.4 58.9 62.8 56.7 56.4 103.5 54.2 50.5 54.5 51.7 68.3 50.5 50.7 51.5 50.9 92.6 50.5 53.4 52 52.5 83.3 59.9 54.8 53.5 43.6 51.8 61.7 51.2 69.4 61.6 156 55.5 65.3 49.6 56.7 57.6 60.8 52.7 65.4 53.4 50.3 49.5 105.3 84.3 97.5 256.9 195.6 48.3 54.2 52.6 66.6 52.1 49.7 57.8 51.9 59.7 55 62.4 61.2 51.1 105.8 77.2 802 146.5 423.9 50.4 50 72.6 1019 63.1 79.3 60 58.3 83.5 1343 3296.9 56.8 49.5 51.5 58.2 188.4 487 52.4 50.6 66.5 195.8 86.1 50.3 75.2 1559.4 89.1 55.6 75.2 54.9 81.9 53.4 59.5 85.5 52.1 54.2 417.7 647.4 50.7 49.4 54.4 62.7 55.3 58.7 63.1 56.5 54 53.5 54.4 50.6 48.7 50 56.5 129.1 56.5 54.1 50.7 65.5 46.6 46.4 52.2 48.9 40.7 54.2 49.5 51.1 58.8 55.8 54.5 53.8 53.2 55.9 55.7 48.4 143.1 54.5 49.7 49.3 61.4 258.3 254.8 52.9 181.8 56.2 54 42.7 63.2 56.7 197.9 105.4 75.4 50.6 58.8 53.4 65.8 175.2 195.5 320.7 52.5 55.8 51.1 55 48.6 90.6 46.4 58.1 61.6 55.2 52.5 54.2 52.2 820.8 476.2 55.5 51.1 136.1 202.4 47.7 54.8 377.3 56.3 249.3 51.6 49.3 60.2 48 62.8 283.6 742.3 47.6 1366.7 48.2 51.7 58.6 64.9 52.9 66.6 498.4 162.3 53.3 197.1 167.2 200.6 50.6 49.9 46.7 55.7 56.3 53.2 51.3 48 61.7 75.5 3123.7 58.4 67.8 49.2 80.1 76.9 47.2 1986.2 1835.4 73.2 3022 161.8 53.4 51.3 63.8 54.2 54.9 65.2 62.4 51.2 51.5 65.9 98.4 69.7 56.4 58.6 58.4 51.2 51 497.6 468 137.6 942 283.4 49.4 57.3 53.4 95.7 192.6 286.5 85 58.6 91.9 54.4 59.8 1404.4 192.5 349.3 147.2 124.8 55 338.5 73.1 59.2 72.3 87.1 52.4 294.8 292 85 1500.8 238.9 52.4 64 62.2 60.4 56.2 62.1 65.8 78.7 55.9 54.3 53.6 52.5 88.2 56.4 60.3 53.7 59.4 56.2 2471.4 51.2 855.5 718.6 1064.1 132.4 2838.5 98.4 51.4 330.9 47.7 47.1 49.5 64.7 2103.6 1562 50.5 62.3 99.1 52.5 61.6 2994.3 1679.4 7002 1169 397 55.2 143.1 54.2 50.7 291.2 57.1 51.1 151.3 54.3 67.5 232.5 51.6 355.1 4637.8 185.5 2196.7 59.8 48.7 533.2 107.1 64.2 51.4 110.4 79.4 59.5 482.7 299.3 279.1 287.3 95 196.6 1190.5 75.1 62.2 108.7 73.9 57.6 51.5 52.2 56.2 50.7 55.5 51 50.6 50.5 51 50.4 48.2 60.6 120.3 62.4 70 69.8 78.8 368.8 417.2 50.8 52.3 52.4 55.7 48.6 53 50.6 52.4 280.3 48.5 49.2 79.5 121.3 402.7 168.2 104.4 24377.5 25014.7 58.4 1181.6 75.3 77.3 6280.2 7086.4 897.4 318.4 364.6 959 51.7 1321.5 123.3 286.2 138.2 53.6 231.3 65.4 429.3 50.2 54.9 50.5 50.2 57.9 7413.8 50.2 58.6 54.1 69.4 64.4 65.3 54.9 54.6 10310.9 2273.5 2637.9 64.1 99 329.1 49.7 58.7 65.9 146.3 58.8 85.6 73.5 65.7 48.8 58.4 46.3 52 258.2 503.5 289.7 437.9 209.6 155.5 52.5 47.8 226.5 87 142.4 64.4 59.6 67 204.9 51.7 191.9 52.4 190.2 253.7 110.8 47.2 178.8 74.9 54.2 406.9 52 52.2 167.7 45.8 62.8 95.7 100.8 51.4 50.4 92.8 55.6 290.5 62.7 48.3 65.3 53.2 58.2 60.6 56.6 47.1 50.2 49 546 185.5 58.1 69.2 48.7 50.2 132.3 58.1 48.9 355.5 138 441.7 862.7 100.1 51 47.4 60 48.9 272.3 59.4 102.9 49.2 48.6 76.2 1522.7 67.4 63 99.7 70.6 64.9 57.6 50.2 55.5 62.1 50.3 52.7 46.5 56.3 69 53.4 61.2 52.8 49.6 1667.3 54 67.6 51.5 57.1 87.2 53.6 55.3 52.7 62.8 56 199.9 48.5 373.5 183.6 67.6 182.8 46.2 58.6 63.1 58.4 51.5 51.2 49 52 364.4 264 55.3 68.6 1846.1 45.8 50.8 184 228.9 3514.5 399 87.2 51.7 85.7 87.5 62.2 155.7 55.8 45.5 55.9 56.3 106 66.4 53.7 48.7 54 277.3 53.4 126.7 52.9 58.9 54.4 52.2 95.5 58.9 47.8 55.6 55 50.2 419.1 48.8 63.5 59 54.6 47.1 50.5 52 53.4 50.9 52.3 55.5 194.8 110.9 54.2 55.5 57.1 59 56.3 47.9 207.1 326.5 49 46.7 57.9 54.3 63.4 49.5 59.8 69 69.6 53.3 135.3 62.5 49.2 50.7 57.4 8034.3 49.9 56.3 55.5 52.7 114.7 51.1 46 53.5 530.9 76.9 123.5 58.7 51.7 56.6 85.1 84.8 53.7 59.5 1596.8 61.8 44.4 58.1 102.1 608.2 81.8 7587.8 52.7 50.6 51.9 57.6 57.6 48.3 50.4 47.4 92.8 51.5 54.5 133.7 145.8 83 58.6 64.5 104 90.8 95.1 221.8 49.3 113 672.5 59.4 61.3 151.4 50.5 55.6 55.5 51.5 73 67.5 60.6 58.5 51.3 51.3 110.4 52.6 52.8 180.9 56.1 373.2 342.9 99.4 176.9 59.7 54 76.2 99.6 52.1 57.5 56.8 148.9 60.7 59.1 55.7 53.1 58.9 69.6 53.4 57.2 125.1 75.2 59.5 426.8 64.4 69.6 70.1 51.8 45.3 74 60.3 233.2 385.5 1273.6 53.3 55.1 1326 731.7 91.4 169.6 53.4 378.7 177.4 677.7 59.6 296.3 56.8 522.9 55.3 60.7 49.7 123.8 286 52.2 63.8 1461.8 957.5 73 2350.9 52.5 55.4 72.9 89.1 56.4 89.4 113.5 117.7 56.2 104.5 57.4 841.7 50.6 56.2 53.8 49.8 62.9 54.7 48.7 51.7 53.4 51.1 48 56.6 48 50.3 46.7 45 49.4 54.8 58.1 51.6 56.8 49.2 92.5 47.6 172 51.8 70 54.7 71.3 67.6 63.6 47 48.1 56 104 43.7 55.9 61.2 68.3 56.3 62.9 61.7 51.2 45.9 48.6 53.2 55.6 77.7 76.8 74.2 57.8 56.3 52.7 59 114.1 52.2 62.1 2193.9 61 78.2 55.9 55.7 79.6 52.2 53.4 50.5 62.6 50.6 256 157.1 99.3 154.9 77.2 152.1 51.2 75.1 117 57 56.8 909.3 58.4 50.6 54 51.2 53 101.7 57.6 52.9 47.4 396.9 48.5 53.9 173.6 54.5 49.8 51.7 59.2 59.2 57.1 51.2 84.1 67.7 48.8 46.6 50.7 92.2 61.7 53.9 51.1 48.6 43.9 50.6 47.7 54.5 1055.7 66.9 179.9 51.2 62.4 56.3 50.7 84.7 57.4 66.6 60 53.3 57.2 57.2 58.3 123.7 1768.2 54 52.2 215.4 64 65.8 58.9 50.6 51.5 61 56.1 58.3 61.3 52.8 63.1 57.1 107.3 55.1 199.8 57.4 48.6 55 58.7 69.1 53.9 60 64.1 67.5 56.7 57 57.1 53.3 3659.2 50.7 66 55 64.6 66.5 53.6 76.1 68.9 72.6 61.6 49.9 83.2 57.5 98.8 57.8 61.8 56.8 53.6 66.4 52.5 52.1 50.8 68.9 49 51.1 50.2 52.4 1264.9 202.1 57 60.9 57.3 67.5 59.7 352.6 54.6 824.4 231.9 187.8 49.5 55.3 58 49.6 58.5 373.6 62.2 51.7 174.6 57.6 60.8 54.6 58 71.6 97.9 65.9 59.1 53.7 46.7 62.4 47.8 61.9 76.5 426 55 969.1 916.1 65.6 55.7 56.7 54.3 1497.4 57.6 48.5 48.9 57.3 242.3 73.4 228.6 278.4 55.4 53.7 50.9 91.2 91.3 55.4 256.2 1380.7 455.4 3167.8 3076.7 514.7 339.9 63 60.1 57.1 53.4 50.4 47.5 361.3 65.9 71.9 62.3 208.5 50.5 275.8 54.2 63.8 342.2 52.4 406.8 58.2 303.3 51.7 46.9 57.6 56.8 55.5 46.6 57.4 67.5 54 52.3 55.9 54.4 61.6 52.9 51.6 60 55.2 56.6 53.9 56.6 46 54.7 57.6 49.6 49.3 57.4 54.6 58.7 50.3 56.2 137 185.9 52.7 53.9 60.4 52 48.8 66.4 82.4 270.3 277 60.1 51.3 51.3 52.3 87.6 77 50.1 47.3 57.3 52.8 49.7 63.8 46.7 53 58.2 53.8 51.6 52.1 59.2 55.3 51.5 48.6 61.3 140.8 124.5 84.6 462.5 54.3 216.2 50.8 172.2 53.8 55.8 75.5 58.7 110.1 59.5 56.1 50.5 62.1 61.5 1665.1 7115.6 123.3 55.9 95.1 49.3 63.7 48.3 115.5 179.6 388.2 75 149.4 49.4 51 2278.1 91.5 298.6 51.3 70.8 114.2 293.3 274.6 1177.4 62.3 758.1 65.1 787.5 52.1 62.1 575.4 52.9 426.5 114.8 107.2 417.6 52.7 264.8 72.1 62.5 621.8 243.7 111.8 77.4 1099.7 523.2 142 294.1 650.3 107.1 387 1198.6 193.3 728.2 76 8864.8 19909 1510.2 57 56.6 49.6 46.7 48.3 70.8 54.6 52.4 52.5 58.3 49.7 47.3 62.3 44.4 63.1 43.7 46.6 57.2 57.9 103 637.4 765.2 428 56.5 51.9 55.1 53 74.1 3683.8 48.1 58.7 55.9 64.6 52.3 116.8 54.7 80 112.7 70.2 73.2 54.2 158.7 105.2 49.9 53.7 52.9 55.8 50.2 68.1 281.8 44.8 53.1 52.6 48.7 56.9 90.3 50.7 54.2 164.8 60.5 2684.6 61.7 56 52.7 53.3 57.6 57.6 74.8 74.1 248.3 60.2 54.6 49.8 52 44.1 94.7 96.3 55.9 671.9 60.5 68.5 57 53.4 59.5 58 56 52.1 64.8 63.9 54.3 52.1 51.9 49.4 54.2 1019.2 57.5 48.1 90.9 53.3 64.7 168.5 55.8 113.5 52.6 464.5 51 310.7 103 65.2 59 71.7 89.7 67.2 48.5 811.6 396.7 1293.1 106.6 919.2 55.5 54.3 46.5 246 49.2 1140.9 51.8 117.8 57.6 128.3 61 53.4 380.6 50.6 57.3 61.3 75.8 46.9 431.2 51.2 47.3 64.5 52.7 51.5 46.5 55.9 51.5 49.9 55 553.8 115.2 1854.9 48.1 62.8 54.1 548.1 51.3 51 49.8 50.9 113.8 47.1 45.9 56.5 48.3 51 128 736.8 84.5 52.9 59.9 52.4 47.6 53.9 52 54.4 61.9 263.7 54.9 55 48.1 54 174.7 61.9 48.7 53.1 50.4 55.6 53.1 71.2 106.1 51.1 61.4 56.2 46.4 55.2 50.7 48.1 55 53.5 93 77.2 74.9 57.3 67.7 115.5 48.3 50.1 59.5 658.4 56.3 55 55.1 66.7 54.4 51.2 56.4 49.7 485.2 54.3 57.6 81.6 81.7 61.9 266.1 130.9 51.8 50.8 50.5 70.2 3467.6 469 2912.5 57.7 48.5 52.1 53.2 1116.6 504.9 68.4 206.5 49.8 1324.1 54.6 170.3 145.2 363.5 66.4 81.6 77.5 75.9 1757 927.4 63.5 59.5 652 60.3 2059.1 68.4 545.1 48.3 52.8 71.1 47.8 69.6 75.2 43.5 60.5 70 60 99.9 49.9 82.8 60.3 50.1 93.6 108.8 103.1 50.1 54.6 99.3 119.8 69.7 62.5 56.9 59.4 51.4 47 51.7 56 179 93.9 234.5 186.4 287.9 106.4 73.6 111 191.8 376.3 112.9 52.1 53.6 108.4 773.7 61.9 52.3 55.3 276.9 52.9 110.2 97 63 59 49.9 57.2 59.7 52.8 65.1 50.4 127.7 298.5 314.7 426.5 53 353.3 71.3 71.2 346 167.6 558.5 64.9 51.5 48.9 336.9 47.7 52.9 57 87.6 56.7 59.9 133.3 495.3 122.3 97.2 58.1 52.8 296.5 102 110.8 77 110.7 113.7 73 51.9 48 52.9 192 59.6 56.4 46.5 48.4 53.6 44.1 46.6 57.4 59.4 102 299.5 73.8 549.1 57.6 53.3 319.1 73.7 50.1 244.7 211.8 3331.6 145.2 48.9 82.5 278.6 146.8 390.2 52 222.9 61.1 186.5 57.3 1286.2 1660.1 1413.8 55.6 49.7 49 254.4 61.5 67 52.1 57.6 50.9 49.1 54.2 126.9 61.1 110.3 1637.7 238.4 385.7 3664.9 227.3 51.7 59.1 49.8 48.7 54.2 63.1 63.1 72.6 161.5 465.3 79.2 199.8 189.6 54 272.5 193.8 48.5 83.5 46.2 54.3 71.4 60.3 145 158.9 730.6 46.7 53.8 49.7 59.4 48.7 59 55.7 92.1 96.8 1031.7 82.2 627 1534.4 695.2 64.1 52.8 50.5 172 159.5 56.6 58.8 48.8 12530.4 54.1 54.6 51.1 51.7 54.6 62.7 1276.1 59.4 143.9 65.6 57.2 1235.9 54.6 56.5 52.8 52.2 51.9 75.6 56 54 1641.2 88.7 57.9 2361.2 53.8 46.2 4969.7 360.5 423.1 197.2 242.8 185.4 60.9 478.7 87.1 230.3 124.2 1000.5 705.9 111.9 64.7 53.3 278.5 58.8 51.1 108.3 58.5 58.1 172.5 57.9 287 203 232 52.8 49.1 71.8 67.2 53 58.3 566.5 98.8 59.5 51.8 58.8 56.6 121.4 1119.4 64 47.3 356.9 63.4 49.3 74.3 50.8 310.8 216 78.5 84.8 78.4 111.4 51.2 125.8 1526.8 59.1 192.8 94.8 57.1 56.8 50.1 59.7 51.5 65.4 100.6 59.1 4862.2 56.5 45.5 52.1 105.4 248.9 61 61.5 121.1 49.8 49.2 53.2 56 48.9 51.5 47.2 69.8 51.8 312.8 351.7 61.8 58.4 71.7 260.8 64.8 76.1 57.9 66.9 49.3 319.8 50.4 52.3 55.3 192.7 49.5 713 59.4 88.1 50.6 70 236.8 48.7 56.5 64.6 47 59.2 97 54.8 56 62.1 90.3 60.7 48.7 59.7 46.7 46.3 74 52.4 58.5 51.8 50.2 54.7 53 93.1 65.6 63.5 49.1 50.7 49.1 46.7 56.1 50.9 54.1 55.3 48.2 52.9 58 66.5 47.2 48.5 65.4 53.1 61.6 59.4 56.3 72.7 49.7 47.9 72.5 53.4 67.1 51.3 51.3 47.8 52.8 49.7 54 58.3 54.3 70 61.6 94.6 61.3 54.1 50.4 55.7 54.7 47.4 48.1 47.5 58.4 48.8 47.9 52.3 52.3 47.1 50.9 50.4 71.4 52.2 48.6 52.5 54.5 53.1 51.8 58.6 53.9 59 50 55.1 68 53.2 73 212.4 53.7 62.3 82 714.1 55.1 51.4 55 56.5 54.3 62 53.4 53.6 51.4 53.6 97.7 52.1 110.1 64.4 55.1 53.4 55.8 52.1 51.9 51.5 55.9 51.3 52.8 62.1 59.2 57.2 51.5 51.4 60 51.7 153.5 60.3 47.4 53 58.5 43.5 51.3 65.1 52.1 52.8 54.7 47.5 57.1 66.6 87.1 65.1 56.7 47.7 56.1 60.3 59.6 52.1 50 53.4 55.4 52.9 48.7 79.5 60.6 59.9 53.5 54.8 56.3 49 49.3 48.5 58.9 182.7 82.9 50.3 1430.7 231.8 53.4 92 49.4 62.3 48.3 54.6 57.3 219 498.8 279.7 56 50.3 124.1 568.2 139.8 87.8 76.9 53.1 94.6 51.8 91.7 227.8 239.4 54.7 51.9 50.7 51 58.6 251.4 48.1 46.6 201.4 134.4 54.5 190.1 52.3 192 68.2 69.4 59.8 50.6 52.6 655.4 56 46.6 71.4 56.1 65.1 64.1 506.4 395.5 222.9 72.5 97.4 56 79.3 77.5 192.1 1265.9 363.8 143.5 376.9 95.8 110.9 365.9 301 88.8 139.8 53.4 248.9 135.7 163.8 446.4 58.9 92.3 82.7 313 113.9 81.6 75.4 1329.4 89.8 53.2 397 81.7 596.1 50.5 53.6 51.3 235.9 162.9 124.2 73.7 80.7 49.5 101.8 57.7 71.2 121.6 52.8 65.8 56 59.3 61.4 55.9 97.7 57.1 259.2 52.1 51.3 173.6 385.8 319 47.8 437.6 59.6 63.2 53.4 94.1 46.6 69.2 49.4 89.2 54 601.2 63.4 407.3 56.8 571.5 322.6 53.8 60.9 42.9 46.1 48.2 52.3 133.9 460.1 109.4 52.6 53.8 264.2 63.7 69.8 51.2 264.5 52.8 68.8 89.4 75.6 54.7 52.5 93.8 212 54.2 85.8 92.9 50.5 58.2 56.9 53.3 63.1 60.9 281 48.8 47.6 53.5 157.1 201.1 70.7 54.7 73.9 136.6 90.3 50.1 59.2 67.8 171.4 49.7 62.3 50.3 328.7 75.2 158.3 51.7 47.2 96.6 58.7 56.6 214.4 86.1 123 59.4 51 2540.9 62.4 176.3 54.1 62.4 63.2 638 423.4 44.3 47.7 98.6 208.4 195.8 54.7 190.1 58.6 56.3 55.4 77.8 54.1 50.6 51.6 51.9 57.5 48.4 60.3 158.3 63.8 55.1 53.1 61.3 119.2 52.9 58.4 60.1 45.9 64.6 66.2 43.3 56.8 49.8 62.1 212.7 60.7 53 63.2 48.9 116.3 116 64.1 48.9 52.2 59.8 95.5 97.6 72.7 52.3 57 50 254.6 59.1 112.5 58.1 56.8 71.6 1123.7 116.5 65.8 57.2 56.8 52 48.5 60.7 57.8 90.4 208 179.1 107.7 57.9 62 49.8 52.4 51.6 52.5 50.6 54.6 96 63.2 68.6 51.5 54 57.7 94.8 170.2 47.8 59.5 53.2 52.9 61.3 63.3 49.2 52.8 73.5 75.7 58.2 85.5 416.9 161.4 149.8 960.5 53.3 61.3 51.6 3489.4 60.3 50.4 58.8 49 50.9 770.3 3601.2 59.3 66.3 442.1 59.2 48.5 61.9 52.6 115.6 1075.1 195 125.1 60.4 48.1 49.1 67.8 53.8 57.2 48.7 59.7 58.1 355.6 124.5 50.6 56.1 53.2 48.1 48.9 56.6 145 86.8 49 92.1 257.5 646.1 56 64.1 63.9 68.3 387.6 174.9 47.4 52.9 58.4 83 366.7 44.7 48 376.9 106.5 143.2 77 53.6 77.9 120.4 146.2 58.6 50.4 65.3 48.7 47.7 46.9 51.6 52.4 50.5 53.2 46 47.5 53.5 52 52.6 47.8 54.9 62.9 50.3 51.6 46.3 49.3 50.3 1068.6 105.9 123.7 101.6 46.6 162.1 51 61.4 1176.7 171.2 81.8 87.2 53.1 1617.7 74.9 51.8 55.9 52.4 197 92.5 49.7 61.6 804.5 58.7 478.2 497.2 54.7 54.2 50.2 211.9 50.8 65.5 80.1 52.4 59.7 160.7 50.3 65.5 111.4 118.7 92 168.3 50.7 53.8 51.7 50.7 57.2 48.1 56.5 52.8 50.6 53.3 59 51.1 48.5 163.9 64.7 52.4 53.8 51.3 46.9 45.7 53.2 56.8 52.7 48 52.8 50.1 56.4 58.6 52.8 54.8 48.4 51.5 56 51.2 50.2 59.6 51.3 489.5 285.6 47.9 51.2 54 56.6 51.6 56.4 56.4 49.4 57.3 49.9 63 51.2 52.4 119.3 63.2 51.8 63.8 53.4 50.6 54.8 49.8 51.6 55.6 52 53.5 63.3 54.2 52.4 61.8 55.3 50.7 58.1 56 57.1 50.6 53.4 53.3 55.2 50.1 59.2 51.3 52.2 51 45.6 49.9 65.3 55 48 79.2 48.4 56.1 47.6 58.2 51.7 54.8 64.2 52.3 55.3 53.7 59.8 49.2 47.3 53.4 53.6 52 50.5 49.5 60.3 59.2 49.1 52.3 43.9 53.8 52.3 51.6 51.5 59 50.6 49.2 51.9 50.7 51.5 47 55.3 56.3 51.8 54 53.2 4966.6 63.5 51.3 51.5 65.5 48.7 49.8 873.1 108.3 72.3 78.5 59.8 234.6 147.6 59.6 75.9 50.7 55 52.6 58.9 453.2 70.5 50.4 52.9 46.4 47.1 481.5 86.7 58.1 50 256.8 442.1 173.9 200.6 320.4 57.1 52.7 48 56 53 49.7 48.9 61.4 51 49.9 56.7 92.5 52.1 51.4 51.3 59 50.8 51.1 57.5 54 55 74.7 1740.1 194 1163.9 1167.6 255.6 122.3 63.4 62.6 342.8 97.8 103.1 54.3 48.7 155.5 60 100.1 118.6 3029.9 87.9 55.3 53.3 155.6 57 52 57.6 84.8 89 481.5 58.3 249.1 68.2 250 109.8 150.6 5014.7 51.8 202.9 259.6 47.3 87.1 454.3 456.1 388.8 57.2 65 726.7 689.2 98.6 50 61.9 126.4 57.4 343.9 122.4 751 94.5 62.2 51.7 104 347 59.2 47.1 53.5 59.9 61.2 65.7 55.9 52.6 52 51.5 52.3 61.8 54.2 50.1 53.1 55.7 51.8 49.9 48.8 49.6 53.4 55.1 128.3 184.8 124.8 66.2 45.9 84.5 715.9 314.3 225.2 138.5 62.1 59.1 58.4 50.3 48.2 119.7 46.6 51 54.8 60.2 159 55.3 48.9 53.7 8931 121.7 55.6 55.2 62.2 59.8 69.1 56 52.2 48.6 55.1 1710.4 51.9 50.9 129.8 55.2 48.5 59.9 49.8 56.8 276.7 50.1 56.6 57.2 249.4 93.4 75.1 72.5 53.3 53.4 907.5 55.1 50.3 56.8 51.3 48.9 287.6 418.8 641.5 51.1 72.8 64.6 53.7 137.1 54.6 55.7 44.5 59.3 52.1 58.6 58.8 170.7 84 55.3 212.5 52.2 70.9 62.1 384.3 133.7 356.9 71.4 77.7 2993.9 5618.9 104.3 57.9 57 54.1 217.6 64.9 77.5 63.2 53.9 55.4 55.1 131 195 119.3 75.6 44.5 47.6 53.1 50.4 49.6 50.4 72.2 76.5 51.8 56 52.5 94.4 51 51.3 49.7 52.5 48.3 305.8 53 52.2 63.3 55.6 70.1 60.6 66.5 48.3 457.9 56.6 52.9 51 59.1 53.1 50.5 56.2 57.8 155.3 45.3 50.4 44.9 62.1 60.4 71.5 55.6 51.3 170 54.3 91.5 108.2 79 47 77.6 618.9 120.3 50.8 56 267.6 2934.8 588.3 49.2 86.7 89.3 74.9 3671.9 126.7 60.2 56.3 103.2 53.1 50 68.8 2305.6 70.2 57.8 94 87.4 59 87.1 286.6 54.6 56.5 76.9 52 47 50.4 89.9 91.4 76.7 86 89.9 52.8 51.3 50.2 71.4 62.5 67.5 93.7 756 61.8 44.9 72.4 63.1 57.3 55.9 54.4 61.7 55.7 53.1 66.6 55.9 177.6 168.4 72.7 5350.2 59.7 223.7 262.8 116.7 52.8 59.6 111.9 150.2 140.4 75.7 613 61.7 58.5 60 67.1 285.7 62 90 143.3 138.9 211.9 47.3 57.9 62.7 46.3 508.7 114 55.7 52.2 62.7 56.3 99.5 45.8 43.9 50.7 58.3 58 177.6 52.7 66.9 58.1 50 68.6 56.6 51.9 55.7 220.7 54.5 60.2 60.9 52.8 55.5 49.8 54.4 53.5 54.3 54.2 54.1 56.1 58.5 53.2 52.3 55.1 54.1 60.2 63.3 68.1 65.6 56.3 116.5 48.4 55.2 96.6 62.7 55 58 51.7 52.1 53.4 58.5 70.7 54.3 47.6 53.1 68.9 49.1 62 53.1 70.7 59.6 64 97 59.3 44.4 50.7 47.1 58.4 58.5 54.4 57.3 54 57 55.4 47.7 55.2 419.7 46.5 51.2 59.8 57.2 57 49.9 93.8 59.1 60.4 53.9 53.6 57.2 50.4 60.7 55.2 55.7 61.3 51 54.4 60.2 52.1 53.8 55.3 55.6 49.8 49.6 55.2 54 56.2 50.3 63.3 58 51.4 54.5 62.2 68.6 60 57.8 49.6 15647.2 93.7 62.8 84.5 61.5 67.6 2324.4 90.7 53.1 48.2 82.4 75.4 56.7 56.9 50.1 934.7 49.2 200.4 101.3 61.4 58.5 52.2 54.6 52.3 51.4 53.1 56.4 50.2 51.7 49.3 61.7 66.1 51.3 52.2 58.9 59.4 66.1 61.8 56.7 65.7 88.1 55 47 54.5 53.8 53.6 2339.4 68.5 53.1 66.2 60.8 59.2 52.4 56.2 59.5 52.7 53.8 53.6 58.4 56.2 56.7 64.3 51.4 55 69.2 58.2 50.7 93.8 66.4 58.5 72.9 52.7 48 57.6 50.7 64 55.4 52.8 57.3 65.5 57.4 123.7 51.6 56.2 51.5 53.8 51.3 53.6 47.6 54 52.9 59.1 54.9 54 55.2 64.9 57.5 56.9 200.7 56.1 53.2 130.2 53.8 50.6 60 58 76.7 51.4 52.9 63 50.1 47.6 56 55 54.5 49.5 111.1 64.1 54.9 60.8 77.6 55.9 58 62.8 53.5 1047.9 52.9 56.9 57.4 54.9 55.6 60.8 56.3 49.8 57.6 59.9 86 69.1 48.9 49.5 50.1 50.2 467.4 64.9 79.2 58.5 58.4 366.1 57 64 65.2 69.8 50 51 59.6 54.4 60.6 73.6 20739.4 69.4 2016.6 55.2 51.1 52.2 59.1 16966.2 104.6 64.9 53.3 57.8 61.7 50.8 61 55 84.6 54.6 51.2 50.1 55.4 53.5 62.3 56 59.3 57.1 383.2 61.6 133.7 49.8 641.6 49.1 59.3 72.4 47.2 51.4 53.4 69.9 59.1 82.2 55.6 54.7 69.6 55.4 68.4 50.8 23567.6 53.1 60.5 51.6 56.6 48.2 52.1 49.2 55.6 70.7 54.1 56.3 55.6 62.9 51.8 148 114.5 46.7 97.3 50.7 57.9 48.1 52.3 49.5 51.7 55.4 53.5 71.8 53.4 51.6 59.6 8732.7 49.2 14130.2 54.2 58.1 49.4 52.3 64.8 51.6 51.6 46.3 54.1 60.1 60.1 59.6 58 51.6 57.9 58.4 47.7 93.1 48.8 66.3 49 62 53.2 68.5 69.6 62.5 893.3 3650 57.8 51.1 75.3 51.9 52 54.8 55.6 56.7 60.6 53.8 56.9 51.1 58.8 65.3 58.6 55.2 52.8 55.3 57.5 57 173.3 119.6 175.2 52.3 1838.9 55 64.1 61 51 151.4 67.8 101.9 21205.9 79.2 59.8 54 88.8 64 46.9 57.8 80.2 51.1 55.2 58.2 67.6 59.9 56.2 56.5 49.3 54 63 105.1 52.1 51.9 51.1 47.9 52.6 55.5 59.3 54.9 105.4 79.2 57.5 79.4 68.5 63.7 54.8 54.5 56.7 52.3 46 50.5 54.6 66.9 55.1 54.7 54.8 60.1 55.7 64.8 50.1 54.1 50.6 49 50.8 48.4 49.3 46 49.5 58.1 51.9 54.5 58.7 50.6 57.1 73.3 149.7 49.6 57 54 68.5 58 6356.5 75.9 56.7 52.4 61.9 58.6 52.2 52.9 58.2 57.8 57.3 57.8 61.2 59 50.3 70.3 57.6 51 54.9 55.9 49 52.8 88.8 52.7 52.8 53.3 53.6 51.5 61.5 56.8 54 54.2 50.7 54 56.9 65.6 2225.3 53.3 515.9 53 52.3 54.6 56.3 54.8 96.1 69.1 58.2 49.4 54.2 52.2 62.4 429.1 57.9 53.8 56.6 55.9 58.3 80.8 52 54.2 54.6 57.9 53.3 55.1 192.7 54.4 54.1 55 48.3 75.9 57.1 53.4 60.8 68 62.9 58.9 51.1 56.3 86.7 60.6 54.1 53.2 53.3 53.6 49.2 54 160.8 2321.1 69 53.1 55.5 52.4 54.3 53.8 48 48.5 55.3 53.2 52.2 727.3 57.1 56.9 56.5 256.9 49.3 51.4 49.2 89.3 55.5 55.7 174.5 53.5 60.3 49.9 70.8 56.6 48.8 56.4 49.3 52.6 56.3 52.9 57 55.2 56.5 48.2 55.4 60.4 69.7 63.2 12198.4 71.7 55.9 52.5 51.3 54.3 59.1 61.7 105.8 51.5 55 61.9 61.1 53.2 60.2 54.8 57.6 56.7 76.9 53 56.2 52.5 75.6 54.9 57 50.4 24971.1 58 1580.9 53.2 51.6 49.8 54.5 56.8 61.2 47.4 63.7 54.6 4963.7 46.3 51.7 64.1 65.1 2507.1 58.4 498.7 62 49.5 56.2 95.7 50.4 4085.2 48.1 59 60.2 58 154.4 57.2 57.9 59 55.9 59.9 51.7 52.7 54.4 52.8 56.6 45.8 53.3 60.7 80.3 54.3 59.6 49.9 56 57.6 51.9 52.8 49.4 54.9 53.9 60.4 1552.9 63.7 54.5 51.2 50.1 57.4 66.7 70.5 55.7 55.6 60.5 60 55.8 52 55.6 58.7 58.5 57.4 54.9 60.9 60.7 46.4 53.5 76.4 80.5 1664 123.7 57.3 70.4 60.6 252.4 46.9 47.2 117 51.8 55.7 59.6 52.7 130.4 57.7 56.9 62.2 57.7 54.9 53.8 108.4 56.4 51.1 1962.6 90.3 57.3 52.2 61.9 22207.5 53.4 57.5 65.6 52.5 53.8 46 60.8 50.4 52.3 53.1 6576 54.4 57.3 52.5 49.4 57.6 51.3 70 59.6 61.4 47.7 48.3 1725.3 408.9 53.8 57.5 70.9 51.6 50.2 69.3 54 87 75.6 51.8 50.6 53.7 3073.5 50.9 63.4 52.1 5826.8 49.5 54.8 62.6 55.2 51.1 55.1 73.1 56.5 50.4 52.1 51.3 56.9 51.3 50.5 52.1 1019.1 53.4 52.7 53.4 55.3 50.1 239.6 66.3 58 47 84.7 53.2 54.9 57.3 68.8 77.2 54 61.2 52.9 50.5 47.4 55.4 53.9 59.6 54.1 51.9 6825.4 51.8 56.7 62 56.1 68.9 55.8 45.3 52.6 56.2 1069.1 73.7 127.7 112.1 57.4 49.3 57.3 59.9 194.7 275.6 60.8 50.4 54.8 56.7 54.3 122.5 63.5 55.4 58.1 106.5 55.6 70.3 55.5 107.3 49.1 55.5 55.6 54.2 60.5 53.3 53.3 55.7 76.8 65.3 269.9 59.4 177.1 54.5 58.2 51.2 51.3 611 55.2 59.6 58 54.4 107.5 59.3 111.2 288.9 141.8 48.9 48.7 55.1 53.7 54.5 199 277.6 1185.8 45.2 53.2 50.7 900.7 282 102 67.8 47.3 91.9 62.9 56.4 52.6 56.9 57.4 54.2 48.6 53 56 53.8 53.1 53.3 120.5 50.7 54.5 49 55.2 54.9 69.7 56.7 61.3 58.3 54.2 585.3 96.3 52.3 50.6 52.8 49.9 256 66.7 109.8 64.9 56.5 59 80.3 57.1 73.3 48.2 91.2 63.5 50.6 69.6 112.6 49.5 55.8 101.2 57.8 117.5 60.8 53.1 55.3 138.6 65.5 56.5 58.7 59.4 78.9 53.6 53.6 59.1 342.5 56.5 261.5 201.3 53.4 179.1 301 124.7 58.8 59 56.2 322.8 53.1 53.4 53.2 53.2 58.7 50.9 64.4 52.4 73.3 51.9 49.8 104.1 191.2 54.8 485.8 348.5 57 63 65.3 57.5 55.1 53.2 55 69.8 147.6 56.1 48.9 54.4 58.1 96.4 537.7 49.9 54.4 50.7 48.1 79.6 57.5 49.9 110.9 62.1 56.2 51.5 5462.5 96.3 59.7 67.8 50.8 54.7 81.3 64.1 52.7 55 119.7 55.9 54.2 55.4 68.7 58.1 53.5 64.7 357.5 60.7 57.9 56.9 52.2 55.6 106.9 54 59.5 60.7 56.3 48.8 59.1 50.8 54.8 59.3 226.8 56.5 70.4 1541.3 54.6 59.1 51.9 638 1443.1 57.9 55.4 464.9 50.9 54.6 63.8 59.4 53.1 423.2 50.9 9270.9 49.4 96.7 157.5 5456.2 70.3 52.4 182.4 55.1 64 62.3 47.3 54.5 54.4 180.7 55.4 58.8 52.2 75.1 57.8 59.5 97.6 54.4 51.6 55.9 57.6 81.4 60.5 575 53.8 64.1 46.1 53.1 55.7 23323.4 55.7 52.4 290.4 64.3 296.7 297.1 86.3 54.4 49.9 59.6 56.7 53.5 49.3 47.1 54.1 51.6 92.4 66.6 49 61.8 52.3 77.5 53.7 50.3 85.2 71.5 107.7 51 68.3 564.4 71.1 149.8 79.8 79.2 101.9 94.6 57.1 44.8 51.6 51.1 645.1 229.8 86.8 62.5 52.2 52.7 793.8 62.1 46.2 56.5 165.7 47.4 45.5 53.9 50.1 47.8 51.7 62.4 351 52.3 50.1 55.3 185.9 942.7 116.9 102.1 49.9 52.3 197.2 63 46 593.1 49.7 90.5 59.1 79.3 50.5 46.4 50.6 861 59.6 505 54.5 68.1 52.8 53.2 60 226.6 50.4 58.2 50.4 246.1 68.5 54.8 87.8 147 256.2 59.5 74 170.3 56.3 81 57 57 56.7 49.8 49.5 56.7 49.2 107.5 62.6 57.7 51.9 138.8 952.4 133.7 47.6 230.9 53.3 113.1 56.4 56.2 57.1 54.5 418.6 51.4 53.8 53.3 46.7 65.7 135.6 53.8 59.8 54.6 48.7 49.9 71.5 123.1 166.5 56.2 118.4 68.2 84.3 60.6 54.9 49 52.7 51.7 51.5 53 51.9 75.1 62.1 55.5 93.4 62.4 52.9 54.4 46.9 126.8 50.5 90.3 145.9 50.5 47 84.8 49 53 241.1 166.6 50.1 52.6 55.4 52.6 88.8 53.9 58 59.8 58.2 53.9 195.6 53.1 52.4 47.3 59.1 51.5 51.2 66.8 57.5 335.4 55 53.4 58.2 73.5 339.1 67.2 1329.4 439.8 57.2 204.4 51.5 1487.8 68.4 956.9 493.7 330.3 659.5 380.4 54.3 51.3 981.5 96.3 265.2 58.3 424.8 57.9 66 60.8 57.8 61.9 64.7 197.6 3409.9 57.3 1173.3 1246.3 52.1 298.3 1288 4536.1 1601.1 185.3 61.5 53.1 57.5 54.2 45.1 164.4 55.9 178.1 311.6 67.2 55.2 58.6 55.8 134.4 59.9 58.5 256 83.5 53.6 50.6 218.4 62.1 48 100.6 48.5 859.8 61.6 109.5 59.1 54.6 53 79.8 56.4 118.3 54 51.4 55.5 1418.1 396.3 253.8 58.1 621.5 221.1 350.8 104.5 53.1 2103 3913.6 52 53.5 48.5 54.9 61.8 98.7 57.3 46.8 63.1 54.1 52.6 51.6 176.2 47.5 159.6 95.7 60 143.9 118.2 615.8 367.2 188.4 64.3 580.4 57.3 51.5 65.8 238.2 66.2 55 56 7464 47.8 66.8 55.1 52.1 61.5 62.2 591 51.2 64.8 60.1 1145.1 492.1 52.6 53.4 56.1 103 53.5 549.9 62.5 49.9 49.6 384.2 70.7 70.9 46 56.3 157.9 295.1 639.3 57.4 52.5 232.8 173.4 337.5 125.2 52.8 49.2 53.4 227.6 114.2 287.8 73.6 450.2 99.3 75.1 59.2 60 55.7 53.9 52.7 56.2 46.3 48.2 55.6 48.6 70.1 41.8 57.1 61.5 51.7 54.6 62.5 61.2 60.3 51.8 64 60 53.3 67.3 54.2 44.9 53.8 51.1 49.9 50.8 53.5 50 53 56.9 49.1 53.3 54.8 50.8 58.9 52.1 47.9 62.5 50.4 47.3 52.9 47.8 50.5 428 170.1 56.6 50.6 67.4 58.6 80.8 61.7 104.7 62.6 49.8 83.6 90.8 113.9 51.3 46.3 59.7 51.4 51 427.1 156.8 53.6 50.2 119.1 103.4 47.8 1132.7 546.8 48.3 57.4 51 65.5 54.4 138.9 61.4 53.5 60.6 74.7 55 499.9 159.9 83.8 48.1 191.8 354.2 274 306.4 400.9 74.2 46.9 80.6 66.8 48.5 51.5 52.1 169.2 54.3 83.8 67.1 54.3 59 48.2 57.7 355.1 310 72.5 161.1 48.8 49.6 50.1 59.8 398.5 265.4 672.1 64.9 644.9 55.8 146.6 128.7 139.3 60.8 57.8 76 205 47 286.9 73.8 53.9 112.1 62.5 62.3 305.6 58 338.1 251.5 101.7 97.6 448.1 56 223.8 75 60.2 56.9 77 184.2 63.4 67.9 56.9 48.7 1164.2 348.5 1516.1 59.7 57.1 160.9 140.1 45.4 53.2 55.1 52.4 95.6 58.6 95.8 51.1 57.8 53.8 673.9 773.7 473.7 50.6 55.5 53.2 53.8 62.7 49.2 50.8 101.5 63 85.2 119.6 57.3 972.3 391.4 59.7 53.9 142.7 55.5 159.8 56.8 50.7 61.5 54.6 51.3 50.9 54.3 57.9 448.1 197.9 50.4 93.5 84 182.4 59.8 89.6 2741.9 58.2 104.3 70.3 705 735 94.7 50.2 53 61 54.6 101.2 493 206.9 73.8 94.9 98.6 53.7 58.2 67.5 805.5 817.6 63.8 62.5 127.1 52 62.1 925 395.6 187.3 55.9 62.1 59.8 185.6 131.2 53.2 131.8 80.3 58.3 50.3 50.9 47.7 48.1 50.9 60.1 54.4 52.7 51.7 52.2 47.1 55.9 59.1 56.3 48.2 49 53.2 59.1 87.9 53.9 50.9 1909.1 154.5 71.1 58.6 2549.7 224.8 49.8 51.6 57.3 58.1 47.5 58.8 49.8 59.1 420.1 125.2 156.6 50.2 114.8 140.1 73.5 66.5 55.1 116.4 55.5 54.9 55.1 64.3 48.6 49.8 105.3 49.5 57.6 50.1 65 875.6 51.1 76.7 64.2 56.9 61.1 54.1 86 299 55.7 53.1 62.9 67.1 53.2 46.9 199 48.9 170.9 58.6 813 937.5 3950.1 871.7 479.4 116.6 63.4 231.8 49.4 56.5 54 46.6 50.8 52.9 71 56.8 62.2 148.9 63.8 220.6 54 60.1 80 65.8 51 53.9 390.8 193.1 52.4 58.4 100.6 180.4 681.9 399.2 75.9 65.8 99.1 268.6 522.2 67.4 787.1 65.2 54.6 57.7 69.8 274.9 360.3 59.8 101.4 1216.6 147.6 41.9 109.1 49.5 188.9 47.7 142.7 60.5 104.7 74.7 48.6 1227.7 50.6 2988.8 46.1 55.5 66.9 50.2 52 63.5 85.6 57.8 50.4 83.1 118.7 56.3 50.2 71.1 387.4 59.6 60.9 52.9 217.1 82 63.5 52.8 553.3 65.6 143.3 47.8 54.2 56.5 68.6 117.8 132.4 656.4 761.1 202.1 391.5 333.7 58.4 111.5 527.2 226 62.1 51.7 138.9 183.4 396.8 105.5 357.2 587.8 52.4 808.7 174.7 154.8 58.6 65.5 68.2 199 373.4 84.7 54 44.8 79.9 51.6 64.2 59.3 104.9 138.8 194.9 55.4 40.5 54.8 64.2 64.1 53.2 46.7 54.2 53.8 58.6 51.2 52.1 53 154.4 76.1 49.1 55.7 166.8 73 54.4 61.4 45.3 53.8 725.2 55.2 72.3 73.1 66.7 58.9 53.7 49.7 53.2 50 48.3 480.9 455.5 71 59.6 411.7 129.1 55.4 79.8 81.4 58.7 55.7 51.4 107.8 225.5 466.6 105.8 59.2 274.7 138.6 50.2 72.4 49.2 59.6 76.7 49.9 52.9 64.8 156.5 48.3 116.2 58.9 54.5 49.6 62.8 56 50.5 145.4 432.8 91.3 59.5 67.1 51 51.9 215.7 194 2005.3 58.3 60.6 330 44.2 46.4 444.3 162.4 58.7 93.4 144.5 74.8 56.8 62.6 92.3 49 1508 113.3 147.3 67.9 48 63.8 124.9 57.1 48.4 152.5 64.5 55.7 50.7 75.4 58.4 178.7 168.4 123.4 63.6 118.9 56.1 57.4 49.1 63.6 240.2 187.7 98.2 51.2 60.7 1587.1 75.9 52.2 51.9 74 57.1 99.1 70.8 52.5 84.3 55.1 50.5 103.4 58.1 49.2 56.6 51.2 55.7 79.5 202 52.9 52 117.9 52.3 1660.4 71.7 67.5 54 89.1 131.8 67.2 56.9 83.8 69.6 188.7 554.2 852.8 53.9 53.1 139.1 912.2 51.3 247.9 276 85.6 589.6 55.5 110.4 77.3 60.5 53.9 572.9 109.7 48.3 256.7 53.9 64.8 106.1 933.5 51.4 354.5 55.8 56.6 1119.3 163 65.1 64.5 53.1 51.4 53.7 55.2 55.4 163 47.3 53.9 78.2 56.4 127.9 61.1 309.6 59.2 52.8 55.2 53.8 51.1 214.7 60 419.9 47.7 255.4 48 804.4 56.2 641.3 1738.4 305.1 3472.6 329.3 72.1 68 48.4 45.7 55.9 54.2 66.5 54 575.3 49.2 290.2 175.3 227.9 62.3 192.7 138.4 57.2 57 64 50.9 52.5 47.5 130.8 239.1 111.9 63.5 295.7 51.2 121.4 51.8 84.1 117.3 51.8 55.3 66.1 697.8 54 56 50.4 56.4 125 56 234.5 52.2 53.3 58.2 127.4 59.9 99.7 61.5 86.9 209.1 45.8 59.3 54 911.5 52.7 62 50.3 913.6 51.2 49.4 66.8 51.3 53 51.2 61.1 64.6 50.7 49.2 51.4 55 58.8 70.6 54.2 54.4 53.2 59.8 56.9 56.6 57.6 1557.4 51.5 49.7 64.5 53.7 78.8 57.2 55.8 47.8 649.6 614.5 80.2 51.1 55.4 52.1 51.2 2914.5 56.3 54.8 374.6 247 59.9 50.2 943.5 60.8 69.9 548.7 59.8 46.2 48.7 52.3 61.7 79 56.9 50.8 51.9 60.4 68.6 64.1 51.1 57.1 58.6 50.9 157.4 68.4 195.5 153.9 52.9 163.3 81.6 58.6 54.1 77.5 52.3 406.9 127.4 51.1 69.1 63.3 48.8 49 302.2 52.1 55.9 446.6 51.9 139.7 110.5 229.4 52.7 56.1 50.8 110.2 195.3 49.9 152.8 51.9 51.4 49.4 439.7 60.2 348.5 109.7 75.4 102.1 505.8 53.8 57 46.2 87.2 66.9 72.5 1165.2 47.9 57.5 311.5 131.9 66 450.6 93.6 59.2 67.4 228.8 58.8 123 73.3 45.9 64.1 46.9 51.9 59.2 57.6 53.3 50.9 79.1 74.6 76 67.7 986.9 1176.7 66.5 53.8 57.1 59.3 51.9 60.1 60.7 46.6 5860.9 58.1 49.6 52.9 65.7 295.5 58 595.5 233.4 110.9 547.3 69.1 91.7 340 368.5 108.9 50.7 134.9 197.8 570.7 387.8 330.4 233.7 549 915.2 127.6 597.2 346.2 119.7 50.2 639.3 82.3 160.7 209.1 1370.1 641.9 249.8 138.4 66.8 640.1 938.6 90.1 58.6 195.2 54 80.1 64.7 136.1 574.9 76.2 56.7 524 294 80.5 163.6 72 330.3 52.5 70.8 54.5 127.7 85.7 604.3 276.5 101.8 369.6 626.1 265 256.5 213.3 133.1 417 684.1 323.1 53.3 81.9 69.2 560.1 169.1 186.6 122.1 210 556.5 55 161.9 384.5 345.6 626.7 176.6 867.7 132.6 301.2 192.6 363.9 72.6 280.9 575.4 270 114.1 135.2 69 100.1 260.7 1794 168.3 374.8 212.8 283.3 61.7 70.3 200 143.8 68.4 58.6 48.6 49.8 51.5 51 52.6 80.5 59.1 43.3 105.8 71.6 109.4 48.1 56 52.5 2368.5 1008.3 48.9 476 49.6 90.6 59 47.5 53.9 110.7 60.2 68.1 64.8 65 63.5 74.1 114.8 56.7 58 75.6 126.5 93.2 60.8 51.5 222 292.2 51 62.3 52.5 52.7 52.4 62.2 2909.2 59.3 58.8 283.5 1150.1 59.1 64 52.3 52 101.4 127.4 51 56.2 98.1 60.3 1115.8 54.9 249.9 433.6 59.2 52 59.1 48.9 53.2 555 1887.1 59.5 50.3 175.8 365.2 93 178.1 61.4 2856 67.7 57.1 54.5 190.1 238.9 63.5 46.4 52.1 281.9 55.6 92.5 66 86.7 67.7 75.9 67.5 268.9 177.4 507.1 89.1 215.8 52.5 278.1 57.7 59.8 55.3 138 59.4 132.1 330.9 133.5 1112.4 190.4 242.9 150 56.5 105.9 290.3 55.9 99.4 133.6 119.5 50.8 48.1 56.9 51 213.6 53.8 54.5 52.5 366.4 94.7 91.2 230.7 312.1 89.7 61.2 103.2 58.1 61.3 243.6 185.8 535.9 50 48.1 51.5 58.2 61.3 54.6 49.9 52.7 277.7 521.6 59.4 66.7 55.4 162.7 52.9 55.5 68.3 62.1 61.1 50.9 53.9 52 51.6 51.9 67.2 56.3 55.3 65.3 50.1 61.5 113.7 57.7 52.7 55.3 49.8 58.5 212.4 53.2 53.4 54 90.9 220.6 91.1 76 187.1 44.7 85.6 54.4 76.8 320.9 62.6 122.8 79.2 341.6 1365.4 2324.7 1119.9 1592.3 123.1 1704.2 72.3 51.6 66.1 60.5 64.4 64.7 178.5 60.3 46.9 54.3 55 49.7 2346.5 57.7 111.6 69.5 52.2 45 52.3 58.1 54 52.6 200.6 73.3 49.3 387.7 51.9 80.4 453.3 59.2 51.7 62.6 56.8 51.4 52.6 55.5 60 911.9 54.4 58.8 61.5 64.4 49.1 48.8 59.2 45.9 49.6 46 47.5 60.7 61.1 59.9 47.1 114.8 101.7 58.7 57.8 50.9 52.6 2751.1 2590.9 62.2 47.7 10337.5 59.9 50 322.2 53.2 149 117.6 16015.5 15134.5 172.8 60.2 52.9 74.9 49.2 619.6 58.9 49.9 57.4 50.7 46.5 51.4 122.2 61 50.8 51.9 51.4 48.3 55.3 74.5 63 77 58.7 50.6 55.1 52.6 65.4 57.8 60.4 609.3 1302.8 56.5 86.4 50.6 55.3 67.6 56.3 68.1 70.6 201.8 483.1 59 52 52.3 57.6 58.2 116 116.2 59.8 54.6 56.1 47.9 54.9 54.9 49.8 401.5 46.7 59.5 52.3 594 66.6 532.3 60.9 50.9 51.8 50.5 62.7 67.9 113.5 90.4 55.2 79.6 92.8 66.6 328 369.2 65.2 125.8 55.6 67.1 58.7 4674.9 514.1 50.3 50.2 53.8 166.9 529 208.8 69.6 386.8 56.1 87.1 1543.1 91.1 322.3 56.8 90.6 97.2 54.9 58.8 320.4 931.5 50.9 50.3 52.4 53.8 63.9 47.2 68 355 56.2 52.8 55.2 70.5 53.9 1430 84.5 61.4 243.2 53.2 76.2 67.6 897.2 80.8 431 802.3 933.1 138.6 106.8 56.1 87.4 51.1 64.3 48.3 100.2 68.2 123.3 47.6 109.6 419.1 80.7 55.1 60.2 82.3 80.5 48.1 1245.4 56.8 401.6 110.8 51.2 101.4 56.6 59.2 58.1 108.5 44.3 54.5 49.8 284.9 139.9 87.1 237.6 111.5 49.7 2371.7 147.5 61.2 53.9 62.1 54.7 68.7 49.7 91.5 51.5 51.7 53.2 633.8 333.6 51.7 54.9 54.1 143.1 55.6 74.3 234.9 99.1 58.1 67.2 44.1 113.6 53.9 85.5 124.9 129.3 54.1 132.9 55.1 62.9 73.5 74 1208.9 108.4 842.1 267.7 295.8 1212.8 267.8 66.3 125.4 47.7 66.2 242.8 47.3 53.2 42 56.1 58.3 403.2 163.8 777.7 50.4 52.9 52.2 59.9 257.8 8006.8 272.4 179.7 426.3 127.3 110.4 380 58.1 70.9 47.6 563.1 49.2 52.9 1438.4 50.9 1084.8 2016.9 162.7 104.4 63.1 57.7 53.2 57.7 207.3 51 125.8 191.5 191.3 53.8 56.8 53.4 62.9 82.8 477.3 50.8 56 2846.6 113.4 123.1 1509.1 1266.3 930.4 2224 626.1 54.9 48 708.6 1052.8 417.6 110.4 160.2 296.4 61.2 65.5 2219.3 57.9 183.8 1785.2 2480.9 568.4 792.2 44.5 52.5 1631.6 1157.4 735.8 1458.2 4266.4 235.1 46.1 1116.8 586.5 991.8 1981.3 1708.1 690.7 767.4 85.4 59.2 59.3 48.2 53.9 49.5 109.2 68.6 568.4 1272.1 49.7 65 52.1 52.8 80.5 56.1 514.8 103.9 72.3 56.3 60.6 60.2 57.4 53.2 51.9 72.9 92.6 51.6 51.2 57.3 52.4 51.1 49.4 60.1 49.7 52.3 53.9 64.5 51.4 94.2 52.7 67.1 183.8 63.2 288.1 712.9 82.9 54.1 83.6 53.7 61.7 54.1 52.7 50.8 50.5 56.7 238.3 53.5 62.5 58.8 61.5 57.4 120.8 55.8 55 56.4 50.1 59.1 56.8 54.8 79.7 80.1 46.5 54.6 66 59.1 59.4 53.4 128.4 323.1 71.3 49.4 49.4 58.2 46.3 55.5 70 123.6 119 53.3 199.2 51.4 161.3 132.1 80.5 3518.4 191.5 135.6 52.5 52.9 50.2 56.6 53.5 52.9 75.4 81.4 1750.9 134.9 94.2 51.7 3311.2 95 60.3 90.7 84.7 55.8 55 69.6 1223.4 80.6 58.1 2148.6 221.7 115 138.8 76.7 83.2 94.8 80.9 299.3 62.2 194.9 100 135.6 47.9 76.7 51 68.2 102.5 218.8 92 1104.2 226.5 61.9 56.1 52.2 60 52 83 57.1 72.3 66.9 329.4 262.8 1820.2 305.7 160 59.1 51.5 69.8 103.2 60.5 52.2 480.2 173.5 105.1 336 44.3 190.3 3090.4 1356.3 53.4 200 454.3 69.6 55.8 873.6 53 68.6 63.3 49.1 51.8 58.3 481.7 176.1 53.5 50.7 58.3 602.7 61.1 216.5 49.4 53.8 61.6 46.5 54.5 57.7 49.3 53.2 11071.7 90.9 58.8 54.7 134.3 50.6 103.5 1028.3 58.6 48.3 53.8 48.1 56.1 50 55.8 53 55 63 45.2 69.7 47.4 49.3 57.6 68.2 57.2 60 50.2 46.6 55 48 46.9 66 112.2 191.8 52.1 191.7 61.9 50.1 969.2 241.4 49.9 52.7 141.1 203.3 205 71.8 50.6 51.1 66.4 60.7 53 49.6 50.4 293.3 104 90.4 51.4 58.5 51.7 503.5 60 55.2 58.9 52.3 86.3 75.5 703.3 401.6 242.3 144.8 51 69.7 84.8 78.8 57.6 54.1 54.3 62.2 62.6 436.1 54.6 186.9 108.1 85.8 55.2 140.1 46.8 58 94.6 48.1 78.7 57.6 50.3 107.1 51.2 59.3 65.5 68.2 115.4 196.6 244.4 67.6 54.7 65.3 246.9 63.7 57.4 54.1 64.2 1023.9 54.9 369.3 91.6 106.6 88.2 56.6 196.6 200.3 48.2 56.9 1464.3 135.6 3674.9 192 675.4 52.1 68 366 62.4 377 94.7 58.9 52.7 54.7 53.5 52.1 62.9 1338.1 50.4 989 53.1 152 51.1 68.7 46.7 56.8 53.8 56.9 53 57.3 55.2 53.3 56.6 52.4 60.3 56.4 100 51.8 51.1 56.7 598.3 185.2 371.6 52.1 65.1 49.4 48.7 48.9 53.7 190.2 49.7 54.1 257.6 55.4 7652.2 69.6 548.6 247.4 57.1 52.8 53.2 57.5 47.6 52.4 51.2 53 159.3 81.2 81.3 57.9 47.2 146.9 454.8 353.6 292 60.4 288.5 56.7 51.4 51.3 49.4 50.3 74.5 55.9 51.6 308.5 59 54.9 332.6 51.4 55 50.5 54.4 57 50 56.5 53.3 52.5 60.9 61.7 51.9 76.9 124.9 58.1 55.5 56.8 139.3 411.2 91.8 56.4 56 60.3 51.7 52.8 50.1 52.2 77.2 141.3 95.8 72.6 172.6 75.1 49.7 50.5 55.9 59.2 45.5 69.5 83.1 69.8 68.2 83.9 62.6 55.4 52.5 49.9 52.5 60.2 48.2 44.5 52.6 49.9 53.5 52 52.9 53.5 53.3 50.2 55.6 46.1 50.9 50.6 156.3 100.3 51.9 52.4 1176.3 59.8 63.1 57 52.1 52.3 56.3 48.7 54.8 49.1 54.2 192.6 205.7 56.2 71.3 113.7 53.5 57.7 49.5 53.8 52.9 49.9 53.2 49.9 66.2 52.5 50.3 54.2 56.5 48.6 57 54.3 53.7 55.2 1186.6 53.1 65.5 178.8 204.8 105.4 172.7 831.4 302.6 352.9 65.5 71 921.5 614.5 536.4 219.4 394.8 349.3 91.8 174.2 324.6 117.5 168.8 66.9 269.9 96 58.8 86.4 78.8 925.2 54 50.1 49.2 325.7 805.7 89 145.3 54.8 244.7 68.3 59.7 60.4 76.8 126 52.4 52.1 150 53.8 52.4 52.6 66.9 60 50.6 52.3 53.1 58.8 56.3 52.4 63 58.4 62.9 54.9 52.6 57.9 51.7 61.6 50.4 52.1 52.1 60.5 55.9 105.8 65.3 206.5 441.1 65.7 1089 347.3 137.6 4207 57.5 57.3 1268 49.2 50.6 57 260.4 75.8 487.3 64.2 54.7 48.2 70 257.3 134 420.7 57.5 215.8 62.8 152.7 290.8 50.8 86.4 178.8 430.7 62.6 385.6 52.1 61.8 58.7 68.3 61.6 71.9 227.6 60.1 58.5 52.1 56.7 55.7 53.9 234.7 100.5 265.1 103.4 476.6 1198.3 53.1 239.6 181.7 52.7 168.7 212.8 124.3 376.3 201.2 51.7 51.3 1619.5 78.5 48.7 406.5 195.7 155.3 54.8 66.2 68.7 54.9 63.7 1268.6 49 370.2 442.8 276 96.2 89.9 65.8 45.8 109.8 188.4 352.2 55.6 55.8 88.9 53.7 86.2 40.2 269.8 50.8 885.5 852.1 57.5 54.4 52.7 60.3 52.4 48.1 63.6 60.3 50.8 51.3 50.3 54.8 54.9 584.6 53.8 58.7 308.4 51.9 327.1 398.7 214.4 142.3 75.4 105.9 276.7 186.4 422.3 23557.8 69.8 425.5 360 164.4 55.9 66.6 54.4 54.4 51.2 530.5 144.4 1034 57.6 53.3 52.9 83.5 62.1 55.9 563.4 52.8 87 72.7 208.3 61.3 54.5 104.2 55.1 62.9 55.9 51.6 52.7 59.9 49.7 51.8 70.5 93.8 59.2 166.6 53.8 46 421.9 69.5 490.7 163.2 73.7 86.8 145.4 50.6 46.2 48.9 468.8 583 52.7 65.2 54.1 52.7 53.9 65.4 59.3 65.8 54.9 48 54.5 55.1 53.2 56.9 48 300.6 89.1 55.7 49.8 265.2 54.6 48.1 52.3 55 55 48.8 53.3 51.6 51.2 50.2 48.6 138.3 50.4 86 58.7 65.7 47.7 61 44.6 60 99.5 52.3 52.6 56 139.6 74.7 86.6 48.7 47.2 58.8 60.1 60.4 292.4 64.3 50.5 61.6 46.5 65.6 51.1 45.8 50.5 54.5 154.6 51 47.3 52.1 46.9 57.4 48 48.2 51.4 51.9 48.8 55.1 53.3 58.7 51.4 54.3 51 47.8 53.1 46.9 53.6 48.1 50.7 59.1 64.9 51.1 51.4 52.8 48.3 52.1 47.1 50.9 61.8 54.7 49.8 53 54.1 47.7 51.8 46.8 52.4 51.1 49.9 52.2 60.6 52.4 53.7 75.9 54.3 57.9 54.3 55.3 50.4 55.4 49.7 64 54.8 51.2 50.9 54 54.2 53.4 49.9 50 48.3 51.6 49.9 50.5 52.1 52 57.6 52.8 49.9 48.1 59.4 51 56.7 54.5 61.8 59.6 56.7 50 51.4 50.3 52 61.5 52.4 55.8 51.5 55.4 55.7 51.9 50.8 52.9 57.7 53.1 66.7 48.5 56.2 56.2 64 54.2 57.5 64.9 53.1 62.3 55 56 51.4 52.8 61.5 51 68 55.3 52.3 58.2 51.6 54.6 56.2 59 67.3 55.5 55.7 68.9 51.5 53.1 49.7 59.4 50.2 49.1 47.6 60.4 55.4 52.2 49.7 52.6 55.1 54.3 53.2 48.9 52.6 50.7 48.5 55.6 58.9 48.5 55.9 48 60.2 48.8 53 51.1 48.7 51.5 49.5 49.5 49.1 96.9 67.9 46.2 60.3 56.7 55.4 54.3 57.1 50.3 49.4 49.1 58.7 64.6 52.7 50 57.3 49.4 56.2 60 54.9 67.8 53.5 60.7 51.6 55.9 62.5 54.8 55.8 51.9 55.9 56.5 49 48.7 52.5 51.8 54.1 57.1 54.6 54.1 49.3 52.8 50.5 51.7 52.6 56.1 55.4 52.6 52.6 56.8 52.7 57.2 52.2 56.5 52.7 53 51.5 50.5 53.2 58.9 49.4 54.1 47.9 52.1 48 54.7 52.6 55.4 52.2 51.2 50.5 52.8 47.7 61.7 44.6 55.6 58.8 53.5 55.7 49.2 53.2 58.6 53.3 48.2 53.4 58.6 47.8 56.9 44.6 48.2 50.1 60.2 57 50.9 45.4 63.7 55.3 48.7 47.5 57 52.5 48.3 53.2 45.5 55.2 64.5 54.6 59.6 51.4 46.6 65.6 48.4 56.1 58.1 52 54 48.2 53.3 54.7 58.9 48.7 48.7 49.9 49.6 50.5 48.7 49 57.8 50.1 57.2 49.1 52.7 58.2 55.9 44 52.3 55 61.3 56.1 61.8 53.5 52.6 56.6 52.6 49.2 43.5 50 52.1 46.8 53.4 43.3 49.4 56.9 53.7 50.8 52.5 70.9 54.1 51.8 48.4 56.5 60.8 51.5 55.5 58.5 55.1 54.9 54.1 51.9 52.8 48 52.4 54.7 46.3 59.7 52.7 55.1 54.7 57.8 51.3 49.1 51.7 57.3 52.5 50.5 52.9 49.9 56.2 52.3 48.1 48.6 53.1 49.7 48.6 55 49.2 51.6 43.8 47 48.2 49.7 58.8 46.6 52.6 53.4 64.1 52.3 65.3 47.9 50.5 53.8 52.7 51.9 47.9 53.8 48.3 49.8 53.9 53.2 51.6 58.1 52 55.7 48.3 47.7 57 60.3 57.8 44 52.9 47.7 53.8 51.2 53.7 47.6 49.6 52.5 52.9 51.4 48.4 52.1 59.5 49.1 49.1 52.5 53.9 56.2 49.2 49 53.9 59.1 49.6 52.2 51 51.8 50.8 50.9 52.5 53.7 58.2 49.1 43.9 54.8 268.5 92.3 69.4 306.4 58.7 155.5 92.1 68.2 400.3 50.2 44.3 62.2 131.9 59.5 396 52.1 73.9 306.7 146.6 45.8 688.2 98.1 69.3 61.1 80.7 64.1 108 50.6 166.9 84.1 109.8 372.3 452.8 90.4 50.5 188.7 70.7 201.1 62.9 130 216.3 57.3 54.3 266.8 55 66.7 67.1 56.2 102.1 45.8 50.2 51.6 48.8 56.4 49.1 731.9 52.9 2223 48.9 49.3 49.2 53.4 61.8 54.1 49.4 63.9 51 57 59.8 46.8 47.5 48.7 57.9 75.7 95.4 137.9 47.6 63.3 53.7 68.4 192.3 57.9 60 94.6 57.7 119.9 60.9 51.9 59.3 67.1 52.4 57.4 57.2 62.1 49.1 52.8 127.8 47.4 51.9 53.8 757.7 84.7 63.7 78.6 51.9 501.2 76.3 631.7 64.2 75.3 386.3 192.6 52.6 46.4 57.4 76.5 51.1 48.4 251.3 97.5 53 54.8 52.5 225.2 60.3 233.8 65.5 2244 71.1 48 48.7 63.1 49.3 64.7 72.1 59.2 53.7 526.1 66.3 71.4 50.8 1644.8 53.2 55 50.9 51.4 52.7 51.1 1201.1 95.2 374.6 68.9 63.2 398.3 55.7 137.7 58.7 4881.4 55.8 50 54.5 1428.2 50.1 53.4 57.6 726.1 48.2 49.8 56.4 177.4 102.5 111 57.5 54.1 64.6 51.5 2013.8 61.6 54.4 51.6 308.6 415.6 50.9 748.4 120.7 181.2 131.2 52.8 55.7 49.9 47.7 50.3 53.8 50 57.3 52.6 53.7 244.7 51.5 288.1 75.7 1026.6 56.1 65.3 65.2 656.8 55.9 240.1 165.5 203 62.5 48.3 56 97.4 62.2 55.4 106.9 116.5 54.1 51.8 56 52.4 48.8 51.8 56.5 729.2 45.8 135.8 650.3 56.9 52 53.8 453.9 252.9 47.7 72.3 137.5 64.1 149.2 66.9 80.7 85.6 55.7 221.2 397.1 384.8 49.8 208.4 47.6 92.4 50.3 48.2 52 441.9 50.6 66.5 207.3 61.1 59.9 66.3 74.9 111.9 254.6 51.6 57.7 47.1 55.5 109.1 101.5 53.4 61.7 56.8 51 54.2 1115.4 733.9 91.6 742.8 76.3 107.9 130.3 176.1 222.4 71.5 775.6 430 77.3 121.1 57.6 77.6 103.8 1488.1 78.1 93.8 71.9 138.2 62.9 615.7 199.3 57.6 1252.8 48.4 251.1 363.4 60.5 47.4 622.4 52.6 61.5 50.1 58.3 50.9 57.9 47.3 49.4 49.6 57.8 48.6 49.3 55.9 47.7 50.6 162.4 57.6 53.4 52.6 56.4 157.3 48.6 57.9 51.8 60.9 69.4 48.9 62 67.1 91.3 84.2 62.8 401.4 173.7 118.7 54.4 49.5 58.9 60.3 57.7 123.7 165.6 3578.4 2651.9 2507.5 57.3 142.4 54 53.4 56.3 113.4 105.4 445.2 54.5 56.3 49.4 56 52.7 50 61.8 66.6 55.9 56.8 44.1 52.6 49.8 57.9 52.2 61.6 55.3 57.9 48.9 57.7 74.1 47.5 50.1 59.8 49 54.2 46.9 49.9 51.2 62 55.1 50.9 55.6 46.2 46.9 56.1 53.8 51.2 53.3 50.9 47.6 50.3 54.8 57.6 52.7 57.5 69.4 51.6 52.5 48.9 48 57.5 56.4 56.2 54 53.1 50.5 54.6 56.9 51.7 58 51 52.9 55.8 55.4 50.9 52.5 56.4 55 55.5 50.2 49 43.5 60.8 50.4 48.7 54.1 52 53.7 45.5 59.6 55.7 54 49.2 53.4 48.1 48.7 51.6 53.4 53.9 48 45.1 58.5 55.4 50.8 50 48.8 57.2 55.9 57.3 54.5 62.4 57.6 90.8 51.8 47.2 55.1 52.1 49.6 67.2 59 48 47.8 57.1 58.9 245 157.6 51.1 60.6 52.8 109.7 46.3 70.6 1294.1 134.6 53.7 47 86.7 210.3 225.3 228 658.7 126.6 378.4 62.9 61.3 61.5 1317.1 360.6 1105.7 60.3 84.8 162.8 70.1 51.6 58 55.1 59.2 47.1 52.7 57.2 52.5 57.1 192.1 47.3 47 53.6 52.9 851.3 53.7 51.8 47.8 56.7 55 62.9 59.2 60.1 58.8 47.1 57.2 127.6 52.2 47.9 67.2 47.7 71 54.4 69 212.2 52.8 52.6 171.9 688.2 146.1 65.9 186.6 897.2 242 49 239 72.9 199.7 60.6 164.1 49.1 49.6 50.2 57.2 50.6 152 55.8 52.2 51.7 54.3 61.3 56.2 53.8 50.6 125.4 57.9 295.8 129 51.8 50.4 54.7 151.8 61.4 67.2 52.1 54 52.4 81 51.8 47.4 53.2 52.7 84.5 48.1 47.7 167 81.5 52.2 122.9 51.5 65 90.9 57.6 57.1 66.6 59.7 58.3 106 57.9 56.4 58.4 59.8 50 50.2 73.4 51.7 89.3 77.3 49 90.6 57.9 114.5 46.3 58.4 1327.4 81.7 51.1 71 73 67.7 83.4 209.4 65.1 54.9 76.6 63.8 160.1 58.2 261.9 59.6 48.8 50.7 46.8 84.1 58.6 64.8 100 133.9 304.8 60.2 58.1 57.1 154.6 173.4 55.6 192.2 266.5 75.8 269 184.9 61.4 134.5 74.9 99.1 61.7 50.3 660.6 280.3 61.5 64.2 51.7 53.9 50.9 102 55.2 57.7 152.1 52.1 50 47.3 46.8 49.3 51.8 54.4 835.7 87.1 54.6 1047.4 68 112.1 58.4 184.9 283.3 52.1 54.5 54.5 49.2 545.6 310 462 99.7 373 50.9 84.6 58.4 628.2 55.8 46.6 118.4 77.6 56.2 66.1 120 85.8 53.3 52.9 53.5 816.5 53.2 59.7 56.8 90.2 101.6 527.8 72.5 585.7 56.4 53.4 283.4 49.7 51.7 80.8 76.2 108.5 391.8 62.5 460.2 54.1 54.7 1732.6 698.9 61.4 53.3 64.7 52.9 58.9 159.8 450 1223.7 263.6 93.4 417.2 2349.5 15337.5 48.2 50.5 57.1 54 64.4 59.6 53.2 62.7 91.4 314.6 535 53 47.6 191.9 78.5 128 54.8 311.8 61 60.8 56.2 56.8 67.2 50.7 50.1 392.1 183.8 1724.2 51.3 94.1 1386.1 48.8 52.4 959.8 614 54.4 57.7 62 648 160.6 132.5 62.6 67 54.1 51.6 56.6 64.1 55.7 53 99.2 109.9 50 46 490.1 113.8 590.9 98.1 89.3 251.8 49.1 53.1 334.2 48.8 93.3 417 382.2 96.4 275.7 57.7 73.7 77 325.6 54.5 69.3 131.9 222.3 132.5 2157 94.2 61.1 91.8 161.4 44.9 58.6 145.6 49 843.5 82.6 55.2 75.4 251 93.1 185.7 165.9 86.8 67.5 307.2 259.3 59 394 56.1 54.3 193.1 1028.3 56 65.2 56.3 708 85.5 796.3 66.3 49 47.9 68.4 57.2 71.5 58.2 58.5 145.8 127.6 64.1 459.7 56.2 84.6 316.2 55.8 146.2 68.3 52.7 51 70.5 53.2 49 72.1 68.9 119.9 44.2 74.6 55 60.4 51 334.6 62.5 103.4 57.7 60.7 87.2 60.7 46.2 68.4 48.9 51.9 68.8 237.3 1626.6 151.6 48.2 265.4 340.2 723.9 43.6 101.2 58.2 76.9 747.9 58.2 51.9 57.5 58.8 306.9 191.5 169.2 58.4 183.8 54.5 100.4 483 472.4 194.1 177.3 124.1 58.7 132.3 73.9 86.2 45.4 147.3 170.2 86.6 127.8 60.9 122.6 253.7 290.2 53.9 215.2 255.1 94.7 90 53.4 572.2 246.2 46.7 52.6 64.7 75.4 47.4 48.3 49.3 50.4 74.6 825.1 2128.7 366.6 48.3 57.9 53.4 59.5 705 60.5 90.8 141.3 566.8 50.7 47.8 52.3 493 604.5 1337.9 165.8 55 1735.4 96 147.4 123.4 108.5 64.4 97.4 63.6 59 104.1 62.1 91.1 50.1 215.7 270.9 57.1 60.9 52.4 237.1 51.6 48.2 381.9 148.3 204.5 483.2 64.8 631.5 309 47 218.3 54.5 76.2 54.8 58.4 50.7 52.1 54.7 50.7 51.6 52.6 68.6 51.9 65.1 140.5 53.5 533.5 55.3 115.6 92 55.5 59.8 49.6 47.2 54.6 63.3 62.2 50.2 53.6 55.4 52.1 48 67.1 60.4 82.6 48.7 53 47.3 60 54.9 57.9 53.9 48.1 52.3 57.5 62.1 51.8 364.4 130.2 137.5 60.9 48.5 49.3 101.6 158.8 58.2 52.3 58.4 127.3 75.6 61.3 58.9 51.2 60.8 53.9 50.9 51.9 153.8 49.8 54.6 54.2 60.7 80 51 55.6 58.1 49.5 49.9 53.7 75.8 54.8 51.8 50.1 67.9 57.9 142 55.5 70.9 60 49.5 49.5 57 1872.5 2827.8 61.4 54.6 56.6 49.1 56.8 97.2 49.7 344.5 50.5 60.6 219 493.5 83.3 57.5 52.9 589.8 58.8 63.3 47.1 166.4 48.9 53.7 52.4 54.1 269.3 754.3 48.3 419.6 58.6 756.3 201.3 50.3 51.9 48.9 77.2 58 580.5 65.3 57.7 48.3 84.1 104.4 52.2 55.8 52.6 50.5 52.9 51 54.8 2796.4 88.2 957 100.5 70.9 51.6 1046.2 102.8 50 62.8 53.1 58.9 222.4 156.5 325.2 317.5 1289.5 55.3 93.8 52.4 67.4 78.8 531.6 86.4 49.2 51.9 59.7 53.9 55 50.9 64.3 55.9 55 57.9 121.1 185.6 679.5 47.6 90.2 699.2 293.5 49.3 50.8 128.6 59.4 473.5 175.4 67.2 51.5 61.5 70.8 56.4 66.8 642.1 48 51.8 62.9 361.1 61 49.2 52.3 200.5 350.1 62.5 52.1 54.8 53 104.8 57.5 3292 54.8 50.1 64.7 53.4 58.2 65.5 108.5 83 54.5 58.5 104.7 51.8 55.9 258.5 55.5 106.4 54.2 61.5 51.1 50.1 44.8 55.2 52.3 66.6 77.6 50.6 128.3 54.7 63.3 61.9 67.8 59.3 211 53 51 64 81.5 307.1 481.5 56 78.4 66.2 92.3 79.3 57.3 86.8 64.5 83.5 85.6 161.6 54.6 138.8 124.2 377.8 55.8 52.8 55.3 45.2 75.8 59.9 130.5 52.2 53.5 54.6 126.3 129.1 58.6 54.9 146.1 48.3 58.6 775.8 340.8 61.1 49.8 265.4 69.2 80.1 66.6 55.5 56.7 57.7 66.2 54.5 58.6 261.4 89.9 240.5 748.9 167 82.7 96.5 58.7 76.1 212.5 637.1 94.8 119.3 56.7 369.9 96.3 541.2 78.3 97.2 67 1566.3 1578.3 327.4 59.8 50.9 81.6 147 49.6 61.5 53.3 306.6 112.3 320.5 2486.8 192.4 123.6 486.3 157.8 142.7 263.8 199.5 1829 694.3 429.8 385.4 105.4 123 51.7 54.5 71.9 126.9 338.3 156.9 158.1 128.4 374.5 71.6 48 49.9 929.6 280 54 174.9 197 203 62.9 76.1 53.9 208.9 441.2 51 61.8 155.3 227.1 72.3 50 49.5 122.1 92.9 53.8 79.3 326.9 229.2 80.1 48.6 131.7 95.4 57.8 50.1 60.5 47.4 79.7 62.2 58.5 51.7 48.1 131.3 115.2 85.2 55.9 55.5 53.8 56.1 53.6 56.4 56.3 54.1 50.2 54.8 57.7 58.1 58.3 63.4 49.6 1357.7 70 50.8 54 59.7 67.8 76.3 56.1 55.9 57.3 60 50.5 59.4 57.8 89.6 105.8 54.1 68.7 51.5 51.7 57.9 53.3 83.4 49.3 52.5 53.3 46.5 51.7 55.2 102 59.6 82.8 57.6 111.3 62.9 59.8 52.9 416.6 98.5 106.8 107.6 46.4 60.5 77.9 49 58 62.6 186.5 371.3 75 50.7 521.4 79.4 53 49.6 51.4 304.1 461.9 183.5 66.1 48.9 99.7 321.6 103.9 52.2 68.3 53.5 65.5 515.8 65.7 134.9 53.6 52.2 131.5 52.1 58.8 60.8 144.3 54.3 80.6 611.2 51.3 52.4 60.9 60.9 2626.5 69.5 1676.9 65.1 53.2 111.8 54.3 1961.4 50.9 130.5 219 1896 250.2 59.2 511.2 419.3 111.4 2491.1 53.2 89.6 74 207.9 59.2 104.4 382.7 55.5 59.6 1305.7 57.3 51.3 82 437.2 55 49.9 52.3 79.8 55.5 54.9 51.4 370.9 53.2 50.9 48 67.4 48.9 150.6 91.1 275.3 233.1 82.8 54.5 57.7 56.8 314.9 1647.2 245.4 53.8 810.5 65.8 60.3 46.6 525.1 65.9 55.4 64.6 638.2 50.4 51.5 55.2 51.7 51.3 66.4 73.4 329.4 51.2 52.6 59.4 73.8 67 454.3 77.6 61.7 59.4 355.3 1205.9 135.1 516.1 882.4 104.8 63.9 60 76.7 93.3 777.2 177.2 54.3 994.1 450.9 320.8 54 186.4 155.6 54.2 56.8 52 53.9 44 58.3 869.8 168.9 203.1 171.1 436.4 47.2 52.6 72.8 531.9 216.6 52.5 45.7 49.8 503.3 60.9 1312 50 352 59.1 82.8 331.2 61.4 94.1 65.2 51.9 62.1 46 54.1 49.4 50.2 55.4 52 51 51 58.9 54.5 53.6 61.6 53.8 55 89.2 79.9 177.4 1673.4 86.3 67.4 53.6 59.3 103.6 118.1 113.6 53.7 43.5 51 58.9 54.4 57.8 53.3 56.9 47 53.4 86.7 69.4 51.3 248.3 54 124.9 55.2 75.6 1486.9 926.2 167.3 515 519.2 394.7 325.1 1760.5 1184.7 159.7 269.4 86.6 48.2 53.6 55.2 53.8 239.7 89.6 205.4 48.5 55.1 54 2236.6 66.5 49.3 53 62.6 53.7 981.5 139.2 53.5 55.5 932.3 147.1 133.2 89.1 59.1 206.4 194.3 47.7 291.3 78.7 56.5 59.4 50.3 54.2 75.7 57.6 51 62.7 140.8 280.6 210.2 59.4 64.9 66.6 53.7 2317 53.9 59.9 64 123.1 56.5 77.9 85.8 54.9 144.5 3184.5 1542.9 55.5 72.4 108.8 55.2 1320.5 52.8 522.5 357.9 77.5 197.1 67.1 60.7 244.4 52.2 47.3 110.7 94.1 57 336 49.7 48.7 63.8 48.7 71.7 320 762.4 246.2 236.1 47.6 47.5 53.2 49.2 57.8 47.3 50.5 48.8 56 59 70.6 375.3 674.8 70.3 593.6 78.5 617.6 95.8 132.4 225.4 107.9 78.4 103.9 52.2 285.4 1112.7 201.6 52.4 50.3 167.7 68.2 55.3 61.5 48.1 54.6 50.1 2189.1 50.3 49.4 49.8 49.3 50.3 60.9 69.3 56.2 555.5 49 50.4 58.2 247.2 460 360.1 179.6 56.5 85.8 56.8 387.3 58.7 53.2 51.5 56.6 48.4 101.3 71.6 606.3 59.1 59.9 327.6 52.9 60.4 96.6 91.4 540.2 95.5 127 53.6 84.7 62 7595 75.3 1330.8 57.2 59.5 96.2 70.8 69.6 59.4 67.9 51.5 70.1 65.5 55.1 437.6 357.2 82.9 62.5 61.9 49.7 65.3 56.1 79.5 54.5 66.6 60.9 49.2 50.9 50.7 50.8 57.8 48.7 62 55.9 49.2 53.4 53.4 52 50 51.3 54.7 49.4 83.9 51.5 47.8 77.3 52.5 49.6 55.8 50.6 57.6 158.3 62.8 51.4 70.2 61.6 51.1 3874.7 3449.3 98.4 48.3 53.8 2669 75.1 73.4 122.6 50.3 63.8 52.5 53.6 60.5 48.4 48.6 62.7 55.6 79.1 115.2 133.2 51.8 47.6 47.3 56.8 52.8 47.3 55.1 53.6 53.8 55.8 53 55.5 55.8 44.2 54.1 132.1 1178.8 84.7 127.8 61 290.1 316.4 901.9 1973.4 267.5 51.1 2341.8 4874.3 785.6 3385.9 2062.2 296.1 3045.2 1114.1 659.3 125.5 74.1 2359.5 2451.8 123.8 1033.3 2139.6 731.1 562.7 50.4 47.2 57 280.9 262.1 171.3 53.9 484.3 352 383.4 46.5 194.9 65.3 233.1 63.8 84.6 68.8 368.2 71.9 1067.9 1539.8 157.9 471.6 822 390.4 84.3 4792.5 90.4 1008 295.4 321.7 385.7 51.4 831.8 68.1 62.8 772.1 112.2 122.1 56.5 76.1 59.6 68.4 51 120.1 50.9 62.5 603.4 70.3 313 1869.1 3530.8 52.6 257.8 106 59.7 91.8 53.2 50.1 54.9 61.8 61.3 110.8 788.9 80.5 488 48.5 71.1 49.6 359.1 113.8 236.4 54.9 237.6 56.2 56.9 57.7 48.4 48.1 49.4 46.7 142.8 44.1 196.9 401.9 52.4 57.3 54.6 62.1 50.6 76.5 58 56.2 75.6 217 62.7 43.7 46.5 63.4 59.5 54.7 53.5 56.9 185 70.4 142.6 62.2 51.7 54.9 87.1 79.7 719.5 48.6 55.2 4758.1 152.7 133.7 152.7 56.1 72.6 51.6 67.4 63 250 220.3 768.5 321.4 153.8 88.4 59.4 45.6 56 72.7 48.7 58.3 225 42.9 52.9 45.9 144.5 48.9 53.5 58.8 86.3 55.2 581.6 57.2 51.1 66.8 60.6 2044 64.9 349.3 72.6 57 52.3 222.5 254.9 126.8 53.4 48.1 321.1 736.3 162.4 1030.8 45.6 52.4 866.2 1217.3 73.9 87.1 71.3 60.2 62.9 52.8 81.6 54.1 85.2 53.2 62.1 57.9 67.6 52.3 68.2 51 59.6 53.3 52.8 45.6 50.7 52.6 53.3 56 191.5 336.5 79.3 122.3 140.7 175.6 1755.8 644.3 77.5 73 50.3 2197.3 951.4 958.1 878.1 108 53.9 685.3 89.1 51.4 623.6 60.3 131.1 67.2 59.6 213.8 80.5 110 74.5 74.9 903.1 54 51.2 54 48.2 53.2 63.7 50.7 59 73.7 53.5 66.7 515.1 59.5 78 73.3 175.6 59.9 44.6 55.3 54.8 53.5 92.8 108.3 320.5 99.6 47.3 186.6 3317.7 73.2 55.1 289.6 52.6 54.3 57.8 134.1 119.8 63.3 52.4 121.2 319.2 173.6 882.6 54.2 48.6 66.9 52.8 2680 52.2 94.2 63.7 73.6 1096.1 57.5 51.6 51.7 50.7 53.5 67 79.5 109.9 53.7 209 67.2 70.2 57.1 72.4 80.6 49.5 1412.5 782.7 59.6 53.9 85.7 3295 153.9 120.5 315 98.4 230.6 55.8 60.8 58.2 59.7 58.4 53 52.4 149.6 125.5 72.5 126 450.4 68.6 49.4 51.9 84.7 250 1242.5 516.4 100.6 57.7 54.2 412.5 66.3 54.3 64 76.9 95.9 130.9 939.3 58.3 2485 717.1 178.1 45.7 93.6 482.3 54.1 53.2 1086.4 559.9 63.9 406.5 65.6 48.1 55.2 55 51.2 66.5 462.4 92.6 198.8 50.2 56.8 69.6 1106.9 53.3 75.8 187.6 81.2 247.8 80.3 1610.9 360.8 283.3 45.7 124.1 71.5 56.7 3094 507.7 1773.1 165.1 383.5 67.3 52.9 976.4 451.5 53.3 51.2 241.4 512.8 68.2 152.3 50.4 60.6 117.8 222 62.4 54.5 130.7 65.5 212.6 103.8 91.4 179.6 54.7 1636.7 53 7165.5 62.7 51.6 118.3 49.7 57.5 124.2 111 60 54.4 56.4 457.1 338.4 89.2 51.5 78 56.5 54.1 52.9 97 47.6 153.6 129.9 55.1 53.4 52.1 78.6 57.7 81.7 49.1 73.6 53 192.3 53.5 99.9 551.8 59.6 51.9 52.2 674.2 52 315 46.6 94.9 115.6 107.7 48.3 64 830.2 1592.9 227.8 134.6 70.8 62.6 54.2 148.8 50.8 2508.2 111.4 72.2 634 1009.6 43.2 59.2 73.9 70.3 62 60.8 183.7 97.4 292.8 135.9 54.7 50.5 68.6 376.6 139.5 53.7 59.6 54.1 60.8 566.6 54.3 87.2 59.9 58.2 85.1 243.4 57.1 227.3 58.3 68.5 74.8 66.5 1387.1 170.6 56 57.8 656.1 72.5 69.7 53.6 59.6 55 76.7 57 66.5 952 58.8 69.5 45.5 56.8 49.7 54.3 50.3 58.4 3379.5 400.1 436.3 51.5 343.9 51.7 108.4 178.9 59.4 59.6 61 45 50.6 2606 72.6 61.7 54 48.7 54.5 52.1 55.5 59.7 51.9 54.8 60.4 776.3 667.7 113.2 162.5 82.7 120.1 53.5 49 58.5 54.4 51.3 67 53.5 57.9 470.3 1000.6 68.7 159.9 50 942.3 1425.5 65.8 215.5 70.8 182.2 77 1572 52.8 53.3 1065.5 51.9 192.9 66.3 50.8 94.8 65.7 141.1 50.3 201.8 44.7 50 51.5 200.6 59.3 66 51.4 129.9 55.6 147 473.1 304.6 101.7 74 54.5 96.5 928.4 52.9 139.9 999.6 51.3 59.3 57.3 153.2 280.2 1004.4 313.3 95.7 87.1 409.9 92.8 147.1 64.2 1750.1 732 1006.3 53.1 55.5 182.5 59.5 110.5 109.8 970.4 52.6 53.4 695.2 373.8 819.2 51.3 291.3 575 204.6 56.5 70 347.3 56.7 72.3 55.5 46.9 358.8 2065.3 254.6 52 63.2 56.2 53.2 55.7 300.7 53.3 877.3 60.2 58.1 53.4 50.4 465.4 60.3 42.9 49.4 54.3 53.5 49.5 50.3 52.7 55.2 48 52.2 54.7 49.1 55.7 64.5 196.3 49.1 55.8 521.4 60 53.5 51.9 55.8 50.1 92.8 142.2 60.6 120.8 52.9 53.1 128.1 74.1 61.3 72.3 185.1 59.8 910.5 217.2 97.7 72.6 90.6 103.2 217.9 96.4 50 58.7 428.8 84.7 377.2 57.4 56.3 170.8 81.8 82.5 275.4 49.9 204.7 157.7 166 65.6 59.4 52.1 58.5 66.5 357.7 104.6 53.2 78.1 126.6 57.1 57.1 52.3 82.9 59.3 46.5 43.6 59.4 95.2 714.2 102.2 52.6 46.9 50.7 52.2 52.4 44.2 52.2 64 52 49.2 142.5 126.9 89.1 52.5 50.5 53.7 54.9 50.1 258.2 59.6 426.6 53.3 62.4 62.4 73.7 74.6 132 54.6 325.3 59.4 92.9 172.4 621.7 56 198.7 50.3 64.7 60.8 56.8 53.3 77.6 132.5 86.5 98 81.8 193.8 588.9 283.4 63.2 115 77.7 52.8 52.4 102.7 139 142.3 75.4 470.7 49.5 55.1 52.1 71.1 73.9 75.6 134.2 58.9 56.5 52.9 62.5 62.1 58.5 48.3 55.1 58.2 653.1 54.3 1160.2 54.7 96.9 221.8 48.7 60 59.3 57.6 54 53.4 56.2 61.4 56.6 240.4 109.3 490.2 53.4 52.2 116 51.3 50 58 114.5 292.9 55.4 514.4 79.3 57.1 57.4 63.3 49.7 51.8 65 52.1 52.7 53.9 132.9 54 67.9 57.8 355.8 441.9 49.5 52.7 54.2 52.5 182.7 55.7 50.8 58.1 183.1 54.1 62.2 690.3 669.3 840.6 50.3 53.5 48.5 53.4 56.1 51.3 48.9 60.9 51 55.6 48.1 61.8 51.9 58.3 53.8 64 60.6 53.1 53 162.4 115.9 761.5 959.3 71.3 55.4 771 100.9 473.8 50.3 63 55.2 51.6 64.7 62 52.7 57.3 267.5 73.9 49 707.1 49.4 48.4 61.6 129.9 855.6 391.3 58.5 107.2 4046.5 49.8 55.2 52.1 2162.1 213.6 656.2 70.4 390.8 53 56 51.2 69.8 67.5 58.4 50.8 48.9 576.5 55 75.7 52.5 49.5 71.6 164.8 64.7 553.7 58.8 55.5 51.8 108.1 62.7 69.6 74.1 143.7 1018.4 242.7 129.6 171.6 45.7 76.6 177.8 373.1 319.5 447.6 339.9 238.1 68 129.9 89.6 57.5 53.9 145.8 47.5 57 54.3 61.6 50.1 49.3 54.8 53 96.4 52.8 69 67 76.1 120 55.9 56.3 76.3 50.3 49.4 47.9 1122.1 178.4 115.9 98.8 114.8 720.2 49.2 52.3 51.9 359.9 110.5 52.6 70.9 48.7 77.5 7869.9 65.6 61.6 49.3 238.5 197.8 170.4 58 59.5 67.8 359.5 393.4 51.4 50.5 58.1 102.5 224.7 64 169.4 162.2 377.5 207.9 67.5 54.1 54.2 54.5 59.2 70.6 304.2 93 273 53.2 116 60.9 46.4 60.6 93.1 141.5 92.1 328.5 346.1 119.1 134.1 54 78.8 2525.7 59.7 52 48.2 47.7 60.8 63 265.2 198.1 153.8 345.7 58 67.7 48.6 50 51.6 57.9 58.6 832.4 58 114.9 54.1 57.8 162 248.3 250.6 101.5 53.5 54.9 235.4 55.3 109 61.5 51.9 561.6 53.9 100 637.3 729.1 117.2 113.7 322.5 51.4 51.5 966.2 63.7 52.2 48.5 136.7 581.2 48.8 54.3 148.3 414.3 217.8 152 60.3 51.3 253.1 566.5 107.3 59.5 57 47.1 1634.5 56 63.9 140.7 228.2 582.7 130.1 304.7 66.8 343.2 83.7 770.3 84.4 59.9 53.1 52.4 49.2 47.2 55.5 86.7 50.9 51.3 51.2 59.2 2027.5 107.3 133.1 80.1 46.5 50.2 52.1 74.3 193.3 45.1 56.2 259.6 52.9 63.1 58.4 53 51.9 48.6 57.6 50 73.1 48.5 49.1 52.7 52.7 80.5 51.8 98.8 304.3 154.8 360.2 1375.6 318.4 77.8 578.6 1055 62.5 204.1 167.5 47.1 51.2 56.8 66.7 272.9 61.4 62 126.8 53.4 62.2 66.6 145.4 54.4 48.6 263.9 11175.1 115.3 8141 6378.6 11921.5 5325.9 57.3 295.3 2610.3 51.1 112.1 233.4 3459.3 9487.8 807.9 1812.8 17829.2 21274 23721.6 22338.3 10369.1 396.8 1594.7 56.6 74.7 83.5 58.1 51.7 96.2 4008.9 723.9 147.9 288.2 16004.1 8310.1 137.4 80.5 90.1 63.7 5784.2 10275.1 1550.9 65.4 153.2 9183.7 94.4 68 134.4 6538.5 5200.6 81.1 67 7435.5 1282.3 75.1 583.2 15394.4 14449 6213.6 101 88.7 50.8 58.9 20215.4 638.4 17391.3 140.2 9174.5 76.6 180.8 533.2 115.8 12087.2 6548.4 308.4 78 52 759.6 4965.8 76 1858.1 1252.4 8777.9 2294.9 58.3 47.6 1861.3 70 63 84.3 152.1 81 2069 190.4 51.4 56.6 16472.8 14491.2 18940.5 3335.9 13685.1 7813.1 10297.9 60.1 711 13542.5 2083.6 12342.6 2324 7496.7 1597 6018.6 325.8 8174.8 4398 328.9 81.3 1315.6 18275.5 56.2 3950 3120.7 49.7 3246.2 19050.4 23756.3 437.1 17215.9 951.4 880.2 275.3 2773.3 883.8 20965.7 15304.5 20667.4 474.7 1072.6 558.7 5846.6 5156.9 60.4 80 7773.1 1257.2 7959.7 55.4 1074.1 50 97.1 54.5 87.1 50.2 101.9 162.4 451.5 52.3 64.1 237.1 1390.3 267.4 47.4 90 70.9 72.5 91.9 9941.6 10606.4 47.6 54 52.9 54.7 247.2 443.2 402.7 395.7 176.6 52.7 63 600.9 57.2 50.6 162.1 440.2 283.3 557.8 144.2 124.6 356.6 70.4 68 52.4 54.2 47.4 487.1 56.4 53.6 83.5 54.6 213.4 94.3 133.3 369.1 152.6 81 172.9 74.9 52.6 624.8 104.8 74.1 55.2 53.8 53.2 1284.3 739.8 55 75.5 55.6 48.3 91.6 69.4 51.3 51.2 1164.3 84.2 53.2 92.9 49.9 50.5 52.3 88.9 63.3 55.3 61.3 49.2 63.8 95 69.6 96.3 59.5 54 47.2 53 56.6 274.4 68.4 276.5 59.7 56.2 63.9 53.2 950 53.4 56.1 1829.4 54.1 74.8 62.9 53.9 58 57.7 55.6 50.6 176 211.3 244.5 61.6 244.4 63 61.1 61.4 71.4 60.2 59.5 187 63.5 51.6 69.7 343.2 52.6 53.4 51.1 62.6 48.8 56.2 102.3 3394.8 54.4 515.3 53.9 49.9 151.3 219.3 194.5 50.1 1270.4 112.8 91 65.2 121.2 50.5 61.5 53.7 1886.8 284.1 49.8 54.2 56.9 1058.5 172 181.7 56 63.1 52.6 54.5 8825.7 1866.5 1421.4 73.3 52.8 54.6 62.8 83.2 58.5 64.5 55.2 54.6 65.3 57.9 9420 17535.6 53.3 4739.7 48.4 77.8 49.7 9324.4 11908.4 54.6 49.3 1482.3 114.2 77.1 97.4 49.2 95.1 49.2 89.3 1255.8 53.7 51 50 147.1 56.6 187.7 58.9 51.4 52.6 1437.9 531.8 429.3 392.7 49.3 54.5 47.8 53.3 76.5 83.8 48.2 68.4 66.4 56.3 75.2 47.3 64.7 572.6 1015.8 247 199.4 100.7 115.4 48.5 59.5 54.1 950.7 179.7 49 276.5 237.4 49.6 124.4 74.3 226 51.7 589.2 59.4 189.1 62.2 61 85.3 134.3 84.5 73.9 52.4 71 1239.7 80.8 47.8 3152.8 93.7 74.9 57.6 55.9 58.8 55 65.3 70 851.6 57.2 116.2 51.8 58.2 67.2 202.5 87.4 52.9 474.4 54.9 166.4 87.6 803.4 69.4 75.7 312.1 146.5 739.8 88 54.3 75.9 711.6 92.8 54.7 50.1 52.1 104.2 778 55.4 54.6 53.5 48.8 50.5 64 80.3 55 89.4 70.3 57.8 59.7 53 61.8 318.6 51 57.5 51.9 57 53.7 54.4 105.6 56.5 50.1 54.2 55.5 54.2 136 53.6 50.4 56.6 69.9 50 90.7 92.9 57.9 134.8 66.9 62.8 103.5 42.3 53 45.5 46.2 53.1 51.9 59.7 55.4 54.5 42.6 125.4 76.6 52.8 51.5 55.7 55.3 46.8 52.3 54.3 60.5 55.7 323.3 588.3 51.5 127.9 56.9 50.2 181.5 704.6 61.5 91.8 648 55.2 72.7 222.8 60.6 235.6 82.7 62 52.1 61.4 51.4 52.6 62.8 63.8 47.3 55.3 51.5 53.1 253.9 549.9 119.1 60.9 80.8 61.3 102.8 49.5 764.3 57 75.3 56.7 54 57.1 53.2 58.2 58.3 461.7 342.6 56.6 48.7 57.8 50.9 292.2 170.3 191.8 64.1 412.2 81.2 674.2 995.1 502 59.4 318.2 339.7 406.3 311.9 1409.9 128.9 480.2 86.4 53.3 52.4 198.1 52.9 55.9 50.4 48.7 55.7 86.5 64.7 54.9 1404.5 98.5 325.1 239.5 530.9 48.4 46.6 56.5 56.4 571.8 49.3 166.3 427.9 355.7 89.9 157.5 82.6 43.8 184.8 347.4 165.5 45.7 64.9 137 119.4 1182.4 91.9 53.6 199.8 67.6 199.1 54.5 68.5 1555.1 104.5 432.4 775.9 726.9 57.6 59.9 386.6 365.4 68.3 182.7 56.3 95.5 74.1 41.8 407.3 53.9 56.3 178.6 105.4 262.9 52.7 4015.3 248.2 274.4 51.5 666.7 972.6 308.9 49.7 249.5 48.2 65.5 53.3 51.8 45.9 50.5 49.9 54.4 50.6 549.1 497.5 54.4 70 2235.9 155.3 49.5 84.3 61.4 50 58.7 71.5 52.2 56.9 52 49.7 52.4 56 48.5 65.4 57.2 69.9 64.6 55.5 125.9 92.1 57 63.5 123.1 50.1 63 72.8 49.7 187.1 77.6 72 190.1 75.5 193.1 50.9 46.7 74.3 53.6 149.2 51.2 61.1 59.5 55.2 2906.7 1237.2 55.1 45.5 53.1 64 105 55.5 55.5 54.9 49.5 416.7 680 47.5 55.1 8299.9 469.8 6274.2 52.8 504.9 4031.7 188.7 61.1 60.6 46.2 53.3 47 91.8 55.6 67.3 52.1 924.5 47.7 109.3 61 1719.8 63.7 1344.7 60.3 52.1 48.8 51.2 75.5 48.4 54.6 49 54.4 52.5 60 47.6 634.6 61.7 58.9 42.7 76.3 49.9 50.5 49.8 48.9 62.4 1834.4 55.7 43 59.8 181.6 172.4 50.5 61.6 143 56.6 56.3 83 66.1 75.7 50.1 82.9 53.4 484.1 765.2 302.4 100.6 54.7 207.8 67.8 74.8 96.6 481.8 136.3 171.5 526.8 81.9 1238.5 125 53.8 40.2 51.5 110.2 306.8 130.9 224.3 51.5 46.5 56.2 64.8 54.9 52.6 53.3 192.4 102 60.5 125.5 616.1 1176.2 54.6 1245.8 157.5 857.8 73.1 714 463.6 932.4 1177 230.9 54.7 67.9 83.7 109.8 109.1 52 69.4 53.5 59.7 55.8 47.1 56.7 59.8 48.5 350.1 125.8 48.4 66.7 69.4 69.7 62.6 43.9 58.9 140.3 53.4 684.7 138.9 126.8 227.9 65.7 269.3 1104.4 1186 374.7 275.7 46.8 172.8 1659.6 2773.4 1039.3 2219.9 321.5 111.2 1982.7 1343.9 118.2 69.6 50.7 59.9 55.7 81.1 78.4 66.1 115.9 1059.3 130.8 60 58.9 60.1 60.4 55.4 59.6 54.3 50.8 54.7 918.8 51.5 54.6 55.4 50.5 105.7 61.9 56.7 62.1 53 54.9 70.3 105 65.2 55.1 50.6 455 51.2 115.1 1429.2 125.7 79.2 50 126.8 104.5 805.8 150.3 65.5 94.4 956.7 133.9 64.2 51.8 57.6 44.1 57.1 56.9 250.9 50.2 3405.5 206.7 64 56.5 286.1 45.7 81.9 53 51.3 736.4 1531.2 2367.5 180.7 1501.2 124.2 58.5 49.2 61.5 92 55.4 184 62.6 64.7 49.8 56.4 52.1 64.8 58.5 114.1 66.4 57.2 77.7 56.1 636.1 56.5 58.2 56.8 48 54.2 59.9 68.2 57.9 48.7 57.1 551 54.8 52.2 54.5 48.6 57.1 52 1972.5 306.7 154.2 84.5 72.8 732.5 68 50.7 63.8 56.8 81.9 55.3 52.6 56.1 48.6 61.3 54 420.3 58.9 172.7 143.6 165.4 694.2 284.2 452.9 56.4 51.5 56.3 50 329.5 106.7 58 59.1 67.9 140.6 86.9 74.2 141 57.1 62.1 278.5 53.7 132.5 57.5 275.3 50.9 51.7 47.5 54.7 490.8 109.4 197 80.6 205.2 1488.8 71.3 99.7 86.3 1105.7 341.5 67.6 90.1 248.7 150.1 75.5 63.1 77.4 77.9 57.9 85.4 99.1 115.6 58.4 202.8 107.7 802 436.4 52.2 49.9 52 65.1 75.2 43.1 80 334.6 180.6 54.6 903.1 94.1 57.9 48.8 67.7 489.5 67.8 544.5 50.7 377.9 77.7 62.7 228.4 315.2 291.6 52.4 71.8 163 62.1 61.9 225 50.3 55.9 57.4 445.2 51.4 47.1 48.4 46.7 52.2 116.9 47.4 56.5 232.3 52.6 51.8 73.5 52.5 64 61.1 49.4 54.3 55.7 54.1 58.8 2206.1 54.2 59.6 49.8 51.6 56.9 48.6 99.9 64 56.3 74.5 1466.2 921.5 50.7 90.7 53.7 57.5 53.2 60.9 56.2 68.4 1032.2 78.1 126.1 66.2 62.6 55 59 48.3 65.7 49.3 55.7 67.3 59.5 62.7 50.3 51.5 154.9 52.1 54.2 54.8 55.8 77.8 92.6 55.4 122.3 1392.8 130.3 69 56.7 49.8 54.2 53.5 56.4 52 49.8 61.2 51.1 65.9 51.1 73.1 55.9 252.1 49.4 52.5 56.5 56.4 48.9 66.2 150.4 101.5 70.6 49.4 51.7 48.8 53 52.2 54.2 62.4 136.6 55.4 49.8 56.7 58.7 55.4 219.2 50.2 451.7 220.2 63.2 112.1 105.2 54.6 125.7 70.3 70.2 42.1 54.9 160.8 57 52.7 142.3 50.6 182.6 286.2 56.6 64 80.5 355.7 57.3 49.5 79.8 166.3 66.9 59.1 1030 122.5 182 5182.3 1669 70 53.4 52.6 49.5 51.3 81.8 79.1 84 3185.1 314.7 5319 198.7 113.7 80 80 51.3 880.1 94.9 189.6 212.7 80.1 74.5 86.9 3095.9 52.3 59.6 48.8 53.9 58.6 52.4 189.7 68.5 53.2 54.4 52.7 59.4 53 201.8 56.3 53.7 46.2 58.4 126.7 53.2 67.3 67.2 49.5 54.7 54.1 206.1 66.8 385.2 48.6 77.7 54.4 55.2 46.9 55.3 58 52.4 54.2 53.3 70.5 71.3 107.8 62.3 297.6 58.9 75.1 50 55.1 49 60 58.3 171.9 82.7 432.7 53.5 299.5 60 96.9 79.3 52.3 53.9 55.7 67.1 135.9 43.1 143.9 63.4 755.4 51.1 114.8 212.1 1163.4 46 50.2 50.6 51.7 53.1 658.3 217.1 63.8 72.7 79.5 99.7 331.8 556.8 240 116.7 63.6 141.6 164.8 195.4 55.6 51.5 171.4 52.9 74.6 228.4 59.4 54.3 85.8 78 47.9 54.6 58.3 62.4 63.1 58.9 68.8 118.2 75.6 78.6 217.9 66.4 604.4 162.1 52.5 85.4 65.6 72.3 50.3 51.5 76 51.3 59 57.4 102.1 548.8 54.7 127 50.4 75.2 66.7 49.9 100.1 601.9 84.8 49.6 57.7 56.6 59.8 79.4 60.3 68.3 52.1 61 59.6 53.4 145 58.4 206.4 346.1 58.3 91.7 52.5 375.6 48.3 139.5 56.3 618.8 121.9 49.7 51.2 471.3 207.6 1754.6 57.6 51 56.8 56.1 62.7 51.2 50.2 54.6 97.4 203.5 57.5 186.7 51.8 50.6 57.8 77 110 48 51.7 56.9 60 61.4 54 165.1 136.6 56.9 48 51.4 52 49 45.3 54.8 56.2 52.4 46.5 52.6 59.3 77.7 43.9 51.4 162.7 48.7 50.3 51.5 56.4 54.4 55.7 77.5 60.5 52.7 54.2 105 47.5 60.4 50.2 61.1 52.9 50.1 60.2 50.4 144.8 59.2 87.8 57.8 60.2 53.2 174.2 55.8 47.6 56.5 49.8 54.1 52.2 58.1 55.4 53 162.8 48.7 56 259.7 58.5 140.2 1023.9 44.2 54.8 61.1 81.8 54.1 58.1 53.5 54.4 55.8 542.4 51.1 50.3 55 55.6 52.6 2619.3 54.9 55.7 45.9 47.9 173.9 69.5 159.9 141.7 55.2 49.8 55.4 62.7 47.1 47.8 45.7 54.4 55.9 62 52.9 87.8 447.2 145.6 71.9 88.9 47.4 54.6 60.4 390.8 51.7 76 255.7 48.6 47.5 66.6 49.8 58.2 51.1 50.2 80.9 50.7 53.6 58.8 78.7 330.2 60.7 57.6 47 50.5 163.2 432.1 103.7 45.9 382.1 50.9 54 352.6 56.7 51.5 57.5 54.4 299.2 349.7 50.8 95.4 51.2 123.3 57.7 92.5 206.2 51.8 58.4 256.5 78 813.5 7462.1 54.7 53.9 50.2 89.6 338.2 52.9 69.6 74.5 243.7 170.1 154.7 174.3 61.8 483.3 94.2 56.8 455.3 251.4 89.2 53 106.1 253 145.5 60.3 56.7 58.4 328.5 52.9 54.6 54.7 48.4 56.4 59.8 58.8 58.6 364.8 52.1 54.2 51.4 403.5 183.9 62.5 155.3 57.5 353.9 56.9 57.4 52.3 55.7 111.7 93.6 95.6 67.6 106.1 69.7 84.1 83.7 52.8 57.3 56.1 50.2 50.4 50.6 51.5 254.8 56.3 54.9 79.5 57.5 45.8 109 59 55.6 59.3 126.2 88.7 143.5 57.2 52.8 51.1 57.1 48 103.5 254.2 53.9 60 140 129.8 48.1 372.5 332.9 58.1 75.5 1120 191.2 52.4 52 56.7 54.8 52.8 51 533.5 57.4 54 119.3 148.8 123.5 49.5 833.9 50.7 115.5 152.2 136.6 145.3 52.6 62.5 83.4 93.4 67 55.3 310.4 147.1 67.2 52.1 53.8 46.5 55.4 62.9 85.8 57.6 50.3 73.1 70.9 57.1 55.5 54 51.6 53.6 88.7 59.3 121.6 55.7 67.7 66.3 52.5 51.7 59.7 54.2 46.2 55.3 50.9 92.1 64.7 62.3 57.7 56.1 75.9 96.8 50.9 76.8 55.6 54.1 67.8 920.2 469.7 95.9 71.6 59.5 1965.3 238.4 430.5 1933.5 1782.5 844.5 549.4 113.8 337.8 59.2 7165.1 198.3 52.6 614.4 1167.2 52.7 93.6 165.8 79.3 484.3 46.2 59.1 47.9 315.2 237.1 67.9 58.5 131.4 55.3 582.1 57.5 53 70 60.2 50.1 75 61.3 87.9 45 1095.3 111.8 566.7 77.2 104 48.3 54.4 60.8 52.3 49.9 57 55.4 76 176.5 1243.5 135.5 1928.1 165.8 51.9 49 61 65.6 77.5 232.3 53.3 53.8 48.3 57.1 110.4 53.7 52 60.3 53.5 55.3 96.2 77.3 187.2 63.6 54.4 68.7 59.4 172.2 50.8 53.5 55 54 55.3 52.8 50.6 1255.4 1333.6 3236.7 52.2 52.3 46 59.1 132.9 205.6 146.5 91.2 153.9 357.1 54.5 54.7 49.4 56 56.8 48.2 56.8 51.8 62.2 100 48.7 57.5 51.9 59.5 48.1 65.9 64.1 68.5 51.3 1647 970.6 184.9 97.5 93.4 57.1 48.5 57.2 49 46.1 51.9 49.1 156.9 59.7 65.4 50.6 50.1 59.7 50.7 54.7 58.7 48.5 52 72.2 53.3 48.8 53 47.5 51.3 49.9 47 56.3 50.9 112.9 51.4 330.7 184.4 167.9 2255.4 66.6 1298.9 290.9 114.8 195.2 223.9 54.6 57.3 54.3 88.2 51.1 59.7 62 53.5 57.6 50.4 55.6 67.4 67.7 61.8 60.9 52 57.8 56.7 60.9 61.4 50.2 60.9 51.1 47.7 63.3 48.6 47.7 47.1 56.3 61.3 64.9 52.5 54.9 395.5 51.1 52.8 100.9 104.2 260.6 51.6 50 50 53.7 53 43.7 48.6 50.7 53.6 45.7 48 77.3 56 51.9 231.3 56.2 46.7 53.8 50.1 95.8 390.4 47.9 52 121 58.2 51.3 66.7 135.4 57.9 94.3 53.2 52.6 56.8 53.3 54.8 57.7 45.5 65.9 59.6 82 51.2 1995 48.3 712.1 54 61.5 55.3 55.1 45.5 59.9 50.9 56.6 59.2 48.5 58.8 48 811.2 58.9 54.1 60.2 475.8 116.2 457.5 74.5 80.7 122.1 66.2 1201.2 52.6 95.8 51.6 470.1 53.6 449.5 886.9 59.7 50 108.1 57.1 66.9 61.2 47.6 52.5 49.7 71.7 50.3 54.3 59.5 54.4 55.4 54.8 49.8 58.5 49 60 53.6 71.2 54.6 72.4 627.9 46.7 104.9 58.7 52.4 76.7 279.3 129.6 54.3 53.9 65.4 57.1 61.7 3244.2 49.4 67.8 94 2288 57.6 63 51.6 72.8 73.9 46.3 440 57.3 53.1 69.8 72.6 55.2 100.9 72.1 59.6 52.5 53.6 52.8 51.3 52.1 67.6 50.8 57.7 52.6 47.3 49.7 50.2 55.8 54.3 55.4 53.7 55.9 71.4 64.1 59.7 52.7 52.8 56.5 56.2 60.3 526.2 77.9 129.5 63.5 144.1 2088.8 54.6 54.7 293.5 56 44.8 49.8 54.3 62.4 158.5 72.4 55 62.9 57.6 354.9 90.7 56.3 96.1 139.9 49.9 55.7 149 53.2 76.4 72.2 235.6 1108.8 252.4 151.8 191.8 60.7 142.6 62.7 58.3 96.7 52.1 52.4 118.8 45.7 100 69.2 160.2 49.4 108.1 52.2 58.8 51.9 61.7 63.8 60.8 3888.7 12981.8 48.7 160.5 55.3 280.4 55 3011.2 167.8 269.4 526.7 365.1 455.4 64.8 903.5 76.9 429.8 76.6 69.5 53.8 65.1 389 773.3 54.1 56.8 60.7 67.9 734.6 1662.9 56.4 214.3 57 161.8 64.8 56 95.6 52.9 2295.6 256.5 48.4 446 363.7 96.4 84.6 236.8 61.2 116.6 1637.7 272.4 50.2 126.2 53.1 549.5 1335.7 67.7 3446.3 100.7 89.9 50.9 47.5 48.1 56.7 50.2 2486.2 58.6 54.5 51.9 60.4 54.7 59.7 54.8 58.1 53 51 57.4 50.8 44.5 92.2 74.8 47.1 690.7 124.4 173.3 70.8 116.3 127.6 198.6 337.4 113.4 51.5 53.5 56.8 58.7 53.7 566.2 53.6 56.4 91.3 53.3 66.5 153.7 61.6 141.7 53.9 338.9 80 73.4 60 48.2 49.2 54.7 51.9 61.4 59.8 60.6 69.8 49 102.6 276.7 53 63.4 99.3 48.6 56.2 60.8 59.3 61.9 115.7 64.4 197.3 53.6 80.2 120.1 191.1 65.5 334.5 57.3 186.3 227.9 58.8 91.4 49.2 49.2 193.2 49.5 53.3 72.8 109.3 147.9 50.5 57 109.7 49.6 1630.5 94.7 56.2 71.1 403.1 1589.3 1540 1909.4 428 431.7 1054.9 894.1 688 539.7 520.1 61.5 54.2 57.6 157.8 1254.3 113 75 58 50.7 56.5 42.6 45.9 46.2 97 85.1 52.3 50.8 78.6 60.9 98.3 458.6 402.1 80.8 193 62.8 63.4 79.1 150.5 52 303.5 211.6 63.5 2331.5 312.4 90.7 49.9 56 54.4 44.4 48.3 63.5 56.5 83 93.2 185.7 1507.3 56.8 562.6 3593.5 64.2 1813.8 50.4 140.8 60.5 49.9 85.5 51.7 51.7 644.7 157.2 79.1 591.2 56.4 51.8 51.8 47.6 51.1 56 61.7 706.4 49.6 51.9 53.3 504.9 112.8 1262.4 113.5 86.3 58.2 80.5 174.3 50.1 203.2 125.9 72.2 405.7 245.9 119 161.8 481.6 1289.3 326.3 142.4 71.4 1922 67.6 78.8 57.5 79 50.2 56.1 376.1 75.5 610.7 644.4 1625 57.3 292.9 145.6 399.9 74.1 129.9 44.7 55 56.4 730.9 156.4 126.5 55 51.3 43 53.5 63.9 296.3 60.6 76.4 60.1 478 96.5 51.3 53.8 47.8 104.6 53 292.1 49.3 70 65.3 54.1 60.4 152 61.9 50.6 52 54 56.6 58.2 125.8 51.9 72.7 288.9 59.7 1961.9 48.4 54.4 87.9 61.9 51.4 52.8 1743.7 1168.5 50.4 69.2 55.2 220.4 67.1 691.2 70.3 83.6 822.5 367.7 100.5 227 438.1 90 595.9 369.6 370.2 70.2 461.6 56.5 61.7 52 171.5 136.2 56 1028.5 57.3 56.2 54.3 56.5 53.8 48.8 52.4 123.4 435.1 53 49.9 136.1 54 62.1 56.4 55.9 50.7 48 61.8 60.7 50.1 67.9 50.7 63 632.3 53.2 943 1115.7 87.6 56.5 51.8 47.6 58.8 60.8 51.4 47.9 49.2 114.7 48.5 46.1 57.4 53.3 108.9 51.3 57.3 49.1 53.2 80.9 50.9 73.9 57.7 58.1 56 52.1 68.6 56.2 84.7 65.6 56.4 55.5 58.4 56.9 56 49.9 52.8 51.4 439.9 111 295.4 47.6 48.8 49.7 45 1247.2 59.4 49.6 56.1 55.7 52.6 59.6 54.6 47.5 58.8 52.3 54.2 47.5 57.9 60 67.2 56.3 52.6 216.8 111.7 168.5 59.1 57.4 765.7 443.9 60.6 60.5 168.8 61.5 52.1 48.9 56.4 55.9 51.1 56.6 55.6 58.6 55 48.6 52.2 52.8 51.4 50.2 49.4 62.6 2288.7 45.3 50.7 48.2 90.2 305.6 56.6 49.8 48.9 65.9 58.2 51.2 53.6 51.4 47.9 50.4 53.7 134.5 196.4 46.1 68.2 75.3 1511.1 358.1 64.9 74.5 1514.8 60.6 51.4 56.9 99.5 57.3 129 579.3 53.8 102.7 193.8 285.4 60.8 98.1 54.6 87 61.3 205.1 139.1 50.7 52.8 52.8 51.3 460.5 590.4 334.5 507.7 88.9 51.9 1042.7 4780.7 54.6 50.5 65.7 51.4 5948.9 55.5 52.6 467.1 47.5 53.5 111.6 116.3 56.8 2989.9 89.4 1483.3 94.2 312.2 65 133.6 107.4 250.1 103.3 295.2 61.2 79.8 73.4 46.5 53.7 45.3 51.4 64.1 48.4 54.7 51.2 50.2 56.9 48.8 67.1 56.9 49.5 49.9 57.6 50.8 61.1 59.3 60.1 55.1 62.2 50.5 50.6 46.2 50.9 54.1 51.8 75.6 53.1 51.9 94.5 158.9 144.7 1344.9 1390.5 401.8 210.1 212.5 58.7 103.4 122 2830.5 52.8 187.9 754.3 262.7 85.8 86.5 81.1 59.9 88.8 127.7 85.2 79.5 51.6 64.7 85.4 49 63.6 53.5 47.8 396.2 55 158.2 78.6 109.6 103.1 56.6 51.5 52 50.1 59.5 155.3 1714.1 727.7 303.5 62.5 66.6 367.2 174.9 57.6 56.9 309.4 87.3 1212.4 100.5 54.9 53.8 111.8 118 256.4 297.4 51.1 53 66.9 58.2 204.6 219.4 80.1 53.6 52.3 57.2 60.8 61.6 57.4 59.1 45.9 57.1 52.8 51.8 48.7 53.8 68.3 53.3 61.2 52.1 55.2 54.2 51.8 50.9 54.6 60.2 49 47.3 1054.1 57.2 52.9 49.5 200.2 48.7 54.8 287.9 70.7 50.3 133 90.9 47.8 60.6 233.7 297 63.7 92.5 350.4 50.5 53.7 104.9 59.3 135.3 369.2 135.6 163.3 3467.1 168.6 48.3 56.8 146.2 60.6 87.4 48.3 49.7 156.7 85.1 52.2 57.3 59.8 52.8 53.4 53.7 90.4 108.4 67.2 421.8 51.5 49.5 60.2 1329.5 181.7 75.5 82.7 55.3 51.6 53.6 51.9 60.4 160.2 63.8 49.6 80.3 1034.3 59.9 90.6 81.2 66.6 56.7 60.1 205.1 69 65.1 51.9 53.9 58.5 60.3 51.6 65 51.7 49.9 56.1 58.9 50.6 120.5 51.5 65.7 235.3 50.6 52.7 96.1 84.5 144.7 54.2 56 192.3 51.6 49.7 52.4 52.7 47.9 49.2 97.1 159.5 48.4 61.7 51 54.4 216.9 71.4 60.5 64.6 51.2 63.1 88.6 54.6 48.4 53.6 61.8 61.2 210.3 70.9 855.3 60.8 54.6 55.3 212.4 62.4 57.8 71.1 50 50.4 50.5 134.5 59.1 52.4 50.8 50.2 61.7 60.4 55 51.1 52 58.1 52 176.4 556.3 52 54.2 87.6 546 302.3 99.3 56.3 53 56.8 190.9 54.1 46.1 46.3 52.4 65.1 54 56.3 50.8 50.9 164.3 351 56.7 56.9 60.9 79.2 54.5 56.5 51.7 57.5 57.4 47 55.5 47.8 52.5 59.5 60.7 365.1 87.7 108.8 186.9 268.1 335.2 53.6 118.8 86.6 52.2 69.3 49.1 51.6 50 81.1 438.3 65.3 149.3 388.5 274.6 52.1 49.5 54.4 49.5 247.1 57.7 56.8 168 110.6 57.5 61.8 56.2 56.7 50.4 72.3 1851.5 73.2 894.7 1178 622.6 51.1 203.1 56 200.9 56 57 115.4 47.4 62.4 56.1 161.4 48 58.2 47.7 53.9 55 62.3 954.8 49.2 47.1 193.7 339.8 204.7 48.5 157.4 72 49.6 50.2 858 53 51.5 54.8 50.4 55.5 108.3 211.2 58.7 55.3 47.7 65.6 175.3 50.3 54.8 54.8 67.3 54.6 166.2 46.6 78.6 89.5 89.9 64.1 98.8 320.3 405.2 80.7 547.6 546.7 195.9 749.2 139.6 48.3 82.9 73.4 80.7 49.6 47.4 51.3 49.4 52 51.8 46.8 56.2 59.1 45.1 56.5 62.6 82.8 48.8 97.3 59.5 49 264.7 61.4 240.1 202.1 53 376 58.9 54.8 341 63.8 121.1 49.9 107.2 64.5 291 300.2 55.8 65.4 58.9 721.3 93.9 55.7 51.8 209 67.6 80.4 100.5 62.7 119.1 523.9 51.8 63.8 236 697.7 202.2 551.6 263.9 142 52.4 54.4 114.1 3623.6 712 167.7 50.7 49.3 55 45.7 1882 1554 397.8 49.2 149.3 47.1 61.9 52.1 61.7 60.9 633.6 47.8 55.2 76.9 63.7 58.2 106.6 69.8 113.1 4259.6 103.9 52.2 56.7 75.6 108.5 99.9 146.7 333.1 59.4 58.4 198.4 49.1 648.2 47.8 50.5 65.4 135.7 157 50.3 60.5 387.4 149.4 125.8 640.7 1233.8 61.5 54.5 48.5 54.2 80.8 115.5 129.6 89.9 180.7 54.5 48.8 54.3 80 54.2 48.3 238.9 51.9 53.8 58.3 153.6 123.3 50.9 159.7 166.9 88.3 72 107.2 89.8 233.6 306.2 4436.6 5541 57.7 51.4 58 51.8 785.6 53.6 84 61.2 56.6 66.2 1263 48.9 177.7 67.6 55 110.2 162 393.8 192.9 416 1265.7 698.7 491 50.3 61.8 65.7 838.1 58.4 49.9 83.7 61.3 59.8 544.3 54.9 72.1 62.1 75.6 46.5 143.2 67.9 464.4 110 70.9 317.9 182.7 55.9 55.7 115.8 55.2 53.7 49.8 1622.1 54.5 358.8 505.9 346.3 176 47.3 71.4 56 536.9 57.9 54 49.5 47.8 321 265.9 52.3 50.2 380 50.1 1191.7 192 88.3 55.6 76.3 610.5 1201 126.8 101.8 850.6 275.3 196.8 62.7 59.4 58.4 58.2 52.9 179.4 344.1 59.9 104.8 116.8 193.5 892.8 72.5 55.3 53.7 69.5 131.4 48.4 62.4 576 108.7 87.6 53.6 45.5 61.8 51.3 53.2 51.6 102.8 47.6 56 651 52 57 122.1 54.9 58.7 52.9 108.6 120.5 88.1 1120.1 48.1 387.5 372.5 50.4 201.7 161.3 145.1 131.7 117.8 90 185.8 76.7 50.6 89.3 104.9 53.4 53.1 53.5 60.5 452.2 57.9 53.4 50.6 56.4 60.2 59 62.2 52.4 61.3 856.6 698.3 2218.1 69.8 183.5 49.5 53 501.7 61.7 49.9 328.9 65 732.9 53.5 62 168.3 54.1 56.7 60.2 58.2 57.8 88.9 74.7 64.7 62.9 56.5 56.8 61.5 51.3 96.4 110.8 188.5 111.1 63.1 113.7 250 234.5 867.8 63.8 59.3 56.9 47.9 66.8 78.5 3603.9 354.5 116.5 439.5 87 50.7 65.8 51.6 103.5 426.2 49.7 81.7 1752.1 678 51.5 193.5 216.2 63.7 54 59.7 57.7 2470.1 50.3 62.2 306.9 55.3 94.4 2058.4 51.7 53 183.5 240.5 198.1 167.9 48.4 50.8 51 1291.2 187.8 1358.6 63.2 72.5 62.3 139.5 56 851.7 245.4 90.4 472.7 47.7 107.2 364.3 53.3 188.6 803.8 145.6 56.6 54.6 62.7 76.7 112.8 138.3 48.1 47.1 97.1 86.4 53.8 77.4 49.7 54.8 51.5 57.6 50.7 58 58.9 47.3 69.2 48.7 51.8 69.2 63.1 52.6 53 54.8 67.9 53.9 59.3 8055.7 55.5 61.8 54 62 64.5 56.2 58.6 57.9 72.6 433.7 258.7 129 505.2 628.4 72.2 286.7 153.6 54.5 74.5 208.7 92.8 284.2 320 358.8 56.7 263.5 58.7 139.3 250.9 433.9 122 50.7 48.2 57.5 184.4 86.2 4438.9 78 130.3 59.6 49.4 68.4 50.4 57.6 1676.8 447.2 103.8 102 621.3 592.8 66.3 63.1 61.4 73.1 52.6 105.7 82 714 53.2 49.6 390.8 84.7 63.7 1368 356.6 601.8 241.8 63.5 52.9 66.4 71.8 68.7 84.4 376.2 121.9 50.2 1059.5 62.2 55 68.2 59.8 52.2 52.7 54.9 57.8 46.2 98 65.7 65.8 63.4 65.2 54 64.9 56.5 55.8 52 230.9 85.2 52.8 342.6 644.2 561 51.9 179.2 45.8 68.5 132.8 55.6 1120.1 51.3 59.8 55.9 64.9 45.6 148.6 214 52.5 380.2 88.7 65.3 207.8 651.5 51.1 82.6 67.6 70.6 288.1 460.3 331.6 617.6 76.4 133.4 4468.5 3901.1 379.7 62.2 50.6 202.1 99.9 68.9 106.9 48.4 45.2 55.7 61.1 1262.7 140.8 331.3 71.7 106.3 47.5 228.3 977.8 185.5 55.5 66.6 272.8 78 342.9 66.8 53.7 68.5 53.5 53.7 131.6 116.9 148.9 97 57.5 222.2 91.3 61.4 62 357.3 224.3 48.1 45.5 50.8 60.6 173.1 69.9 139.6 52.3 55.8 51 50.2 403.8 1414.4 52.8 55.9 79.6 55.3 1249.3 2057.9 287.5 54.8 93.4 69 63 116.5 271 58.8 149.2 749.3 53.6 385.1 50.4 54.5 106.4 74 54 52.7 51.4 91.4 56.1 622.2 1664.8 49 117.1 54.6 50.9 57.9 52.1 52.5 124.9 725.3 2149 26116.1 11064.5 42.9 48.1 49.9 50.9 61 55.5 2786.1 231.6 337.6 138.7 128 103.7 53 78.1 51.9 62.5 341.4 1324 66.2 49.7 56 52.3 54.2 52.4 82.4 75.5 130.2 96.3 52.9 266.1 64.4 109.4 230.9 120 439.5 3218.2 49.3 77.4 156.3 1063.4 488.8 927.1 89.5 986.7 762.4 898.2 196.1 49.6 71.6 95.8 250.4 59 87.9 65.9 61.8 136.6 51.5 82.6 236.8 55.4 64.7 188.1 55.3 52.6 59.7 51 52.5 56.8 52 127.9 377.5 497.8 175.6 56.1 52.5 61.9 60.9 159.7 94.6 64.6 71.5 78.6 88.6 50.5 47.9 53.2 52.3 56.1 61.7 58.8 56.4 49.7 474.8 169.6 49.7 79.5 61.6 52.2 81.2 374.7 163.5 280.5 48.3 81.1 80.5 54.3 52.1 58.8 111.4 248.6 710.9 51.9 52 54.1 62.9 48.1 54.3 55.4 51.8 70.4 130.4 449.5 59.8 380.4 99.1 577.4 50.9 184.8 62.5 58.6 51.8 469.2 60.9 83.4 70.4 50.5 83.8 208.4 49 113 55.7 142.8 64.3 47.3 44.2 53.2 54.1 113.1 137.6 48.1 49.8 78 48.4 67.6 56.8 50.7 111.4 59.2 245.5 75.9 65 59 57.9 59.5 54.9 58.8 57.6 57.3 57.4 53 1109.7 48.2 64.8 72.1 60.7 51.4 65.4 56.7 636 50.3 160.9 65.8 51.8 333.9 106.2 63.9 433.5 42.3 49.9 75.6 445 74.4 58.5 51.6 137.5 595.4 51.2 86.3 107.7 79.3 51.7 70.2 66.7 49.4 53.9 53.7 56.8 239.3 49.7 190.8 1119.9 48.9 76.9 53.3 51.5 52.7 63.6 218.5 692.1 55.7 54.4 49.5 48.7 53.9 60.1 47.1 51 55.3 58.9 48.2 115.1 54.3 49.2 69 674.8 75.1 54.2 51.8 55 683.9 53.2 50.9 60.1 53.1 55.9 56.9 46.7 420.8 61.2 62.3 55.3 54.8 54 191.6 87.3 62.6 97.6 48.3 54.6 126.4 67.1 54.6 65 195.5 338.9 2965 1030.6 66.3 60.4 150.2 123.7 1372.9 991.1 424.1 113 737.1 58.3 56.5 56 58.3 52.4 68.9 90.6 50.4 49.8 54.5 51.2 45.4 317.6 120.9 147.1 50 58 57.5 53.9 45.7 60.6 281.6 50.6 49.1 54.4 50.8 76 58.9 51.1 48.9 55.5 49.6 55.4 118.3 64.4 55.5 103.4 1037.7 57.8 216.1 50.2 49.4 155.3 64.7 632.9 240.3 318.8 206 50.8 130.3 56.2 263.1 68.4 54.3 49.2 56.3 52.9 135.7 1208.1 281.1 8823.1 51.6 291.7 61.1 96.4 58.4 121.9 85.9 49.8 70.2 48.9 50.2 179.4 257.5 279.4 610.1 58.8 71.9 57.5 64.3 1132.4 114.6 82.1 51.4 59.4 499.4 61 589.1 63.4 391 251.9 419.4 677.8 184.6 345.6 66.1 66.9 62.2 60.4 67.3 53.4 651.2 52.7 45 404.5 75.5 71.6 47.8 63.2 56.4 147.6 375.4 52.4 47.2 79.6 340 477.1 203.7 93.3 63.3 57.8 53.6 180.1 53.7 138.8 111 54.1 133.6 49.6 71.4 73.6 53.5 148 54.4 49.3 276.8 80.3 135.5 93.8 60 52.4 52.4 54.8 47.4 57 62.2 52.3 51.4 47.7 251.9 62.8 48.2 48.1 61.4 51.2 53.8 53.4 52.6 51.3 56.8 56 60.7 53.2 58.4 52 56.5 55.1 53.3 54.9 49.8 54.2 51.9 229.6 62 155 53.5 54.2 56.1 302.4 2165.9 2282.7 51 50.1 50.9 52.8 49.3 78.1 55.4 489.3 707.9 215.1 53.1 55.4 51.3 383.3 72.1 55.7 50 86.6 80.4 52.2 54.9 46.5 52.8 46.9 163.1 415.8 61.8 112.3 144.1 402.4 67.3 50.5 48.3 65.8 88.7 201 56 55.2 106.1 53.6 918.1 57.9 121.9 52.6 53.7 890.4 88 54.5 57.9 73.4 156 527.7 51.3 1790.3 437.6 67.5 112.1 1992 55.1 75.4 371.7 53.3 136 46.9 105.3 416.1 69.3 52.3 53.1 57.9 1264.5 49.3 159.8 98.6 320.7 127.5 235.9 2732.3 77.5 51.6 54.8 51.1 12885.4 46.2 618.2 119.5 131.7 79.8 328.4 227 59.6 738.5 247 135.5 764.6 73.6 48.5 64.5 49.1 48.2 95.9 55.2 174.7 24976.2 51.5 706.9 436.7 504.2 71.9 235.4 330.8 56.4 14147.8 5021 15959.6 15159.8 65.4 47.9 595.9 57.1 59 84.5 48.1 49.2 574.8 48.3 68.5 50 69.9 49 74.4 49.7 52.5 74 128.9 64.1 49.5 1383 2476.5 53 136.9 252 74.6 306.1 89 56.3 176.3 816.4 254.2 191.4 512 50.7 49.8 101.1 1693.1 49.4 55.1 83.3 82.5 117.7 53.6 479 55.9 578.9 1185.4 57.1 43.1 256.5 51.3 142 173.5 125.8 54.5 48.7 64.9 67.6 71.3 47.3 85.2 140.6 53.5 188.6 284.7 55.9 320.2 220.6 50.6 294.7 86.9 56.5 90.5 99 124.2 50.9 130.2 731.1 207 235.9 68 59.2 1347.1 120.2 74.7 113.1 368 105.6 134.8 700.7 118.7 73.3 365.9 84.7 66.3 539.3 637.8 61.9 166.1 83.6 94.8 56.6 131.9 55.4 85.2 75.7 59.8 145.7 51.9 63.9 1522.6 76.9 53.2 52.6 62.3 473.4 56.7 1197.5 753.1 63.3 49.6 51.8 200.1 162.7 384.5 77.2 92.3 125.5 409.6 59.5 68.3 71.3 54.6 50.3 1572.6 48.6 79.8 63.7 168.3 116.4 57.5 57.6 1281.8 89.4 59.4 160.3 50.3 65 84 245.7 47.6 87.5 171.5 68.7 62.8 59.3 53.9 267.3 51.9 43.9 63 48.3 50.8 50.4 51 49.8 47 49.9 49.8 49.2 45.6 54.2 53.2 54.9 52.1 50.2 57.1 50.3 60.5 54.9 48.4 55.3 55.5 60 51.8 130.1 57.1 93 72.6 580.8 52.9 1390.2 1242.7 56 107.8 49.7 60.6 54.6 51 59.2 78.7 216.7 50.9 90.2 51.3 55.6 51.5 54.7 181.6 447.8 80.2 392 52.7 59.2 53.2 1048.3 49.7 64.5 60.4 66.4 43.2 218.4 6753.5 48.4 160.8 460.3 53.4 48 156 56.2 53.2 73.8 144.6 56.3 50.7 50.9 292.8 760.8 57 444.6 104.1 90.4 137.6 83.7 170.1 58.5 53.6 50.8 64.3 58.3 54.2 63.1 54.2 63.2 64.4 50.6 1801 50.8 130.3 94 61.2 87.1 50.9 73.3 611.1 60.2 1901.1 1408.3 55 158.4 1807.5 886.7 54 426.2 960.4 100.2 192.5 366.6 70.9 501.9 203.1 51.4 50.4 62.5 54.3 49.7 57.6 57 119.5 150.9 51.8 60.5 134.7 417.1 147.1 51.9 76.7 74.3 143.6 155.4 291.8 49.6 153 65.6 51.3 57.6 57 52.9 69.5 136.6 57 161.8 112.8 981.5 54.8 78.6 1045.1 60 50.9 51.4 177.1 78.9 55.8 261.3 68.6 134.5 103 496.7 113.8 408 62.5 55.4 84.4 351.2 59.9 51 53.9 63.9 54.1 98.1 74.6 59.8 49.7 395.9 45.9 58.4 62.4 56.8 46.6 64.1 56.8 346.1 95.3 53.7 58.9 391.9 56.4 73.7 87.7 55 214.1 215.9 174 233.6 57 91.9 145.4 53 50.8 61.1 133.2 136.6 57 55.7 61.5 52.4 53.2 187 55 50.8 50.3 59.4 106.4 59.7 2196.8 58.4 107.2 117.6 83.6 58.1 519 293.6 455 55 1024.9 282.5 4923.2 52.2 50 49 50.6 92.7 52.7 55.7 212.8 237.9 237.4 54.8 56.2 126.5 78.3 113.1 58.1 214.1 67.3 65.8 190.1 53.2 50.8 55.3 377.5 248.7 57.8 57.6 53 186.8 1557.3 174.5 51.4 431.8 177.2 51.3 52.7 51.6 60.3 59.9 486.9 49.8 1746.3 59.5 80.2 59.9 51.4 1278 54.2 93.5 47.8 152.8 53.5 51.9 53.5 1489.6 319.6 50.5 56.8 60.6 55.9 50.6 47 450.5 97.4 48.1 47.3 2629.6 109.3 1989.4 1629.4 54 53.1 558.2 61.3 57.9 50.1 1955.7 51 123.8 62.9 51 63.3 52.4 69.5 48.4 55.8 54.6 55.7 65.4 1205.5 120.7 377.3 207.4 123.7 65.6 507.1 111 46.9 102.7 51.7 56.4 90.7 83.2 52 87.1 80.8 111.7 50.3 49.9 104.7 104.7 1021.6 68.1 172.7 51.9 315.3 157.6 50.9 357.5 178.3 965.2 662.5 722.9 147.2 192.3 423.3 57.4 55.2 417.2 977.9 231.2 61.8 66.1 309.9 145 708.9 285.6 72 61.1 75.8 204.3 416.4 68.6 74.9 48.5 151.9 177.1 699.2 53.7 56.6 85.4 74 49.9 45.6 110 50.8 43.2 49.8 52.2 51.5 48.1 71.7 50.9 50.6 51 64.4 59.7 62.2 60 58.7 110.8 100.2 273.5 106.2 1028.1 1371.7 54.1 5278.4 49.8 53.8 393 56.2 251.3 120.5 129.3 53.3 480.8 53.8 56.1 49 3044.5 64.9 64.6 59.2 522.2 51.8 407.6 328.7 64.3 51.9 53.1 56.2 316.3 3010.5 104.3 156.2 240.1 48.7 55 52.9 55.7 51.6 491.2 153.7 271.6 104.5 88 98.6 324.1 76.4 89.2 93.7 81.6 53.8 61.2 89.3 212.8 488.9 55.8 59.2 60.9 93.1 69.8 246.5 322.8 53.5 63.7 65.8 65.4 500.3 59.4 59.2 182.9 94.8 55.5 125.1 329.1 58.5 109.3 221.4 350.3 103.9 53 447.4 74.8 55.5 170.1 101.9 53.2 117.7 60 122.6 651.2 119.5 579.4 432.1 66.8 1216.1 115.6 543.8 50.6 47.5 53.3 49.4 192.8 273 46.7 50.6 121.9 185.5 183.3 48.8 260.6 363.1 110.5 364 53.7 116.1 47.6 52.2 51.5 47.9 132.7 344.2 105.8 469.8 102.2 79.3 49.2 47.2 67.7 71.1 48 67.7 115.1 114.6 51.8 46.5 96.2 55.8 78.8 83.1 59.6 52.8 59.7 50 51.7 54.2 62.4 54.5 64.8 48.5 47.1 55.9 55.5 51.4 47.3 95.9 146.8 77.2 61 51.6 51.2 50.8 52.1 46.3 59.8 123.5 84.5 151.7 57 88.6 57.5 81.1 52.2 205.6 50.9 52.4 58.6 48.4 48.9 144.8 257.5 56 51 53.5 58.6 52.7 63.6 73.2 74.1 52.3 68.7 58.5 58 62.7 51 70 50 53.9 48.1 68.4 48.5 55.6 63 51.5 66.4 56.3 52.4 60.1 57.5 61.1 52.8 115.9 267.5 69.3 51.8 57.2 51.1 53.2 315.2 65.4 63.4 308 54.1 71.7 55.8 52.7 337 51.7 67.1 45.9 74.1 129.2 62.9 75.7 64.6 56.9 471.3 774.3 54.9 55.6 53.4 61.2 49.7 913.9 2119.6 59.7 48.8 47.7 61.4 42.7 48.5 55.9 49.1 53.6 49.8 262.4 75.4 60 49.8 50 48.1 52.2 84.3 51.3 86.9 466.9 56.5 50.4 63.5 552.8 632.7 87.3 274.2 365.4 55.9 118 1840.8 207.6 73.5 69.7 139 175.1 82.2 49.7 133.6 72.9 1404.8 166.7 63.6 109.3 51.3 512 58.7 66.3 59.7 324.4 55 521.9 226.3 259.9 54.1 90.2 121 49.7 51 254.5 69.1 205.4 194.4 384.3 439.7 68.1 464.1 64 51.2 52.7 56.8 468.9 55.3 53.7 53.3 234.4 327.1 50.2 213.5 317.7 149.2 1164.9 59 907.3 174.9 50.7 49.6 56.5 52 89.4 1491.1 71.7 344.5 190.4 124.6 2775.5 59.5 83.7 55.7 71.3 54.3 1941.3 1011.2 6197 81.7 619.5 56.4 50 54.3 187.5 57.6 120.3 55.4 51.1 59.6 56.1 68.3 1084 69.2 49.3 62.8 595.6 49.3 48.6 99.8 51.6 52.4 54.6 73.6 110.1 157.9 65.5 238.7 54.1 214.3 178.3 138.1 98.9 52.6 84.2 73.9 499.3 462.6 52.9 65 78.2 135.6 270.1 160.8 61.6 174.9 47.5 141.5 63.6 81.4 495 149.4 61.8 50.6 78 51 61.2 62.2 155.1 138.3 53 187.2 66.8 109 48.9 69 50.4 54 69.4 112.5 484.9 348.2 421.9 58.2 56 297.4 53.9 110.6 64.9 410.9 60.7 63.5 54.7 196.7 104.1 48.8 129.6 48.5 67.8 429 52.7 110.4 146.6 66.5 50.2 54.6 85.1 264.6 185.7 273.6 97.4 53.2 130.2 72.4 64.6 55.4 195.5 142.5 61.8 58.7 123.4 46.5 194.3 53.8 743.9 177.3 812.5 91.5 58.5 58.5 48.6 53.7 56.6 107.5 114.7 55.3 265.6 347.7 613.7 998.7 110.9 55.7 46.7 56.1 78 109.9 312 584.4 251.7 1344.5 52.9 270.5 57.3 50.6 56.4 48.8 135 51.4 79.5 52.1 682.6 668 56.1 69.9 250.9 148.5 1663.7 57.8 295.8 63.5 46.4 68 72.8 589.9 773.9 76.5 52.1 103.4 210.4 51 123.2 126.5 53.8 50.3 73.1 70.8 87.6 89.7 236.7 309.8 287.1 405.2 57.7 137.7 59 54.6 49.3 55.9 48.9 131.9 57.6 723.1 54 60 58.5 167.2 183.2 74.8 49.4 53 47.4 53.2 65.5 91.7 52.5 196.7 83.5 192.4 55 51.9 1129.6 481.8 180.2 269.5 486.5 93.9 121 561.4 103 72.9 52.7 73.3 53.6 77.1 92.5 78.3 767.6 63 56.4 511.9 57.8 58.2 55.7 182.6 139 54.9 130.5 81.1 54 127.4 54.4 56 51.8 57.6 57.7 66.5 49.7 53.5 66.5 152.1 74.4 51.7 60.5 72.9 59 49 58.7 52.6 153.7 230.5 56.5 1831 56.8 53 56.8 54.1 83.1 70.6 53 68.4 53 125.8 69.7 66.7 61 73.9 172 49.6 148.4 63.7 111.6 162.5 102.8 51 50.2 51.9 162.1 97.4 66.6 58 101.5 58.6 163.2 55.2 88.8 175 75.4 49.3 62.8 529.9 773.4 47.8 263.9 190.2 259.3 56.5 47.4 137.6 77.7 274.6 553.8 48.2 51 119.4 63 47 54.9 62.9 81.3 78.9 61.4 100.1 158.7 218.4 93.9 70.4 51.5 58.8 89.1 77.8 73.6 83.7 81.6 48 61.6 49.1 78.7 49.1 92.8 194.3 203 220.2 88.9 57.7 49.4 54.3 49.1 316.8 66.8 129.7 275.3 55.2 128.3 371.2 52.8 66.1 62.2 59.8 61.1 48 89.1 133.2 64.5 53.6 87.8 92.6 133.4 352.5 95.4 88.8 137 55.5 85.1 50 117 45.3 124 46.9 343.3 50.7 207.6 98.8 62.3 62.1 50.4 59.2 47.2 53.9 384 62.8 63.2 66 159.6 242.2 48.4 62.8 65.2 52.3 78.2 102.6 119.9 59.7 48.1 81.3 65.1 125.6 142.9 65.6 49.8 51.9 48.7 144.2 298.2 894.7 55 58.1 53 198.7 53.6 53.7 60.5 53.6 74.3 131.9 102.9 59.9 48.8 228.9 57.3 60.2 66.8 61.3 51.6 207.8 68.4 59.1 93.6 50.3 52.2 55 283.8 74.9 63.1 109.7 95 52.9 51.3 49.4 77.9 763.3 47.4 50.4 53.8 70.6 248.4 66.8 49.2 63.4 129.2 70.6 55.6 99 154.1 54.3 55.6 194.4 55.4 49.3 55.7 47.6 63 53.2 1641.1 56.3 82.6 136 62.9 55.4 64.8 49.6 51.8 54.7 100 72.4 66 58.9 53.3 76.4 50 52.5 54.9 59.2 135.8 66.1 70.3 60.4 125.6 363.2 329.7 65.4 84.1 83.3 50.5 125.6 187.1 51 59.5 50.7 465.5 56.7 131.8 63.2 50.1 52.9 64.8 64.9 103.7 66.3 62 55.7 48.7 56.7 47.4 65.4 73.8 50.5 98.2 52.1 63.9 67.3 53.4 55 54.7 71.4 50.4 162.4 77.1 51.2 113.4 51.6 55.5 54.5 59.8 636.7 58 59.1 101.2 173.9 55.4 58.7 699.9 64.5 258.9 113 69.7 286.8 80.2 45.3 50.8 72.4 64.3 380.6 50.8 87 58.7 55.3 59.5 102.9 45.9 50.8 51 163.4 86.3 64.3 53.4 316.9 48.3 52.9 86.7 97.8 56.1 61.6 50.9 62 76.9 301 55.5 52.5 59.2 50.2 73.6 111.5 52.6 84.6 53.5 198.1 242.8 59 106.1 52.3 50.5 65.3 96 143.4 48 60.9 235.2 101 53 59.7 323.7 703.9 51.9 51.8 44 50.1 44.7 54.7 48.1 89 852.2 55.8 59.7 168.8 72.2 398.8 76.8 259.2 69.3 196.8 49 507.7 56 54.3 47.2 48.6 57.2 112.5 122.3 91.3 51.2 54.2 50.1 49.1 49.3 53.7 83.8 53 67.1 80.6 55.3 69.9 125.7 64.8 871.9 54.3 51.5 62.7 95.3 81.3 137.6 58.5 58.2 62.5 68.8 56.8 51.3 85.8 63.7 48.6 50.3 57.1 57.5 46.7 94.7 727.6 84 58.2 55.5 46.7 60.2 67.6 325.1 52.9 51.4 278.7 129.5 177.3 407.7 48.7 54.3 65.1 154.4 265.1 58.7 48.8 102.2 57.4 43.2 56.6 77.4 63.2 49.5 52.9 198.2 61.5 54.4 57.3 544.2 1007.8 78.7 1288.9 57.9 219.9 112.6 422.7 231.6 48.5 48.4 60.7 46.6 54.7 48.5 56.2 56 49 54.3 52.2 50.5 127.9 164.9 61.2 52.3 50.4 48.3 133.7 67.8 169.2 68.5 50 114.2 60.3 51.7 61.5 266.7 52.1 71.3 114.1 72.2 60 207.1 65.1 62.9 91.9 201.8 48.2 49.2 154.4 51.3 58.7 59 55.2 52.6 80.6 74.1 229.7 51.5 48 559.5 736.3 2348.7 228.7 211.6 64.4
52.9 52.6 53.9 62.2 77.8 55.2 51.2 54.2 49.6 57.4 48.3 52.6 56.1 57.7 54.7 57.3 61.2 60.3 78.6 49 68.3 65.9 55 57.8 50.2 54.8 52 49.6 106.9 58.6 82.1 48.6 278.4 70.7 96.8 61.5 73.4 58.8 56.2 364.7 54.9 109 52.6 59 54.4 53 990 51 55.5 55.5 51 53.2 66.1 57.8 76 54.9 67.4 59.6 51.4 57.5 67.5 67.3 344.7 56.1 57.3 65.1 54.2 74.5 66.8 61.1 60.8 53.4 50.2 57.8 73.2 51.7 47.1 75.3 82.3 53.4 59.2 67 52.5 61.4 59.2 56.3 84.9 64.7 81.5 55.7 55.9 260.9 136.9 58.8 57.9 53 47 55.7 69.5 53.6 48.4 67.1 91.5 61.7 78.7 58.7 61.6 59.7 62.4 161.8 332.1 62.9 90.5 107.2 58.9 221.7 76.1 65.9 49.1 55.7 57.2 64.1 50.6 60.8 65.3 54.7 63.9 85.7 73.4 57.8 63.1 53.3 104.2 114.2 50.6 149.7 53.1 116.6 161.2 144.9 136.6 86.7 60.3 196.3 61.3 55 145.1 59.1 59.5 60 123.3 56 100.6 56.4 59.3 56.1 55.8 266.4 71.5 60.9 104.4 59.1 61.5 47 122 857.8 86.5 62.5 56.7 52 2313.3 2824.3 58.3 424.8 77.8 65.5 52.4 110.7 71.5 79.5 139.7 55.4 176.1 51 74.9 93.9 57.8 95.4 516.3 236.8 54.8 449.7 55.3 126.7 53.5 116.3 78.3 57.8 58.7 59.3 96.6 55.4 57.7 58.2 54.6 66.4 55.7 58 47.2 55.7 55.2 55.2 110.5 50.4 51.6 53.6 57.9 58.9 50.6 59 339.5 312.7 146.9 80.3 69.4 74.7 109.1 67.1 51.2 50.9 59.7 64.1 53.7 53 68 55.7 52.1 58.6 50.8 109.2 53.1 63.1 57.5 87.3 75.9 106.6 273 65.7 76.3 60 73.9 54.9 129.8 183.3 88.5 103.2 98.4 89.1 136.7 53.1 239.8 80.7 62.9 53.9 69.8 54.4 58.4 183.8 196.7 67.2 69.5 68.6 75.1 50.7 87.6 67 53.6 56.8 51.8 273.6 55.6 54.5 54.4 53.5 51.6 53.1 50.8 56 56 58.5 55.7 52.3 57.4 78.4 152.1 56.4 56.4 505.7 610.5 49.9 56.1 58.1 255.6 19633.1 11104 14208.7 47.4 11738.7 1359.4 52.7 138.5 58.1 56.9 59 55 60.9 4873.6 58.1 53 566.7 170 747.4 136 2448.6 56.4 59.5 56.6 57.7 83 59.1 68.3 100.8 69.5 70.9 59 356.5 55.2 53.1 57.6 86.6 52.2 50.3 52.2 67.3 56.4 60.5 87.9 50.8 59.4 65.8 168.7 47.7 55.5 49.9 52.3 85.5 53.9 52.5 55.4 53.7 64.7 498.6 72.7 94.2 58.5 61.7 51.8 1903.2 58.7 51.3 66.3 50 50.1 53.8 54.8 61.9 78 52.8 58.7 52.9 56.7 52.7 50.8 68.2 62.5 49 52.5 51.1 53.4 60.8 58.6 64.7 834.7 79.5 56.1 55.6 62.9 63.2 54.7 54.7 50.1 65 52.7 55.2 58.3 59.1 58.3 50.5 59.2 59.5 53.4 54.1 50.5 47.3 65.3 51.1 58.3 54.2 57.2 59.6 52.7 54.6 67.9 63.1 180.5 2113.9 55 1363.3 55.1 69.2 116.2 54.6 64.3 53.5 69.2 181 123.6 67.3 51.5 60 70.4 138.7 131.6 48.7 50.9 54 107.3 59.2 62 62.5 52.4 73 2002.3 55.1 55 52 54.7 90.2 74.5 370.8 51.1 53.6 54.2 60.8 62.5 55.4 83 54.6 50 57.3 859.3 1976.9 341.1 101.4 54.3 47.9 62.3 1119.5 69.5 71.6 87.4 68.7 54.6 50.5 74.6 177.4 61.5 246 95.8 264.4 61.3 53.1 54.4 57.6 162.1 48.8 60.6 57.1 64.3 55.3 69.5 110.4 66.5 60.7 186.3 63.6 222.2 53.4 58.5 194.7 253.4 406.5 262 60.8 57.2 58.4 54.6 60.5 69.6 737.7 365.9 64.8 78.8 55.8 53.5 59.9 77.3 56.5 56.3 51.5 78.5 96.1 62.1 60.5 50.9 117.1 51.7 67.1 54.7 385.8 108.4 57.7 58.2 49.9 50.9 59.4 53 61.8 59.3 49.5 55.5 91.2 72.9 57 61.6 62.5 83 52.1 73.7 120.8 68.9 52.3 61.2 58.8 62.9 57.7 60.8 53.7 54.9 177 175 136.5 109.9 58.1 56.3 65.1 71.6 64.2 62.6 560.6 77.1 56.5 55.5 65.4 49.3 55.4 53.6 58.2 51 50.6 343 54.9 51.5 68.6 449.1 343.4 58.5 49 60.2 198.6 74.1 116.3 241.5 179.9 356.5 76.8 63.5 56.7 477.6 92.9 56 65.2 53.5 146 66.5 57.3 2500.3 54.2 1888.6 2816.5 57.5 160.1 60.3 88 50.4 60.8 59.9 64.6 85.1 57.5 60.5 62.8 372.3 155 586.7 57.2 67.8 62.5 54.1 55.2 49.4 61.9 64.3 245.5 222.9 61.5 54.4 55.8 55.9 58.2 50.7 56.6 60 262.1 56.6 51.9 90.7 64.4 54 52.9 55.2 245.9 484.9 1416.5 53.1 50.9 54.8 54.9 96.2 50.6 57.4 62.1 53.6 51.8 55.8 82.9 60.6 155.6 136.7 50.9 54.8 808.2 59.4 220.8 546.6 1208 52 309.8 52.2 255.2 311 53.9 54.6 45 53.7 226.2 61.9 58.5 51.9 348.1 73.2 54 1594.8 797.4 60.7 55.9 66.8 54.6 53 56.4 52.5 194.8 51.4 59 67.9 62.4 196.5 5502.9 72.5 54.4 55.5 57.7 80.9 106.2 49.9 115.9 57.5 55.4 55.7 49.1 54.8 56.2 217.5 55.1 57 127.4 88.7 50.9 334.1 58.8 51.3 59.3 69.1 71.4 54.4 71.2 89.6 48.2 58.3 63.2 50.8 64.3 1922.6 69.2 1773.7 53.6 2335 66.1 387.7 58.8 57 65.4 68.6 54 121.2 62 55 54.9 55.4 168.1 58.3 115.4 69.6 125.8 74.9 58.8 61.7 80.9 85.4 82.2 83.2 81.1 1775.8 103.6 202.2 71.4 50.9 65.9 77.8 101.7 53.6 52.4 58.2 58.2 59.5 57.4 68.8 101.6 8646.9 57.2 14224.4 59.5 61.3 56.3 56.1 6037.3 91.4 56.9 55.2 52.4 53.7 54 57.4 56.8 53.9 47.7 52 61.3 63.5 62.8 74.9 68.7 46.9 57.9 53.9 55.9 59.4 124.5 323.7 61.3 141.3 49.3 56.3 315 83.6 51 52 5423.8 56.7 57.2 53.1 59.3 63.2 57.8 56 58.8 75.6 61.4 47.3 55.7 50.3 53.8 68.6 57.6 54.1 60.5 80.9 52.2 69.2 51.4 51.4 50.9 58.5 50.7 57 54 57.4 484.1 112.7 81.3 61.4 149 51.3 60.3 356.8 543.1 52.6 66.7 168.5 509 65.3 78.4 146.7 83.4 210.8 112.5 76.5 55.1 50.9 58 47.3 53 52.9 51.8 55.5 60.4 60.4 53.7 53.4 59.9 58.5 56.4 51.8 51 54.9 68.4 56.6 58.1 51.1 49.1 175.6 85.1 61.7 208 53.3 76.1 53 136.5 63.2 51.7 72.4 296.5 58.1 58.1 66.3 68.5 332.2 57.1 143.4 937.5 52.7 59.1 68 74.6 56 59.8 72 51.7 68.3 56.5 51.8 204.4 139.3 58.1 58.8 66.4 54.3 63.8 57.3 61.4 68.7 50.8 52.5 50.6 55.1 49.8 74.4 65.5 185.8 75.1 53.4 54.7 70.8 50.2 104.3 68.9 60 93.9 54.9 56 53 59.7 55.3 74.9 61.6 133.4 79.6 57.9 145.3 52.5 67.9 62.8 64.5 70.8 63.6 61.6 151.5 230.5 56.1 49.1 60.4 62.2 51.4 131.3 52.7 56 55.7 111.5 57.3 55.9 107.9 52.7 64.6 50.8 68.3 69.2 68 57.8 55.8 1446.8 49.5 59.4 55.3 51 1458.9 56.1 68.2 81.1 50.5 54.7 536.2 52.8 50.9 1327.3 45.9 129.2 1249.3 49.6 60.9 52.4 108.5 86.9 1373.3 61.3 62.4 52 60.2 52.1 876.9 53.8 437.5 74.3 54.2 63.7 55.1 57.2 137.5 49.4 59 62.8 150 120.3 232.6 173.9 66.3 50 727.6 58.2 61.4 102.9 75.6 835.7 607.6 50.7 98.7 64.1 54.8 98.4 190.9 165.6 526.9 502.6 383.4 3812.1 491.5 53 157.3 182.8 162.5 262.1 84.5 134.9 129.1 230.7 81 60.4 81.2 422.8 71.3 53.6 56.3 59 51.3 52.9 393.2 49.7 54.8 54 2740.3 341 123.8 58.4 53.2 61.9 53.6 79.1 286.2 239.3 436.1 123.8 650.9 54 322 177.6 88 68.6 49.3 83.1 56.2 61.5 53.6 46.8 351.6 56.3 168.5 56.5 49 53.1 48.2 63.9 54.2 51.5 59.8 102.3 56.6 106.5 95.9 65.7 269.3 178.4 65.1 50.9 56.7 54.7 56.1 51.3 128.5 55.2 48.7 71.4 59.1 53.7 59.8 49.9 52 54 63.8 54.4 48.6 70.1 55.7 114.9 54.5 192.8 56.8 134.5 82.3 215.6 236.5 153 84.3 49.7 80.2 59.5 63.1 76.6 56.5 52.8 54.4 52.4 53.7 57.5 52.8 44.9 57.2 8021.6 55.2 170.7 52.8 50.9 52.1 283.1 149.8 1514.1 52.9 437 166.3 131.5 879.9 54.1 206.6 121.6 623.4 1277.8 64.9 157.3 183.3 58.2 166.1 59.8 218.7 55.9 90.5 68.3 77.5 79.9 260 58.3 51.5 59.3 324.3 584.6 73.6 104.2 51.1 60.6 56.8 63.5 61.5 933.4 359.2 88.3 58.8 51.3 334.2 57.5 78.7 53.9 75.6 75.3 96.7 135 57.1 1483.5 57.2 117.3 78.3 53.6 49.9 51.5 49.4 50.2 486.5 1648.7 255.4 1057.8 58.1 51.3 51.2 54.1 2823.3 752.2 480.4 19554.8 51.9 164.7 54 105.1 59.2 57.6 68.5 57.4 51.3 69.5 93.1 65.6 55.2 53.8 59.5 1455.9 79.7 2537.1 418.7 54 57 57.2 1264.9 257.8 48 55.5 56.5 54.4 57.9 637.4 61.4 62.7 83.4 49.7 1410.4 452.6 54.8 86.8 64.6 78.4 61.5 473.8 237.6 83.8 80.7 122.2 140.4 107.5 302.4 99.1 97.6 55.7 56 51.2 60.1 68.7 54.5 72 74.3 335.3 221.5 70.8 77.1 52 80.9 56.4 55.6 68.4 56.1 65.7 93 848.6 68.1 55.7 48.7 50 54.6 53.6 678.9 57.2 56.7 174.8 480.1 126.6 50.7 50.7 104.1 49.7 81.6 67.1 127.7 55.2 67.2 51.5 53.6 77.9 191.5 64.4 100.5 53.8 62.7 51.1 58.5 53.5 57.7 54.5 55.8 54.1 56.4 58.4 59.6 407 64.7 66.7 53.4 75.1 219.4 53.1 438 1314.9 5738.7 62.5 2531.3 48.1 1785.1 1843.8 438.4 196.8 56.5 55.9 216.2 62.5 54.3 50.4 46.6 47.5 55.1 51.7 169.5 175.1 60.1 555.1 94.2 58 60.4 134 55.7 52.8 60.8 97.7 508.6 123.6 168 54.4 62 69.9 65.7 156.1 56 55.6 212.4 56 52.4 55.7 66.2 69 52.6 64.8 46.6 52.8 52.5 58.2 113.6 54.7 79.6 53.9 54.5 55.2 103.4 51.1 56.8 64.6 73 54.9 95.9 1794.4 54.9 93.2 54.7 54.6 56.2 78.6 55.9 96 52.7 51 55.7 53.5 59.4 61.8 152.4 87.6 74.2 53.5 52.9 51.8 50.1 59.7 58.7 133.2 89.6 53.5 63.3 57.1 150.3 234.1 53.1 53.1 3406.6 70.9 47.3 49.6 55.6 312.6 53.1 50.5 87.5 150.1 155 92.3 92.2 57.3 398.2 53.5 51 65.9 57.2 81 54.8 243.5 55.1 229.2 51.8 87.5 54.5 58 49.5 62.7 93.4 47.5 54.4 166.1 70.6 56 55.7 52.5 64.2 60.4 94.8 67.7 60.2 52.5 51.2 47.4 136.1 573.3 55.5 48.7 51.7 85.5 81.1 58.8 64.1 60 44.7 59.4 52.1 61 54.6 55.4 58.9 76.3 56.9 55.8 55.7 209.9 53.1 58 109.1 390.4 82.9 86.2 75.4 179.3 171.3 491.9 307.2 63.7 574.7 67.1 141.1 62 84.7 58 95.2 52.7 520.3 54 332 225.6 58.7 410.8 252.6 68 138.1 57.5 53.5 66.1 55.4 50.7 56.6 54.8 55.3 56.7 52.7 57.4 534.5 94.7 54.6 52.2 119.2 58 67.6 55 50.9 58.2 105.6 71.2 51 46.1 273.1 347 94.3 53 64.2 52.9 51.7 49.8 59.2 54.4 89.4 83.4 84.7 55.8 53.5 53.5 53.7 54.2 79.4 97.6 122.7 193.8 60.1 54.8 56.4 54 49 52.1 50 58.2 50.5 106.9 444.4 321.9 59.1 64.9 89.9 49.7 54.3 56 56.3 61.4 1428.2 2091.9 3313.7 64.3 140.5 729.6 2956 90.3 626.2 58.1 517.2 47.4 58.1 853.7 58 309.6 624.6 1592.8 102.3 108.4 644.7 653.5 616.2 797.3 63.6 1660.7 379.1 54.2 92.1 67.2 2735.8 66.1 450 418.7 109.2 52 58.7 49.2 50.8 5733.5 200.4 534 5080.5 2322.5 1503.5 4100.6 242.3 830.4 55.3 6704.1 125 52.9 52.5 57.4 478.6 2184.6 1871.7 85.6 761.1 306.9 66.7 49.3 55.1 64 53.5 123.4 56.7 66.9 58.6 71.6 56.7 65 61.7 115.3 57.3 58.4 59.2 206.5 59.9 122.1 67.9 86.3 138.5 57.6 56.6 45.5 58.9 90.9 87.3 57.9 68.6 53.2 65.5 53.5 59.6 83.3 63.5 87 57.7 538.9 67.1 62.3 283.9 83.6 52.3 71.1 272.7 86.9 105.5 65.7 66.3 844.8 59 73 50 52.2 54.4 80.1 54.2 79.7 76.4 58.3 72.2 86.4 54.5 55.2 57.8 465.6 70 71.1 56.4 56.2 882.2 57.6 133.4 72.6 382.9 52 53.7 292.6 3005.7 6983.8 56.5 56.7 51 67.8 63.7 51.6 258.7 55 52.9 49.4 72.4 63.5 67.1 83.5 55.1 91 70.5 62.6 51.5 56.5 54.3 55.6 162.5 55.8 123.7 49.6 52.9 52.6 49.7 59 255 99.8 69.9 1041.6 51.9 58.9 52.5 51.3 57.9 63.7 58.9 56.2 59.8 53.2 61.3 60.3 60.2 60.3 137 59.2 89.2 59.2 123.3 251.2 59.3 57.1 72.8 64.5 63.9 63.5 62.1 54.3 55.6 50.3 51.2 73 58.8 52.8 58.4 66 54.7 104.5 44.3 342.5 71.7 58.7 174.8 2359.7 143.2 659.9 157.8 50.9 131.2 53.6 57.2 62.1 57.9 7294.1 53.3 61.5 270.7 66.6 229.3 66.9 82.1 593.7 82 302.2 257.9 68.2 124.8 72.6 384.6 52 58.3 67.8 77 95.7 51.9 49.2 53.4 49.8 53.4 53.5 61.5 58.5 67.4 55.7 323.2 53.2 60.3 59.2 54.3 49.2 69.9 62.7 56.5 65.7 54 1176.1 54.6 61.9 58 51.7 55 52.8 64.9 178.8 232.4 69.1 115.4 109 71.2 73.2 124 49.8 57.6 492.9 56.7 61.2 61 59.7 893.2 68.4 69 58 68.1 333.8 92.9 188.9 52.7 98.4 55.1 52.6 191.9 61.5 1453.1 108.9 57.6 57.4 67 149.9 132.4 370.9 53.1 49.1 59.4 45.6 54.2 62 67.7 564.6 3578.8 58.3 49.7 56.9 58.2 92.4 132.8 116.4 87.4 61.3 225.5 72.3 48.8 48.2 99.6 60.7 109.2 46.6 85.9 87 67.4 53.4 75.1 85 49.8 52.6 52.8 75.6 54.8 53.7 58.9 50.2 74.3 51.9 62.9 51.2 76.5 174.9 50.6 74.2 51.8 57.6 58.1 66.7 50.8 434.4 58.9 55.2 57.7 69.3 59.4 71.9 65.8 72.1 59.7 112.2 55.3 54.8 69.5 54.2 56.4 400 58.8 54.7 49.6 51.8 48.5 49.6 57 54 60.9 570.3 296.1 207.3 50 70.2 222.5 376.1 55.6 178.3 114.7 97.3 75.6 62.1 54.7 82 54.6 52.2 54.8 60.9 55.3 204.9 50.3 183.7 72.9 72.6 51.4 547.6 62.9 55.2 58.7 84.6 72.8 87.4 54.4 55.4 79.2 109.4 48.4 51.6 60.8 58.4 55.5 64.4 104.9 55.5 74.7 58.5 47.8 51.4 47.2 50.4 63 55.7 54.6 49.9 58.7 54.5 51.6 57 155.8 52.8 101.7 56.7 103.6 54.9 56.4 51.4 56.4 59.1 56.4 66.6 266 78 50.5 341.2 73 77.8 50.5 48.5 91.1 61.1 120.7 140.4 68.8 48.8 61.7 59.3 49.8 60.5 115.7 57.5 54.4 84.7 791.4 51.6 56.9 50 60.1 65.5 70.4 60.2 57.7 59.5 50.8 50.8 98.1 984.6 557.9 118.3 74.5 70.2 142.5 83.6 139.8 52.2 148.4 318 55.2 52.5 51.1 47.1 217.4 160.5 61.2 70.4 62.8 143 1844.3 63.4 82.5 93 51.3 86.2 1345.7 178.9 58.2 54.8 295.5 110.5 137.4 102.1 852.2 201.7 53.4 144.9 59 60.3 51.6 55.5 67.7 51.6 55.3 123.5 64.9 85.4 54.7 54.3 234 299.1 1746.7 57.8 56.2 59.8 314.5 277 172.1 57.1 56.9 101.4 54.2 50.7 193.7 107.3 56.6 59.3 46.3 59.9 53.7 55.5 188.1 123.2 53 50.5 49.3 65.4 55.2 117.6 1845.3 1616.7 84.9 90.7 2944.7 679 79.1 52.1 58.6 296.5 89.1 70.6 52.4 59.5 57.1 52.5 51.6 433.5 273.8 79.4 52.2 58.7 251.4 55 55.5 55.6 63 721.1 56.9 54.8 57 107.7 579.6 50.3 46.6 57.1 70.8 85 54.4 61.1 60.2 54.2 108.3 61.8 92.1 57.3 55.1 47.4 55.3 51 66.4 51.3 107 70.5 52.8 62.8 77.6 58.6 55.9 68.2 300 59.4 74.4 59.1 59.2 181.9 74.8 69.4 52.8 56.4 85.9 63.6 62.5 53.4 51.8 53.9 81.9 64.1 52.1 67.3 60.3 224 59.9 68.5 54.2 57.1 51.9 54.2 63.6 56.3 131.9 123.4 85.4 48.2 56.9 59.7 65.9 50.9 47.2 56.5 64.8 55.3 48.5 57.6 51.9 93.9 1159.3 60.5 57.1 62.4 47.7 98.9 1021 97.5 78.1 65.8 58.3 48.8 55.6 52.8 60.5 51 59.5 401.3 50.7 62.2 56.2 53.7 69.6 54.7 54.5 199.5 154.2 82.6 49.2 1816.2 64.3 65.7 57.9 55.9 57.2 56 60.9 57.2 73.6 84.4 53.1 56.1 87.5 55.3 58.6 146.9 75.6 67.2 57.4 56.1 54 52.6 47.8 54.2 51.3 353.4 54.8 70.2 55.9 60 84.9 130.2 59 63.1 75.8 53.1 75.3 58.7 77.4 736.3 64.2 56.1 58.3 51.5 50 231.1 52.7 75.1 58.2 184.4 69.6 53 60.2 71.1 64.9 48 63.2 105.9 58.3 58.8 436.8 49.2 57.4 54.1 54.6 64 61.6 64.5 57.3 57 140.4 89 53.8 447.8 52.5 192.7 219.3 94.6 82.8 48.2 49.4 58.6 496.5 56 48.6 61.1 47.8 60.4 88.4 51.5 601.3 136.8 54.9 57.8 188 47.5 97.1 55.5 64.9 53.9 75.1 67.2 57.1 139.5 62.7 205.4 123.5 67.5 106 53.9 112.8 75.2 58 51.5 55.3 88 54.1 53.1 57.1 151.9 65.3 55.1 57.4 81.6 357.6 60.4 47.8 52.2 71.3 60.4 63.7 49.2 53.7 53.4 52.2 54.2 192.2 66.4 85 120.4 54.5 52.2 66.2 51.6 571.2 50 101.1 147.9 54.3 53.2 67.2 57.2 52.4 54.4 58.7 75.6 51.5 58.7 56.3 190.6 136.3 51.3 61.2 576.2 55.3 50.4 52.3 51.9 46.5 74.6 56.8 53.3 72 51.3 54.8 67 52.9 63.3 57.4 55.3 56.1 53.1 58.1 55.4 45.4 72.5 423.4 58.1 63.5 53.5 68.5 59.9 104.9 63.3 58.7 182.9 73.1 442.6 66.9 60.4 53.1 57.7 116.2 69.5 87.3 121.8 81 48.2 142 336.8 260.3 58.1 247.3 55.9 112.4 53.1 156.5 57.3 308.6 75.4 52.5 629.6 60.5 62.9 102.6 51.5 100.2 111 54.6 68.2 54.6 58.9 110.5 108.2 63.7 81.7 67.2 63.3 68.1 60.2 78 70.4 99.1 63.4 56.5 62.3 60.4 67.7 63.4 78.1 802.2 48.2 54.6 84.9 61.7 85.7 81.8 64.4 73.1 54.6 95.7 137.3 431.5 1321.1 134.1 63.1 103.2 58.9 50.5 123.4 195.5 131.5 334.7 58.5 73.6 59.2 60.1 49.8 61 58.1 56.9 73.8 71.7 44.5 56.5 101.2 586 95.9 69.8 67.6 71.2 79.1 115.2 55.2 181.7 66.7 59.5 92.3 73.6 275.6 57 51.8 58.9 68.4 53.4 61.4 56.3 55.5 66.8 74.3 98.7 55.3 231.2 133.5 110.1 59 55.4 57.6 63.6 282.5 75.5 74.8 6231.7 110.4 119.6 55.3 60.2 75.3 72.7 55.2 95.4 54.6 59.6 54.8 91.6 59.1 114.5 51.4 85.6 160.9 64.1 55.8 56.6 56.3 72.2 119.5 99.6 57.8 132.7 519.5 87.9 748.3 52 69.2 1141.7 119.6 322.6 181.3 79.9 164 571.9 53.2 55.1 217.8 56.9 232.5 53.2 58.4 53.8 53.7 57.5 50.9 66.4 68 57.5 54 62.1 55.4 58.1 63.5 56.3 55.5 56.9 77.1 54.6 56.5 65.9 58.3 63.9 143.6 58.6 50.4 107.5 296.8 74.5 58.1 56.1 50.6 50.4 57.4 435.5 62.1 116.5 50.3 57.8 75.2 55.2 51.9 60.3 459.6 48.9 55.3 66.7 46.7 50.3 57.9 57.5 60 65.2 2951.1 64.6 59.8 94.3 62 54.2 74.6 61.2 51.4 53.3 58.1 54.3 115.3 63.3 64.1 52.7 80.3 56.3 53.3 55.6 69.3 63.7 58.3 51.3 58.3 60.7 54.8 55 5328.3 48.7 117.6 67.2 72.1 96.6 134.7 80 153.4 55.8 50 246.4 50.9 59.9 68.9 208.4 74.7 51.8 235.8 47.9 69.1 58.1 47.5 97.1 64.1 55.7 591.6 63 173 103.7 65 169.5 214.1 55.9 52 67.4 76.3 55.4 44.8 53.4 50.1 53.3 52.4 55.1 58.6 58.7 94.1 198 64.5 57.6 66.6 63.7 53.1 49.4 73 47.1 57.8 62.4 56.9 49 54 53.2 61.4 64 48 52 55.6 47.9 57.6 57.8 56.8 58.7 66 133.1 57 54.6 58.9 87.1 90.3 63.8 338.6 725.8 59.5 57.4 61 52.1 59.2 61.9 58 59.5 64.2 55.8 49.1 56.8 48.4 52.5 50.2 49.8 48.5 566 55.9 51.7 52.4 77.2 59.6 62.9 230.4 52.7 4240.1 5188.3 1663.3 57.5 160.9 72.3 768.8 297.9 458.7 177.7 3432.2 113.1 60 965.4 54.8 171.9 121.3 63.6 51.4 58.3 52.8 58.7 54.1 193.1 58.4 57.1 57.2 60.8 78.4 54 54.3 121.2 127.3 356.1 139.8 56.2 52.9 59 76.5 59.2 57.9 567.4 60.9 150.7 50.5 50.3 51.2 135.4 56.8 65.4 60 61.6 94.2 227.9 85.7 62.3 57.7 57.5 55.8 88.2 62.9 1715.8 65.5 57.6 455 169.9 85.1 87.1 52.9 58.3 53.8 76.4 72.3 60.6 51.6 51.7 51.6 79.1 54.2 53.1 75.3 77.4 60.3 48.2 57.4 55.3 303.2 396.3 200.1 50.3 55.9 540.7 242.6 524.1 49.3 57.2 71.2 48.3 53.1 47.3 111.9 76.2 96.3 87.4 91.5 50 66.1 102.3 58.1 57.1 52.3 54.4 52.2 139 60.2 51.1 51.6 62.2 57 51.7 60.5 84.3 66.2 50.9 64.1 52.2 54.5 303.9 53.1 72.4 54.4 54.5 56.5 101.8 58 57.8 56.7 54.7 59.5 52.1 57.1 63.4 74.3 70.5 50.5 55.2 57.3 80 55.7 215.9 61.7 265.2 54.9 73.7 85.7 81.8 52.3 51.5 114.3 57 48.6 51.3 63.1 55.5 56.7 92.4 64.5 60.5 52.9 56.4 57.3 113.7 62.8 51.3 62 58.4 194.1 59.5 50.8 53.6 54.3 79.2 53.4 55.1 56.6 53.8 55.3 62.8 72.7 52.4 60.8 105.1 48.7 49.8 55.8 326.9 57.7 53.9 53.4 68 58.9 84 53.8 164.1 53 52.7 59.1 45.8 60 55.7 55.2 53 85.3 80 373 63.8 295.7 60.6 52.8 62.1 70.3 56.2 94.6 868.5 62.8 51.4 62.8 56.2 57.1 111.7 56.2 186.4 53.1 186.4 63.3 1236.7 991 55.5 53.7 67.7 61.5 61.3 49.1 50 111 170.8 70.4 52.5 74 59.5 57.9 91.7 57.2 51.2 57.6 59.9 100.7 109.5 53.9 133 173.8 51.5 65.3 56.6 59.8 49.1 124.9 52.6 153 127.2 56.1 60.2 52.7 109.4 71 50.8 51.1 50.3 60.2 53.1 69.5 242.3 50.1 50.6 57.5 54.6 62.9 49.5 55.5 52.4 53.5 51.6 59.1 48.3 56.3 52.8 52.1 60.4 64.5 90.5 49.8 55.2 86.2 63.8 56.3 55.2 83.2 54.4 57.7 61.6 61.6 61.7 58.2 56.2 58.1 61.1 173.4 608.4 79.8 49 497.1 102.4 80.7 51.7 56.9 85.8 74.7 63.6 62.1 101.6 74.7 52.9 60.7 80.3 57.8 66.1 129 68.7 200.1 118.1 249.9 311.2 55.4 103.5 56.4 117.3 79.3 355.1 49 85.6 56.5 462.8 167.1 179.7 258.8 54.3 247.4 76.4 376.4 58.3 55.1 88.4 172.5 108.8 54.6 1831.7 59.3 48.8 48.7 54.1 55.3 56 119.7 46.9 52.3 64.3 55.2 60.5 77.7 59 56.4 50.3 130.4 124.9 53.4 73.7 60 54.4 51.7 56.3 173.9 63.1 66.3 52 56.6 311.6 54.5 75.4 57.2 56.2 52.7 50.3 51.4 65.7 55.6 109.3 101.6 51.8 192.6 50.3 53.1 52.6 121.1 53.3 53.6 72.8 58.7 62.3 58.5 58.4 52.9 533.7 56.4 59.3 57.2 234.9 96.1 53.4 124 53.3 53.5 55.5 51.2 62.4 77.9 69.1 242.3 61.3 56.5 56.1 79.9 55.7 57.6 59.3 52.7 61.9 61.3 178.1 53.5 71 50.6 50.8 106 105.2 55.3 73.7 58.4 99.4 52.4 75.2 72.3 66.4 692.2 61.5 110.7 61 69.3 54.7 52.1 55.1 112 290.4 64.2 167.8 55.6 120.9 51.5 57.2 160.8 53 58.1 60.3 50.5 63.1 54.9 129.4 76.5 58.3 49.3 2402.1 54.5 80.3 59.2 53.8 45.8 52.5 66.8 1285.9 68.8 46.4 71 313.2 465.2 65.4 80.1 53.9 54.7 51.7 59.1 57.5 78.9 49.3 57.6 56.4 52.9 54.9 53 106 54.1 53 53.6 69.9 94.7 54.7 54.7 52.3 53.5 58.9 73.1 53.3 50.4 78.3 53.6 51 65.6 54.5 61.9 59.8 54.3 56.3 48.8 59.5 52.2 50.7 53.6 52.5 55.8 68.9 59.1 51.3 55.9 51.6 52.2 53.3 53.7 60.8 58.1 51.8 56.9 53 83.1 53.7 53.2 65.2 115.7 170.4 73.5 59.2 43.8 54.7 70 52.5 69.1 48.7 49.4 56.2 71.1 53.5 69.8 54.6 54.3 63.7 54.9 57 133.2 91.9 51.7 51.9 63.9 52.3 56.3 86.2 1235.2 1103.5 1049.1 53.3 50.5 214.1 130.1 55.9 52.5 94.1 241.7 55.4 95 112.8 389 225.1 50.5 150.8 52.9 50.4 55 60.8 54.1 67.3 64 59.9 48.4 429.5 198.4 61.5 55.4 54.1 51.7 62.1 71.2 132.5 130.9 48.7 706.4 6108.5 55.7 59 80.2 54.1 53.8 77.1 947.6 247.8 8489.4 47.2 71.5 608.1 68.8 52 60.2 60 76 75.1 51.1 74.3 51.9 99.7 83.9 62.6 60.2 57.5 50.8 671.4 256.4 62.2 63.6 106.3 73 68.1 64.1 115.7 50.4 56.3 54.9 60.8 879.2 57.2 90.8 1057.1 51.9 154.8 54.4 52.5 51.6 129.1 57.5 56.2 53.7 209.5 1377.5 113.1 789.5 60.6 446 99.9 50.8 64.3 67.1 860.5 62.6 84.2 52.3 52.4 51 68.5 54.4 55.5 434.2 51.4 996.7 77.6 75.6 54.7 53.4 69.2 121 280 856.1 53.8 89.1 166.2 58.3 59.1 65.2 51.2 56.2 71.8 82.3 64.1 103.2 65.1 57.7 55.6 76.6 88 51.8 53.3 56.4 52.1 226.6 54.9 70.6 59.6 783.8 85.8 57.1 63 58.6 58.4 49.5 60.1 51 59.7 58.1 61.4 56.8 54 203.4 68 66.3 72.7 69.7 141.4 50.3 257.6 72 307.3 56.1 76 99.5 54 50.6 61.5 53.5 93.9 52.4 102.2 54.1 56.4 53.5 59.2 68.4 58.9 53.1 62.6 78.7 194.1 52.5 253.3 83.4 328.1 370.2 68.4 109.5 53.3 67.5 140.6 82 55.4 58.9 59.1 112.7 68.1 52.6 58.9 81 76.4 176.1 101.3 57.1 55 58.6 62 55.4 89.9 78.7 61.6 45.6 128 204.9 54.1 55.6 58.9 70.3 58.6 54.5 59.6 54.9 144.5 497 74.7 60.4 53.7 66.1 60.2 87.1 59.6 66.9 54.4 59.4 707 49.6 54.7 48.3 65.4 60.5 67 64.3 80 53.9 83.6 91.2 55.8 52.5 54.5 82.3 56.4 72.2 51.7 57.3 75.8 72.6 51.7 53.6 110.3 161.3 76.3 51.4 65.6 97.8 68.8 676.9 70 51.2 138.6 60.6 571.8 87.1 83.1 54.9 59.6 47.6 51.2 125.8 62.6 53.7 46.4 53.5 51.5 61.2 49.2 97.8 59 47.5 50.8 89.3 259.5 69.4 59.9 132.7 60.2 56.9 74 50.5 370.3 63.1 57.2 213.2 249.8 54.7 58.1 65.9 58.8 48.3 64.9 53.6 99 51.7 54.3 55.3 56.7 113.7 341.2 53 53.8 61.6 73.9 52.7 58.1 64.7 52.9 54.1 52.2 49.3 171.7 52.4 50.1 85 52.1 60.2 191.2 87.3 76.6 82.1 60.4 165 50.5 55.1 375.6 61.7 172.1 58.1 53 58.1 51 52.1 50.7 54.4 53.1 56.5 51.3 60.1 67.5 57.5 54 56.8 46.7 53.7 71.6 52 61.4 57.9 58.8 53.9 61.8 67.2 56.7 76.8 53.1 2335.6 6879.7 52.2 52.9 61.4 112.5 2364.6 69.9 64.1 53.1 60.3 88.5 75.3 53.9 58 56.8 65.3 62.7 57.7 298.6 277.8 457.5 9142.3 106.4 63.2 3303.6 57.9 54.7 50.2 62.4 50.8 63.9 56.4 42.6 71.1 52.8 103.1 9048.6 47.3 410.7 210 54.7 56.1 59.6 107.9 58.2 96 63.8 166.9 51 1709.5 66.9 66 60.2 443.8 118 56.9 66.5 55.6 210.3 50.6 49.2 56.2 58.8 54 113.2 523.2 59.6 48.3 62.5 52 56 59.6 51.4 48 66.7 121.6 155.3 176.7 70 260 77 63.1 59.6 53.1 50.9 78 49.7 517.1 103.7 131.9 247.4 47.2 50.9 7895.1 2059.9 73.6 68.2 64.8 426.2 242.8 63.2 57.7 50.6 61.8 57 326.9 54.9 70.9 60.9 487.7 63.9 49.4 61 52.9 49.8 77.1 63.9 821.5 82.8 85.1 1876.6 1615 67.8 97.5 54.2 55.5 54.8 53.5 51 1093.6 1152.4 61.3 189.1 49.6 140.3 268.4 61.3 54.5 60.6 58.7 55.1 160.4 89.3 55.5 1173.3 965.9 69.2 434.1 439.6 155.2 120.8 99 58.3 68.3 66.7 68.3 214.8 1417.4 57.7 1122.1 258.2 53.4 112.1 129.2 3506.8 633.5 946.9 379.3 199.3 115.9 69.1 51.8 421.6 203.3 508 116.2 64.6 61.4 598.1 74.9 110.3 209.3 1578.6 55.9 781.7 224.1 231.3 59.3 1787.6 682 215.9 79.8 68.5 167.5 79.4 332.6 55.6 301.3 85 336.5 63 58.5 77 58.2 1660.7 654.5 5701.1 213.1 78.2 255.8 2091.7 59 100.3 403.7 61.5 64.5 59 53.6 72.1 67.6 63.7 82.1 270.7 119.5 272.4 59.1 55.7 97.4 63.8 98 52.9 55.3 501 64.8 58.5 53 284.6 60.1 181.9 139 328.6 687.5 190.3 2352.8 48.9 334.6 54.5 50.1 163 294.8 60.8 54.5 56 57.4 61.3 62.9 171.2 93.8 336.7 58 1312.6 391.4 61.3 101.9 64.8 64.9 52.7 50.1 60.9 55.6 61 53.8 64.6 74.2 63.9 73.2 79.6 50.3 65.7 80.8 64.5 59.1 52.6 57.5 49.5 62.7 54.7 47.8 67.6 53.5 54.1 53.4 50.3 66.8 50 52.2 47.9 50.4 87.3 66 74.8 65 112.4 51.2 61.7 53.4 65.7 57 55.6 55.3 56.2 52.2 56 59.6 50.9 55.7 58.5 49.5 84.5 123 203.5 65.9 106.7 111.5 65.7 99 81.8 450.7 54.1 57.6 128.6 58.6 88.5 159.4 61.5 522.3 574.2 96.2 124.3 59.8 169 63.9 71 60.6 48.2 64.1 55.5 54 50.2 57 58 55 590.2 59.7 76.4 55.9 55.7 56.9 68.8 87.6 55.4 68.4 55.8 53.9 70.8 1669.1 58.2 57.2 64 53.3 55.1 55.1 56.6 51.8 104.1 59.6 53.8 56.5 56.4 70.4 53.5 216.8 58.6 121.9 109.5 52.6 55.7 49.2 49.6 64.1 51.3 63.5 232.9 159.4 380.5 56 60.4 52.5 74.5 685.3 269.7 50.1 207 531.7 8023.8 4328.1 149.8 114.7 110 63.7 58.6 54.4 71.2 231.3 210.8 54.6 64.3 66.8 54 69.6 52 60.6 59.7 53.8 52.1 56.9 619.4 46.2 49.9 62.7 59.1 63.5 54.6 61.8 51 57.9 75.4 81.8 57.7 58.9 68.3 59.5 57.9 64 52.7 108.1 1495.1 92.5 55.2 57.8 296.3 84.9 100.8 53.4 100.2 50 53.1 96.1 76.9 55 55.9 64 130.1 79.9 71.7 58 256 70.7 63.7 386.3 55.2 67.3 74.2 55.7 51.5 57.3 252.6 68.5 86.5 108.6 51 55.2 56.8 518.5 118.6 81.9 55.7 48.1 53.5 138.8 180.5 57 61.1 62.6 55.8 326.8 65.6 55.8 61.8 80.3 56.1 53.6 68.4 1023.6 72.8 54.6 49.9 68.6 59.4 66.6 53.3 49.2 53.4 3537.1 57.7 513.9 61.8 61.4 51.6 56.4 55.3 54.7 56.6 57.5 572.3 56.3 231.9 73 51.4 48.4 58.8 80.4 56.5 56.4 44.5 59.1 53.2 61.5 62.8 56.9 55.7 53.7 65.3 347 1111.6 84.2 104 231.4 60.1 50.3 86.6 76 68.6 75 115.6 59.7 71.4 519.1 250 56 65.6 50.9 268.3 644.6 460.6 48 66.7 61.2 60.1 94.2 435.7 974 60.3 52.2 80.5 55.4 59 56.6 53.9 61.5 974.5 52.4 92.3 63.9 138.7 48.5 56.7 81.2 50.8 75.9 367.8 539.3 69.6 412.1 1669 99.6 193.6 350.4 59.8 98.5 90.1 137.6 68.4 82.2 64.3 54.4 58.3 72.5 52.8 67.2 53.2 49.8 142.2 62 144.6 62.5 520.1 51.3 48.7 53.4 55.3 59.1 55.2 50.7 49.7 53.2 58.4 53.2 49.1 59.8 54 67 66.6 54.3 57.7 67.7 59.2 51.3 61.1 51.5 61.3 57.5 62.4 56.6 58.1 59 58.4 272.9 92.4 2552.9 67.4 65.1 52.9 53.3 53.8 415.8 52.9 55.8 169.7 58.5 88.3 63.9 57.6 129.9 51.6 61 1396.6 69.3 54.9 51.5 123.6 65.3 61.1 59.2 60.9 54.8 189.7 51.6 61.3 61.6 74.3 55.2 49 74.1 286.4 76.6 604.9 123.2 133.3 239.7 89.7 49.1 57.9 96.6 134.7 65 79 54.5 60 1119.5 170.4 53.4 61.4 4036.9 1450.1 55.5 54 55.8 52.2 51.8 142.9 117.4 63.6 79.4 225.1 61 990.6 45.4 49.8 51.6 54.9 61.5 140.4 67 54.7 57.1 47.2 71 53 70.2 80.6 76.3 728.2 54.1 59.8 51.1 59.5 59 55.4 62.7 51.7 50.7 56.3 50.6 59.6 150.7 49.2 64.6 56 53 68.3 53.2 51.9 65.6 54.5 62.2 60.9 57 119.6 54.8 56.7 55.4 52 57 124 188.7 180.3 159.6 60 64.5 1611 55.4 72.8 216.3 57 61.9 61.8 121.6 53 57.1 52 59.9 56.8 282 84.6 106.9 85.6 273.9 52.5 59.4 49.6 55.7 50.1 120.6 54.7 67.6 44.2 88.8 56.6 63.8 70.9 57.8 47.2 4103 176.8 60.8 60.9 65.2 56.8 204.8 84.2 59.4 87.7 73 53.3 56.9 53.4 60 348.7 131.3 166.5 55.7 56.7 172.1 1028.8 104.7 69.1 52.3 57.1 60.6 241.6 179.6 86.6 64.9 177.9 91.3 146.3 57.9 199.1 56.3 338.2 285.4 93.1 66.4 51.5 57.8 49.4 309.8 53.8 64.5 56.5 60 456 59 248.9 688.7 61.2 54.4 82.6 67.6 46.2 47.8 52.3 58 72.2 54 60.8 50.6 63.5 51.3 52.4 53 76.2 63.7 60.9 52.3 68.8 86.9 110.1 54.3 69.9 81.8 53.4 74 56.7 56.7 55.1 88.6 62.2 83.1 2617 981.9 209.8 62.4 56.3 55.8 53.9 88.6 1150.8 1800.6 292.2 238.4 132.2 53 63.4 599.7 60 58 655 86.5 53.2 55.4 54 57.7 51.2 53.7 105.2 110.1 93.4 65.4 51 56.9 50.6 93.6 57.1 62.7 48.9 53.8 170 2970.5 60 78.6 56.7 57.1 148.9 67.9 59.5 50.8 798.8 159.7 380.6 173.2 179.7 70.2 59.9 160.3 49 97.6 140.2 113.8 61.4 97.7 50.8 51.4 546.3 502.7 55.3 64.3 62.6 54.5 53.7 56 42.3 57.6 58.8 57.5 51.2 48.6 53 52.1 57.8 50.8 52 47.3 52.7 56.4 53.3 65.1 77 54.6 66.4 60.2 59.7 59.1 478.4 78.7 49.4 107.8 70.8 150.4 300.2 59.2 55.5 127.5 162.6 53.8 68.9 90.7 56.5 76.3 72.6 69.7 94.2 48.3 64.3 49.3 58.6 58.7 50.9 49.6 59.5 64.4 57.9 61.2 59.3 69.2 54 51 106.5 64 82 57.1 56.8 54.8 60.4 54.4 56.4 60.2 47.5 50.3 66.9 53.7 52.6 51.2 56.3 53.6 56.5 51.3 48.5 61.6 58.1 52.1 61.7 59.8 505.4 53.8 55.9 54.2 51.7 52.3 54.4 56.3 51 55.7 63.5 55.7 56.9 62.5 48.4 60.6 62.2 59.7 57 55.4 58.3 101.2 61.8 54.4 50.6 53 137.6 59.5 55.4 51.4 54.6 60 49.1 82.3 69.7 65 245.9 58.8 67.5 488.6 151.4 245.7 73.5 374.3 52.8 483.3 54.8 111 169.3 47.1 58.5 392.9 112.2 922.3 224.6 369.6 1027.2 867.5 192.8 76.6 55.9 56.9 559.8 121.5 465.5 162.2 515.6 137.2 59.3 63.8 56 250.5 56.6 78.6 624.7 129.2 65.3 175 68.2 116.4 66.9 136.3 53.4 3202.9 89.8 376.1 104.2 184.3 81 51 55.9 58 53.4 451.1 58.4 115.9 127.3 58.3 45.3 56.5 439.9 65.4 6319.1 56.3 74.8 745.1 2147.6 491 53.8 1498.2 57.8 1115.1 50.9 1165.3 65.5 50.5 785.3 1773 55 47.8 61.7 51.9 51.3 99.5 54.1 56.4 49.7 59.8 51.7 56.8 53.2 51.9 473 53.9 60 50.3 52.4 54.9 83 50.3 234.6 170.6 56.9 58.9 54.3 54.3 55.3 52.1 109.1 57.8 450.2 532.8 69.4 657.6 53.1 69.4 57.2 47.8 45.7 68.1 53.8 54.7 51.9 64.5 51 180.8 113.2 122.1 93 338.6 57.3 60.2 58.9 55.6 60.7 124.2 56 177.5 377.2 156.3 58.9 51.9 59.9 66.4 53 54.2 55.7 161.8 180.4 103.7 59.4 51.2 53.8 65.3 124.1 107 67.8 57.2 56.7 56.2 55.5 64.4 62.2 297.7 132.9 48.5 55.6 86.7 64.7 58.4 246.8 56.4 47.6 52.9 560.5 467.5 49.6 101.5 694.7 71.5 65.2 354.7 54.2 58.6 102.8 51.3 217.2 50.8 56.8 61.3 96.1 57.3 64 1173.7 84.8 56.2 192.5 288.1 72.5 48.3 60 54.7 2725.3 465.7 330.6 124.9 852.9 184.4 65.8 60.3 263.5 136.5 129.4 52.2 65.3 60.5 94.1 70.8 60.1 61 64 56.4 71.9 46.1 78.2 54.2 172.4 75.8 58.2 59.1 56.4 59 91.9 59.2 59.5 52.3 50.7 65.3 54.7 53.7 82.3 57.4 50.5 68.6 57.2 55.1 45.1 58.3 73.2 93.7 65.3 56.7 61.6 105.2 804.8 112.7 129.5 97.9 51.4 53.4 50.2 57.5 56.2 2897.4 52.5 86.2 126.9 128.3 171 53.7 52.1 825.6 50.9 519.2 751 97.5 51.4 50.7 55.3 1417.4 15988.6 65.4 121 51.3 48.9 66.6 56 55 61.3 1693.4 48.4 65.9 59.6 52.2 53.2 48.5 54.7 54.9 54.6 56.8 50.9 88.1 69.4 173.4 49.3 63.4 695.5 265.5 321.9 63.1 66 120.5 59.1 465.7 58.4 82 53.9 107.3 58.8 88.5 59.3 112 1090.3 65.8 56.2 64.1 63.4 103.1 55 275.5 54.7 53.3 65.5 54 50 51.4 52.9 57.2 56.2 3011.4 58.8 56.8 56.7 50.4 54.8 1373.2 54.8 55.9 51.1 145.7 2006 57.9 63.1 47.8 52.8 91.3 71.6 100.2 111 56 52.7 56.5 54.6 53.5 58.2 62.2 53.5 50.6 55 49.5 52.4 59.3 80.3 116.8 323.1 103.2 56.9 369.6 892.5 282.1 53 107.6 62.9 100.6 613.1 152.8 1215.6 130.1 76.4 60.7 62.9 63.9 59.1 334.1 50.3 53.4 62.9 59.5 47.7 56 54.3 63.3 396.1 192.8 58.3 52 50.1 67.9 52.5 148 157.3 51.2 82.6 56 184.7 53.3 53.4 56.5 52.1 127.8 61.1 78.7 51.2 62.8 64.9 56.6 55.3 54.1 80 85.5 404.8 700.6 262.4 164 290.5 674.8 64.1 55.8 74.7 782.9 410.8 76.5 69.2 62.6 74.6 68.4 60.8 59 70.4 307.1 839.2 132.9 103.9 51.7 51.4 54.7 57.8 57.5 50.4 52.8 57.3 474.6 241 95.9 56 613.3 506.9 87.1 172 50 155.5 50.5 113 65.2 66.7 60.4 72.4 809.6 318.6 55.5 115.3 256.6 63.3 52.9 60.1 51.9 59.3 51.8 615.6 106 54.1 537.5 99.4 50.5 60.3 53.5 67.9 51 57.6 55.3 59.3 66.6 1564.4 53.3 51.9 62.4 52.5 55 65.9 53.8 1957.9 75.5 690.9 56.7 1063.4 158.9 111.8 72.3 56.5 56.8 54.1 98.3 54.9 55 59 52.4 69.2 53.4 54.5 302.1 53.4 134.7 60.9 55.1 55.7 51.2 55.8 50.1 60.9 60.2 55.1 59 68.9 52.7 584.7 62.1 54.3 85.9 81.3 52 235.4 88.9 69.2 322.7 102.9 201.1 64 169.5 1553.4 127 53.9 9489.6 293.9 212.5 125 140.5 511.2 71.9 59.2 57.2 113.7 55.6 64.5 229.5 2641.9 57.1 62.1 49.9 70.3 55.2 73.4 55.6 53.7 63.6 70.7 59.4 54 52 57.2 51.4 78.2 63.3 99 49.3 60.3 51.3 53 97 55.8 52.4 71.6 58.8 444.7 57.1 53 58.2 52.9 56.1 61.8 58.5 64 57.4 50.6 60.4 55 74.8 56.6 56 52.9 49.4 69.8 60.2 68.3 60.3 46.7 52.2 56.4 53.7 55.8 50.3 53.2 57.8 50.5 53.4 53.1 59.6 55.9 63.4 56.6 74.3 109.2 56.5 86.7 54.6 56.9 58.9 57.3 56.1 49.1 56.4 59.5 52.8 49.5 52.1 47.2 55.4 164.9 273 58.3 69.6 51.6 415.8 60.7 56 64 153.4 63.7 93.1 52.1 193.5 51.8 146.5 116.4 56.2 49.3 48.5 52.5 63.3 59.1 57.4 56.4 55.2 55.2 48.4 71.9 1427.5 104.9 53 57.5 243.1 67.9 66.5 53.9 57.7 58.2 53.9 240.3 230.4 75.9 112.4 56.2 56.6 80.2 850.4 113 53.5 57.5 53.3 119.1 7723.6 51.7 58.1 52.2 61.9 60.4 52.1 353.4 56.9 125.1 60.2 65.2 64.8 2276.7 519 55.5 60.8 65.1 54 52.1 57.3 52 68.3 124.8 80.1 261.9 54.2 47.2 319.1 46.4 63.2 58.1 56.6 53.1 56.3 53.9 53.1 51.7 62.1 50.6 107.5 65 115.9 55.2 67.6 55.4 51.6 61.1 53.4 54.1 218.7 59.7 324.2 105.1 54.6 52.7 56.9 63.9 181.2 363 55.9 77.1 797.1 55.2 718.4 99.8 51.5 156.8 140.4 59.4 74.6 128.7 59.2 67.3 60 73.9 59.2 51.4 313.7 271.2 50.4 100.9 869.7 72 68.8 54.8 55.9 60.4 53.9 51.9 62.3 109.6 60.5 61.8 55.3 132.3 498.9 51.5 55.1 57.1 54 352.5 70.8 56.7 60.7 55.3 52.7 229.7 581.5 164.6 85.9 58.6 50 49.4 73.1 290.7 665 251.9 108.8 64.8 66.2 257.7 53.5 145.1 203.6 274.1 51.9 55.6 66.3 100.9 90.9 79.9 54.8 58.1 271.4 55.5 489.2 50.3 52.8 188.5 57.1 313.2 55.2 122.6 76.1 149.8 53.8 1347.7 80 73.9 67.3 53.4 83.2 97.8 229.9 154.3 117 50.7 73.4 65.9 59 67.2 61.2 87.9 53.2 406.5 77.2 444 60.9 241.7 1368.3 402 133.7 1231.7 2457.3 56.1 49.6 53.7 52.7 56.9 53.3 55.4 53.9 55.2 53.6 58.3 64 51.9 49.5 53.8 53.8 58.3 59.7 53 49.6 58.6 50.6 56.9 56.9 52.2 52.3 55.3 57.8 51.7 293.6 248.3 49.4 59.5 106.4 137.3 66.2 69.4 49.5 288 53.6 322.7 623.8 61.1 1200.2 78.4 111.8 61.8 61 87.6 59.7 58 57.2 55.6 52.3 62.8 265 132.1 120 57.6 62.5 93.9 57.5 76.4 75.8 78.7 106.9 83.6 48.1 93.6 70 58.5 53.6 62.5 276.8 152.3 54.1 53.1 89.1 245.9 55.6 69.4 93.3 53.9 99.8 52.2 140.4 53.3 56.3 54.3 73.9 86.8 57.7 52.7 78.6 50.9 63.2 52.4 53.6 133.8 47.8 50.9 68 755.5 601.6 114.5 54.9 72.3 94.9 76.2 69.5 57.9 53.5 62.3 181.3 178 245.1 262.1 71.9 73.2 146.7 160.7 135 60.9 50.7 92.6 316.3 89.6 60.9 88.2 1501.1 126.4 1356.1 65.4 74.8 83.2 99.5 90.2 197.9 93.9 439.5 91.8 94.4 121.3 100.6 91.5 114.2 369.8 83.4 89.7 59.3 171.3 64.3 92.5 257.6 79.2 58.6 54.7 102.5 114.9 64.1 59.3 94.3 419 126.2 191.2 805.9 132.8 57.6 60.2 58.9 57.2 46.8 56.9 483.2 51.3 107 99.8 60.9 114.6 53.9 54.8 46.8 53.2 61.6 53.8 56.1 74.9 62.4 80.3 73.5 253.2 340.1 59.3 59 47.6 56.3 66.4 58.3 250.9 60.4 128.5 107.1 54.6 56.4 56 54 62.4 69.6 52.3 55 69.8 73.4 187.4 52.6 61.8 51.6 53.3 52.5 74.1 86.3 144.7 66 45.7 146.7 113.6 57.3 56.5 56 56.4 46.4 57.2 58.5 52 48.4 55.8 58 53 54.1 61.6 52.7 57.7 59.3 63.7 54.4 75.9 48.6 64.3 51.4 51.6 50.9 56.7 53.2 56.9 55 54.2 68.7 57.7 47.4 49.1 72.7 52.9 52.9 55 134.5 54.6 56.1 57 55.5 56.4 59.7 58.8 53.4 51.1 51.4 199 52.2 62.5 54.3 58.3 50.8 60.4 63.5 53.2 59.1 256.5 154.9 57.8 54.6 58.9 51.9 51.6 117.3 55.6 60.7 50 68.8 51.2 49.3 57.9 54.1 53.6 55.4 51.5 55.9 60.4 51.6 48.4 54.9 48.8 53.4 56 64.1 55.1 96.6 91.2 75.6 51.9 74.7 65.3 97.2 126.9 51.6 48.3 53.2 59 54.2 55.1 52.7 76.8 63.7 50.6 50.8 53.2 55.2 51.1 53.3 74.5 861.2 205.5 149 118.8 361.6 304.9 97.4 90.4 124.9 142.1 59.8 51.1 51.7 77.4 71.3 716.1 53.2 52 67 58.3 60.9 322.4 565 54.4 56.9 93.8 53.5 62.6 56 60.6 59.5 58.2 49.7 53.9 141.3 132.9 59.3 53.4 52.4 59.5 69.7 57.8 60.1 68.2 55.7 56.8 55.4 85.9 105.1 195.9 54.6 54.8 52.6 68 113.9 1206.9 156.6 59.9 58.3 214.4 55.1 64.1 170.8 59.9 86.2 57.9 65.7 52.9 54.4 58.1 56.9 759 54.1 54.5 60.4 220.1 47.7 101.3 51.2 74 205 462.3 59.5 53 215.2 70.6 54.5 50.4 61.1 60.2 58.7 67.2 53.4 54.5 62.5 62.4 59.5 54.1 340.5 51.9 51 57 59.5 60.3 152.6 209.3 2124.1 53 53.1 217.5 57.3 64 47.6 163.7 54 68.2 66.5 76 84 153.6 78.8 55 55.1 86.7 79.8 89.2 57 57.2 72 114.5 64.7 60.3 98.7 55.5 57 2014.9 281.4 60.9 415.8 57.4 65.9 55.4 152.4 168.1 74.2 92.2 150.8 188.6 215.4 217 271.8 54.8 53.3 70.3 66 91.4 54.9 55.5 55.1 54.8 55.6 131 77.4 164.6 221.3 130.2 211.9 245.5 58.2 57.2 56.3 56 54.8 58.8 152.8 57.1 87.5 47.4 59.9 52.2 59.8 52.1 61.4 302.2 57.5 50.2 384 56.4 61.9 279.8 55 61.7 163.4 711.4 51.6 52.2 54.9 56.7 58.2 60.7 55.9 45.5 62.1 52 200.3 91.3 58.5 51.7 54.7 53.2 82.1 89.1 71.7 53.1 52.6 57.9 64.6 232.9 56.2 52.9 51.8 52.4 52.9 132.8 48.7 63.8 56.6 53.6 55.8 53.6 55 71.1 53.8 59 60.9 52.1 50.4 51.1 54.7 55.8 53.9 61 73.9 166.8 112.6 55.2 57.1 54.4 59 68.1 87.8 92.4 59.1 56.3 55.6 58.2 70.4 752.5 156.9 57.7 64.1 197.2 57.2 50.8 57.1 56.7 58 79.2 203.6 75.9 60.5 5574.7 58.1 47.8 68 56.4 205.5 44.4 123.7 57.9 51.4 71.6 59.7 76.7 60.5 57.1 52.9 69.6 77.1 50.2 52.8 117.1 745.5 75.6 57.5 67.4 145 308.7 55.5 54.9 84.1 58.6 90.4 113.4 64.4 74.4 58.3 85.8 77.7 56.2 52.6 55.3 61.2 60.8 114 96.2 49.8 53.2 257.3 141.9 55.4 157.4 58.9 601.2 59.3 53 54.9 409.5 173.1 639.5 79 143.9 325.7 78.7 1185.3 51.5 68.2 111.1 81.6 115.2 54.7 90.3 79.2 365.7 94.4 127 71.5 55.5 51.6 55.1 101.5 2349.8 56.3 59.4 54.2 55.1 48 57.7 51.4 58.4 56.4 674.3 318.5 308.8 78.7 67 59.8 49.3 460.8 56.4 63.8 66.3 145.9 74 49.4 88.1 54 57.7 58.3 117.3 135.3 213.2 127.6 162.5 58.3 85.4 61.1 111.9 59.8 60.9 57.2 56.2 52.9 5052.7 299.8 574.7 58.2 54 205.4 865 165.3 63.9 53.2 60 54.4 98.4 67.1 51.4 71.6 54.4 57.7 56.8 55.8 55 56.2 73 46.8 99.1 353.2 108.7 193.7 50.1 59.6 87 250.9 1297.5 78.2 674.9 55.3 51 70.1 49.8 57.7 57.4 53.9 82.2 46.9 58.5 56.8 54.4 48.4 49.5 10573.9 15508.8 9470.6 50.7 58.2 76.2 651.9 58.9 556.5 283 57 64.6 49.9 1257.3 3867.8 62.3 96.4 58.3 48.4 60.4 95.7 58.9 49.8 53.9 52.8 58.1 55.7 59.3 52.7 55.3 53.3 54.7 58.3 121.6 55.7 54.5 53.5 57.3 56.4 54.6 54 5548.6 52.3 50.8 53.5 55.1 76.3 159.5 55.5 66.7 66.4 51.2 440.1 55.3 55.9 75 120.2 55.8 207.6 60.9 57.3 53.8 57.4 51.8 51.7 59.5 55.6 57.5 51.2 53.5 55.4 57.9 58.7 171.5 793.9 3397 64 54.6 58.9 80.3 2661.2 55.4 54.6 173.9 61.8 49.1 65.4 65.3 57.1 99.7 54.3 57.9 66.1 56 57.5 1231.9 61.6 60.9 69.7 53.6 51.2 159.8 188.8 1023.8 543.4 51.7 254.7 140.9 267.4 242.3 60.6 140.4 143.2 1473.9 83.1 76.5 160.3 65.6 81 1055.7 63.3 1056.2 112 301 53.8 992.4 1572.6 819.9 938 626.5 465.1 62.7 64.2 709.4 951.7 52.6 319.5 3181.6 1081.9 567.2 1232.8 60.6 64.7 292.8 792.8 63.8 479.6 111.5 192.6 53.6 249.8 54.2 486.4 134.4 1143.2 281.7 583.2 680.5 81 344.6 60.1 545.7 72.2 57.9 68.7 99.5 359.2 56.7 73 47.1 54.3 55.2 92 1613.5 73.5 59.8 60.1 69 54.3 788.7 209.1 283 96.4 47.4 746.7 51.2 58.3 57.2 125.8 55.2 56 60.6 60.8 67.6 64.4 64 522.7 62.1 78.2 94 304.7 58.3 54.5 79.8 49.1 55.3 105.3 124.9 56.4 60.6 68.4 74.7 62.8 53.9 52.4 109.6 220.8 71.6 52.3 53.4 446.3 59.5 57.9 159.6 54.6 58.3 310.7 51.3 51.3 53.6 57.7 608 216.2 49.9 57.8 57.6 58.6 2595.3 68.2 290 267.4 50.4 49.6 54.3 58.7 53.2 49 51.3 48.3 50.3 55 81.3 85 64.2 53.2 69.5 2637.9 90.4 78.9 57.6 91.1 58.3 51.8 74.4 54.9 56.8 50.7 62.2 75.9 55.7 50.2 62.7 67.5 59.2 53.5 60.8 56 52.8 231.2 76.9 49.4 271 54.3 51 56 61.8 249.5 63.8 54.6 70.7 62.1 48.8 52.8 53.2 208.4 268.6 269.1 117.3 54.7 111.9 67.1 61.3 116.1 50.9 47.4 67.4 96.7 61.3 59.6 61.5 48.8 472.7 479.2 188.6 65.7 67.1 63.8 70 51.4 53.7 48.1 59.2 58.2 49.6 55.2 53.8 67.9 55.1 51.9 56.6 49.3 58.3 55.4 82.9 63.7 52.7 57.5 138.3 137.4 58.2 62.2 55.8 59.4 1649.2 57.4 54.8 68.5 56.6 49 75.6 55.7 60.2 57.7 261.5 109.3 155.7 55.2 51.6 54.8 51.7 55.7 57.4 60.3 151.1 58.5 53.1 163.9 79.1 56.3 128.9 53.7 56.3 62.6 90.4 64.2 58.8 69.4 53.6 52.1 77 58.3 51.4 49.9 58 56.2 212.5 78.8 233.9 56.5 69.8 149.3 57.3 65.5 163.2 54.6 49.6 48.8 52 56.4 129.2 48.2 54.8 67.4 731.6 195.4 54.5 185.9 592.5 216.5 60.7 235.9 160.6 107.7 55.4 65.2 71.6 55.5 57.2 54.5 62.8 54.4 53.3 72.5 53.2 87.4 222 1837.4 97.8 55.4 107.6 47.7 54.7 294.9 61.9 51.1 53.4 77.5 51.1 69.2 53.3 54.4 56.1 56.4 116.6 96.9 62.6 61.8 54 48.8 52.5 321.2 52.9 59.5 227.5 308.1 192.6 456 85.3 62.1 56.7 55.6 48.8 54.3 55.8 1047 64.8 258.6 48.5 73.6 77.6 57.8 57.5 54.6 70.1 60.4 234.4 59.7 62.2 53.6 61.6 53.3 126.9 104.7 62 6170.7 130.4 815.1 54.5 54.9 56.5 54.9 390.7 59.2 507.2 53.8 64.3 56.9 57.7 52.4 55.7 127.7 79.7 84.3 90.4 87.5 243.7 54.3 55.9 81.8 60.6 62 187.4 57.5 273.2 77.8 58.3 101.6 181.4 349.4 53.7 221.5 149.1 80.6 116 113.5 102.8 97.5 126 85.1 61.6 92 59.4 106.9 86 56.8 59.6 54.8 57.4 518.4 51.8 51.8 48.2 58.1 60.9 59.6 56.9 61.8 64.4 53.8 53.7 60.1 96.6 60 63.2 56.6 54.8 63.1 52.8 47.7 120.7 108.1 51 85.2 49.6 54.5 299.7 51 64.2 53.5 54.3 62.4 53.1 52.6 220.4 61 48.2 71 64.8 54 57.3 61.5 50.8 67.3 51.6 54.2 52.5 61.3 72.9 55.1 55.8 55.9 53 54.6 54.8 96.8 65 359.5 85.6 84.1 57.3 63 57.3 61 79.4 47.8 55.7 56.6 54.7 50.4 52.3 1115.5 55.4 109.1 399.5 59.8 772 80 128 67.6 57.6 65 116.9 144.5 70.6 123.9 931.5 51.6 60.2 52.6 71.1 48.4 66 70.2 78.6 57.3 52.5 61.4 89 55.3 245.4 61 53.1 356.5 64.9 320.5 53.3 78.2 48.5 60.3 171.2 59.9 281.3 69 65.8 63.9 80.8 54.7 408.1 622.5 55.5 55.4 63.1 56.6 63.9 53 60.8 50.2 62.7 168.1 91.4 57 50.2 56.9 55.2 48.1 425.3 184.2 60 105.4 53.1 55.3 52.6 6035.6 124.5 61 70.1 75.5 53.9 177.5 54.5 58.9 59.5 64.3 63.3 66.8 359.7 54.4 63.1 56.4 70.8 54.5 52.4 111.3 62.3 59 51 60.2 67.8 105.3 54.5 49.3 49.7 49.2 54.5 57.9 48.8 52.6 58.1 57.5 57.8 57.8 58.8 50.4 44.2 50 57.6 76.1 100.3 408.1 59.8 50.9 68.6 63.2 53.9 58.3 71 89.4 52.1 54.4 58.6 53.3 130.7 58.6 48.2 52.5 71.1 60.9 135 210.8 56.9 72.9 160.5 88.5 53.5 68.4 58.9 56.6 51.7 55.8 58.6 53.6 56.4 55.9 71.1 55.1 50 62 62.4 72.4 56.5 57.3 129.6 133.3 58.5 88.2 54.2 59.6 159.5 54.3 62.3 60.8 58.2 54.5 47.5 64.7 57 54.1 57.1 55 113 58.4 62.8 63.9 103.4 85 63.1 51.8 59.3 68.8 59.9 51.6 68.3 54.9 70.6 61.4 215.8 130.3 932.4 1280.5 277.5 50.9 59.6 53.5 58.5 59.9 66.2 123 58.3 53.8 85.4 171.6 895.4 55.8 760.9 50.2 49.9 59 58.2 56.8 56 75.5 278.7 52.7 137 60.8 59.1 651.4 73.4 49.4 60.6 395.1 2641.9 54.7 53.3 80.9 47.7 57.6 54.8 65.9 204.8 61.2 64.1 57.9 59.9 62.2 56.5 771.6 53.3 61.6 59.5 55.8 415.5 58.6 53.1 56.1 62.8 59.9 79.1 78.7 55.7 51.4 51.5 64.1 53.2 61.5 51.9 120.2 58 54.3 60.1 90.3 66.4 59.7 50.2 54.1 53.2 94.4 53.7 50.9 51.3 57.3 56.1 53.9 65.3 56.3 58.5 52.8 64.3 62.4 64.3 61.8 59.6 56.7 66.6 61.1 61.7 90.4 701.9 73.1 57.6 55 50 63 63.2 61 82.4 70.2 54.7 53.4 285.6 59.7 500.2 55.4 64.5 58.1 109.1 59.8 54.8 53.5 57.6 51.7 68.7 56.9 53.1 53.3 62.5 52.4 102.1 55.9 99.3 82.9 50.3 54.1 61.2 57.7 65 53.9 319.4 107.5 167.2 58.1 58.6 58.1 66.1 94.5 102.1 90.6 57.4 63.8 49.9 71.4 140.7 88.3 78.6 102.6 63.5 52.9 58.3 62.8 190.4 61.2 53.7 52.8 53 50.8 4363.2 59.6 56.8 380.3 60.3 63.7 62.1 56.8 48.8 47 75.8 85.7 86.1 66.7 66.3 64.6 125 55.4 164 55.6 76.4 55.1 192.5 64.3 118.9 62.2 143.3 63.9 61.6 61.3 51.9 229.9 60.8 55.7 48.8 55.1 109.3 1418.9 87.6 86.4 53.6 62.6 54.6 62.4 53.5 440.5 62.6 66.1 351.3 58.9 57.2 51.4 56.4 69.2 420.2 61.4 63.3 73.7 149.4 47.3 67.5 57.8 53.7 57.9 51.2 46.8 54.6 52.2 120 103.9 69.3 50.1 69.2 74.7 114.7 48.6 121.2 81.2 65.2 160.4 323.9 105.1 52.3 72.4 53.9 433.1 52.9 66.4 54.3 56.9 70.8 57.3 51.4 56.1 56.5 193.9 104.1 48.7 67 51.8 200.4 85.2 328.5 1631.2 84.5 62.5 95.4 49.5 123.9 51.3 57.1 248.8 51.6 139.5 115.2 224.1 288.2 65.8 89.5 45.7 55 80.7 69.4 53.6 54.1 146.3 205.8 266.6 3490.1 72.5 273.3 112.8 687.7 3902.2 178.3 72.6 60.7 118.3 4424.6 109.9 2969.2 133.6 53.6 58.9 68.8 284.2 13358.7 50.9 53.7 53 53 68.3 58.3 76.8 61.7 58.5 67.5 85.4 462.9 72 63 77.4 53.3 59 51 133.7 372.7 65.5 79.1 128.2 57.7 76.8 58.1 61.2 56.3 54.6 56 49.4 1162.6 276.4 1067.8 60.4 50.3 52 87.4 55.7 142 266.8 53.2 53.2 69.9 1337.1 66.7 52.1 55.6 60.5 61.1 52.6 56.4 903.8 3636.2 75.3 52.3 53.1 60.1 57.8 51.9 53 58 50.5 52.5 64 52.6 54.3 53 56.5 51.4 57.3 80.1 48.6 61 65 50.3 59.6 64.4 54.4 53.9 54.6 56.3 75.4 54.5 47.1 54.3 56.8 53.3 49.8 54.6 49.8 56.3 52.5 789.1 55.1 52.3 70.7 64.4 50.1 59.2 51.9 54.9 59 55.2 62.2 53.9 51.6 49.6 52.5 53.6 51.8 52.9 55.9 2766.5 1418.6 60.1 6414.8 66.1 73.8 79.5 55.4 57.1 51.2 478.5 54 245.2 47.5 64.9 551.9 74.7 155.8 245.9 57.8 57.4 59.4 61.7 60 55.8 64 63.1 54.1 56 132.2 433.2 85.9 59.6 64.7 57.2 54.9 401.2 58.9 128.7 146.3 644.7 940 1244.9 55 114.6 56.2 56.8 59.9 48.7 63.4 4473.5 56 55.1 145.4 54.5 145.6 67.2 111.9 54.8 51.2 352.4 59 185 79.5 66.9 63.1 66.1 50.7 53.9 51.9 51.1 332 53 103.6 252.7 54.1 210.6 78.7 53.2 94.5 149.4 56.6 57.9 121.2 56.1 55.9 59.8 56.4 53 224.7 84.4 62.5 52.6 63.6 157.2 62.1 49.6 67.8 75.2 222.8 51.7 59.7 330.2 64.1 57.5 56.5 61.1 103 58.8 57 51.1 56.4 3594.9 76.1 67.5 53.5 59.2 56.7 68 58.3 54.8 64.7 61.8 55.1 57.3 60 57.1 59.2 64.6 58.5 53.7 56 55.2 65.2 53.4 53.6 54.1 53.4 84.2 64 58.8 64.2 53.7 49.9 55.5 58 78.1 54.7 56.7 57.5 70.8 49.1 58.9 56.2 66 77.6 69.5 48.7 53.2 50.9 52.5 64.7 57.7 56.4 54.9 45.9 59.7 56.4 58.5 53.9 53.7 55.3 57.4 56.7 54.5 51.1 62.2 50.5 54.1 54.1 57.5 64.9 52.1 71.2 54 58.7 53.2 50.1 56.9 57.7 50.7 53.9 60.5 72 59 50.2 59.5 88.1 46.1 1397.5 8757.7 54.6 55.8 61.3 52.6 85.5 55.4 52.9 91.5 79.3 67.2 60.6 71.6 50.7 177.6 57.9 57.1 53.6 51.2 53.3 55.4 59.6 97.6 53.8 67.9 57.4 58.3 51.1 54.9 61.8 150.7 1754.3 54.7 53.6 288.8 55.4 50.6 52.4 60.9 59.6 58.6 53.8 57.1 55.8 534.8 137.1 54.5 331.7 193.8 57 72.9 51 58.1 61.1 52.3 59.2 73.5 715.8 56 58.2 415.7 77.7 57.6 62 51 52.9 49.5 56.1 56.7 51.9 57.4 57 86.5 65.1 53.6 65.6 54.3 67 53.7 58.1 54 65.6 52.5 53.3 57.2 55.4 54.6 61.7 53.5 62.6 69.6 55.9 826 220.8 58.4 108.6 51.5 55.9 52.4 48 51 56.2 64.2 50.7 310.2 77.1 54.9 54.6 285.3 858.2 53.1 60.8 4205.3 497.8 60.7 66.1 62.6 71.9 51.3 54.1 48.9 58.4 55.2 59.9 50.4 60.4 56.2 53 51.1 103.7 54 53.7 65.7 55.1 53.3 10098.2 574.9 1014 56.9 111.5 118.1 59.5 299.4 383.8 5210.7 52.5 63.2 51.5 56.6 55.6 57.3 48.8 51.7 56.6 50.2 90.9 59.2 55.3 51.8 48.1 56.9 61.4 51.8 53.7 63.8 52.5 53.5 51.6 49.1 57 56.1 63 62.7 62.7 61.3 66 58.4 54.9 66.9 61.6 68.1 57.4 189.4 56.7 58.9 54.1 52.8 56.2 162.6 52.4 51.5 54 56.9 51.4 67.5 71 68.9 46 65.9 56.9 51.4 53.8 55.3 53.8 96.8 52.5 63 53.9 70.1 50.9 55.5 56.7 127.9 210.5 53.8 58.5 91.3 88.4 14760.8 110 59.9 25236 21353.4 54.2 56.5 59.8 67.7 76.2 71 112.4 110.8 95.2 110.3 61.4 58.6 148.6 78.6 58.6 56.8 66.2 54.7 53.2 55 62.4 61 153.7 55.5 49.5 47.1 52.6 87.6 60.5 153 123.6 160.7 144.8 55.9 137.4 150.3 73.5 66.7 64.7 60 60.3 53 56.8 48.1 54.9 49.6 50.4 795.4 91.2 1972.7 69.7 57.7 66.3 372.4 122.4 308.1 112.5 136.3 404.4 53.9 65.2 62.4 82.3 64.3 80.6 61.1 49.8 52.6 171 56.3 57.4 72.3 83.3 51.9 53.7 65.9 69.1 253.8 80.1 99.7 57.7 55.9 48.3 77.2 572.3 2117.7 172.1 127.5 51.9 58.3 54.7 438.6 87.8 53 106.6 54.3 184.8 457.2 51.1 1822.7 71.2 54.2 80.3 51.4 76.5 48.6 52.6 67.7 53.8 50.7 50.7 58.5 57.7 54.1 52.5 55 53.5 53.2 55 60.6 51.8 52.4 57.4 66.7 68.1 50.7 54.3 51.1 56.8 53.5 55 55.2 53.7 50.7 51.5 53.8 59.1 82.6 133.3 172 54 53.4 58.5 58.3 53.7 1145 53.3 46 55.6 56.1 57 82.2 53.4 69.5 65.1 58.2 788.2 60 89.5 57.6 185.7 63.5 60.1 71.8 60.5 121.5 56.9 59.5 58.6 61.1 52.4 50.1 59.6 57.9 52.2 62.4 57.5 53.8 53.3 50.3 54.6 57.1 49.6 51.7 48.5 53.5 152.4 96.6 78.3 53.4 62.9 52.6 118.9 56.1 54.5 524.6 4607.3 2989.5 54 811.1 214.9 67.6 49.7 63.2 265.4 211.2 155.1 63.1 68.4 54.5 52 53.1 61.8 60.5 54.2 60 69.4 66 68.2 56.3 50.2 290.6 55.5 55.4 54.4 138.6 93.7 72.8 60.3 59.4 56.1 61.2 76.7 1407.9 177.2 70.8 55.4 328.6 563 147.6 51.3 61.9 72.2 96.6 120.8 203.1 92 133.7 2807.3 69.5 145.5 153.3 59.2 62.4 57 68.5 54.8 2369.1 68.2 186.3 63.9 49.6 53.9 80.9 82 62.3 63.2 58.5 53.1 51.5 69.9 59.5 45.6 199.2 56.7 57 65.1 49.3 60.9 96.4 62.2 53.3 89.7 87.8 52.3 55.6 53.2 63.8 56.5 49 53.1 54.5 56.7 63.1 55 53.7 47.6 58.3 54.1 102.7 376.5 55.2 61.1 63 52.8 56.4 57.7 56.2 54.5 50.8 58.8 116 45.2 58 64.7 50.6 119.9 66.6 104.8 59.7 68.4 51.5 56.5 57.2 146 64.5 77.7 54.7 54.5 52.2 54.1 49.3 54.3 81.8 67.7 50.3 68.1 296.1 220.8 52.4 54.7 53 59.3 54.5 66.8 100.9 56.6 52.3 52.6 51 67.2 70.5 58.8 60.8 163.9 119.3 147.4 55.7 61.8 61.9 52.1 63.6 57.4 357.5 68.8 131.6 85.8 51.5 66.5 65.5 58.6 53.7 56.4 58.3 60.1 66.2 53.8 53.8 50.4 47.4 55.7 56.3 55.5 1320.9 51.1 51 50.5 52.1 55.7 255.4 55.7 58.5 54.8 85.5 58.6 54.5 51.3 4037.9 614.1 47.5 307.7 510.2 57 54.3 79.5 72.5 69 53.9 49.6 94.3 56.3 52.6 52.2 92.9 216 76.4 49.1 52.8 50.1 56.1 51.5 55.1 59.1 66.1 53.4 58.6 59.1 55.9 53.4 55.6 54.7 50.6 56 58.9 54.8 80.1 59 52.5 310.5 307.8 159.3 93.2 52.8 54.6 52.9 404.1 600.6 450.2 73.2 54.7 68.5 59.7 67 57.8 305.7 75.1 670.5 58.8 51.6 58.5 62.7 1428.5 58.2 6373.8 55.6 57.7 55.5 48.3 55.6 69.3 55.5 53.1 64.6 273.3 65.5 61.9 51.4 50.2 56.2 49.9 52.5 46.1 56 261.4 65 67.7 51.5 1490.9 57.1 52.5 68.1 627.7 57.2 60.2 67.6 61.3 54.3 53 940.3 97.3 49.4 175.6 4277.6 358.1 79.2 122 57.1 66.9 56.4 51.8 61.6 50.5 46.6 56.4 52.1 102.3 78.9 180.5 164.4 52.6 218.3 137.6 141.1 314.8 145.7 837.9 471.7 51.9 52.6 192.6 60.5 83.3 84 74 248.3 144.8 58.4 106.3 63.4 85.3 85.5 65 256.2 55.2 57.5 258.1 55.4 47.4 3017.5 88.9 57.9 54.9 54.4 55.3 139.7 58.4 52.7 4851.6 61.2 66.1 76.7 51.4 55.3 2096.7 62.2 301.9 6911.9 54.8 62.7 96.2 53.2 55 68 400 289.7 55.3 51.1 117.9 56.1 51.9 258.2 159.8 68.2 52.5 97.7 144.7 140.8 88.3 93.7 55.3 72.2 3070.3 796.3 57.5 115.1 255.8 50.4 68.4 365.8 85.9 47.9 53.6 53.5 55.4 2981.4 98.3 165.7 54 240 62.1 134.7 58.1 874.5 51.5 66.7 59.5 57.7 132.1 48.1 50.6 60.6 50.9 51.6 56 66.2 55.4 152 69.7 62.9 52 51.6 51.5 79.4 50.9 65.8 126.9 145.2 65.7 59.2 69.4 69 51.1 83.1 183 101.2 62.3 81.2 625.8 72.5 164 54.7 57.2 64.3 100.2 64.4 105.6 49.6 116.8 46.4 57 177.3 330.4 51.5 210.8 164.1 60.4 61.2 67.6 56.4 52.5 56.7 100 49.6 192.2 54.3 56.2 75.9 93.2 56.3 51.9 71.5 70.4 56.9 257 62.6 55.5 82.7 52.3 48.5 58.3 51.8 79.2 52 49.4 64.8 265.8 63.4 59.2 51 61.5 65.7 55.9 67.1 288.2 153.7 184.6 52.3 57.5 47 53.1 53.1 52.6 68.2 50 58 75.3 60 52.2 56.9 57.6 60.1 48.2 56.6 51.4 196.6 58 50.6 507.8 77.2 57.8 53.9 90.7 70.9 58.1 56.5 69.7 49.6 53.3 59.8 54.8 54 51.4 51.7 66.3 54.9 61.3 52.5 44.6 58.8 95.6 56 500.7 55.8 56.7 120.5 55.1 52.2 55.4 60 48.9 56.3 465.6 61.5 331.5 108.8 58 118 69 126 51.2 57.4 48 67 58 58.3 57 59.2 87 55.5 52.2 55.4 52.5 60 55.3 57.9 59.3 47.9 76 53.7 56 48.6 50.3 53.3 59.9 59.3 49.1 54 55.1 66.1 50 69.3 67.6 68.4 55.2 94.6 50 61 53 54.1 57.3 86.9 53.2 52.3 54.3 63 61.6 156.3 411.3 334 58 49.8 49.6 59.9 54.8 52.3 59.4 59.7 59.4 55.4 74.2 66.6 52 75.8 76.6 347.3 87.4 207.2 54.3 52.6 88.3 1911.6 58 79.2 53.9 57.4 87.3 662.9 1505.7 50.5 50.2 52.7 68.1 83.4 704.6 55.8 51.3 60.3 106.1 60.2 54.9 61.7 491.8 67.7 52.2 72.5 56.3 109.8 59.4 70.7 97.8 51.3 51.6 483.2 1348.9 53.6 54 58.7 65 51.5 58.9 62.7 49.7 59 59.1 50.1 57 53 49.6 63.5 82.6 52.9 54.6 47.7 74.7 50.1 47.4 49.4 53.4 56.4 52.3 58.3 55.1 62.7 55.8 56.4 57.4 57.2 60.5 55.7 55.7 126.8 57.5 54.1 48.3 69.8 526.1 386.1 60.3 138.7 52.1 51.8 46.8 64.9 56.4 165.3 86.8 78.7 57 61.8 54.1 80.4 177.1 222.3 300 48.9 63.6 53 55.9 55.1 72.9 47.3 55.6 53.3 52.1 53.2 58.9 53.7 1301.5 809.6 54.4 54.6 97 83.3 48.7 52.9 129.2 57.6 137.7 60.7 50.4 60.2 53.9 60.7 73.4 125.1 53.2 734.1 48.2 49.2 66.4 65.1 58.8 68.3 796.1 285.4 52.7 82.9 210.2 82.7 51.8 50.6 50.8 56.3 58.6 54.8 51.3 51.9 67.7 68.4 1314.4 78.6 83.4 52.4 70.5 59.3 55.9 1137.6 961.8 75.4 1218.7 49.3 53.9 53.3 69.9 58.2 55.8 63.9 56.4 47.7 48.9 77.2 88.8 57.2 52.3 67.8 68.8 55.7 50 287.2 272.5 80.2 381.7 193.5 50.2 56.6 55 73 97.9 149 73.6 58.9 113.4 57.3 61.8 448.6 101.2 180.3 114.3 67.4 66 173.4 64.6 55.4 73.6 70.1 54.7 93.5 83.3 93.4 482.6 91.7 51.3 57.6 60.3 59.7 56.3 65.7 66.5 85.7 62.4 51.8 53.5 54.6 102.8 60 64.7 51 57.8 56.2 3456.4 51.3 362.6 387.7 589.6 72 1190 71.2 49.2 538.1 55.3 48.4 55.2 126.5 5015.6 4471.6 58.2 58.4 92.7 54.8 63.2 509.1 849.4 1605.2 283.9 164.6 57 151.3 55.9 57.7 152.5 58.1 52.4 196.8 53.3 64.7 200.8 51.9 269.1 2909.7 81.7 1844.8 59.6 43.6 367.9 92.4 62.2 50.5 68.5 75.8 67.7 194.6 128.6 116.8 147.2 101.7 237.1 1346.3 56.6 61.2 61.9 132 64.7 54.8 51.9 53 48.3 57.5 54.3 50.6 55.4 59.2 51.1 59.2 77.1 56.9 65.3 55.4 67.5 74.6 157.3 273 55.3 54.3 58.9 53.9 53.6 53 53.5 55.2 327.4 47.2 57.6 74.6 90.1 170.8 84 75.9 24685.6 24721.2 60.7 1755.6 142.1 59.7 4363 5067.8 1502.1 325.3 469.6 1843.5 53.1 1186.3 128.8 190.6 97.9 49.8 181.4 60.3 237.4 51.4 55.4 58.8 50.5 52.2 9070.9 52.4 56.4 52.3 58.8 63 63.1 52.6 59.9 3528.2 564 1201.1 61.1 89.7 209.8 58.8 54.8 66.1 98.7 72.9 91.2 64.6 65.2 45.9 57.7 50.2 54.6 295.6 187.1 137 278.2 111.5 123.9 58 54.7 140.1 70.2 78.5 74.5 54.6 66.7 137.6 57.3 93.6 51.7 95.6 107.6 84.8 49.7 132.7 108.5 52 180.5 51.6 49.5 102.4 55.8 109.4 68.7 65.3 52.9 53.2 61.4 55.1 266.5 67.4 48.7 69.4 53.3 53.1 56.9 52.3 52.9 58.8 54.5 266.2 104.3 64.4 55.7 50.6 51.1 110.6 65.2 49.9 171.5 114.2 342 441.8 124.5 56.6 52.2 62.8 50.6 96.8 62.2 71.7 46.7 47.6 51.8 771.6 55.4 68.2 85.5 62.1 59.1 59.4 49.9 50.7 56.4 53 54.2 47.3 60.3 73.4 59.6 66.8 51.7 50.7 1184.6 62 69.4 54.7 61.4 87.2 55.5 55 51.3 57.2 63.7 168.1 52.6 254.6 83.5 65.2 97.1 59.6 65 65.2 59.4 54.6 55.8 53.3 52.7 140.3 138.1 55.6 50.3 686.7 51.2 53 101.1 119.5 809.5 184.7 85.9 48.9 70 61.7 59 114.4 55.8 55.5 57 60.8 281.1 76.6 55.5 54.8 60.6 137.8 54.2 78.1 55.2 58.9 61.3 57.4 205.2 63.5 52.5 57.7 59.7 54.5 499.8 56.6 84.7 64.5 54.6 53 60.6 59.4 62.7 52.6 50.7 71.2 178.6 113.3 53 58.2 61.7 68.5 57.7 49.7 134.9 402.6 50.3 57.2 57.5 56.6 61.4 46.4 57.1 79.4 68.1 61.9 132.5 67.3 56.9 49.4 61.6 5239 61.8 55.9 51.5 56.5 174.7 52.3 48.2 57.1 1171.5 81.5 113.3 61.9 52.1 65.3 75.7 86 56.6 60.6 1689.9 66.3 53.8 58.8 166 747.6 62.7 6750.4 63.3 49.4 53.7 59.1 62 57.1 51.2 50.6 64.1 52.1 51.6 70.6 446.6 149.7 61.1 60.1 108.7 118.5 77.6 238.7 52.8 68.1 451.8 57.3 59.6 121.6 55.5 59.4 59.7 48.9 64.1 60.8 80.1 57.2 57.4 52.4 84.3 56.6 53.4 91.6 54.6 174.9 602 75.1 257.7 61.4 53.5 59.8 197.4 54.4 54.8 60.8 135.6 58.9 60.6 58 56.5 51.9 84 56.9 58.8 70.2 58.1 55.7 191.2 55.9 58.8 56.7 53.7 51 85.1 60.9 137.6 185.1 461.1 57.2 57.2 576.8 462.5 68.4 144.3 58.4 428.7 84.7 720.4 56.1 227.8 58.5 144.8 53.5 66.4 54.2 113.2 230.3 51.7 55.1 750.6 624.1 103.5 1417.6 51.5 53 63.5 73.4 51 66.1 71.4 84.8 56.6 84.9 61 192.5 49.2 55.6 48.8 53.6 71.9 56.7 56.1 50.5 55.7 56.4 54.8 64.3 57.7 53.9 56.9 56.8 59.2 60.6 56.4 53.5 54.5 51.8 89.8 49.5 60.5 50.8 60.1 56.9 72.4 70.6 60.2 49.1 53.5 83.3 97.2 54.6 53.9 60 63.9 53.5 66.1 59.5 52.3 46.3 50.5 52.2 59.9 64.9 73.9 81.5 60.2 57.8 58.6 112 89 56.2 65.5 1836.6 58.7 57.8 58.2 58.9 69.8 54.7 52.3 54 57.7 56.1 109.4 85.4 152.7 250.7 84.2 98.3 55 59.2 74.2 50.9 65.1 418.4 69.3 53.7 56.8 48.9 50.5 68.2 55.8 51.3 57 149.3 51.2 56.4 371.7 51.3 51.7 52.6 57.6 56.5 125.2 50.9 78.5 56.1 53.3 50.7 51.5 58.3 56.6 60.8 61.5 51.6 55.5 53 52.2 53.3 336.8 69.7 89.6 58.6 60.7 57.6 63.9 65.9 61.1 61.5 59.8 51.6 55.9 56.7 58.6 153.8 3203.3 54.8 52 116.3 71.7 64.9 61.5 56.8 54.9 58.9 59.3 59.6 56.1 55.2 62.3 54.3 83.5 54.5 235.6 62.2 54.5 58.3 61.6 59 58.8 64.6 68.7 62.7 55.8 62.4 60.7 58.6 2231 53.7 55.7 54 62.7 75.2 55.4 62.2 63.9 70.1 63.9 50.7 62.9 61.3 132.7 49.4 56.4 54.1 53 64.4 57.3 56.4 55.3 72.3 50.4 55.1 54 52.6 850.3 100.1 53.2 59.5 55.9 64.8 60.9 154.5 64.3 740.8 205.2 211.4 47.7 58.3 49.4 47.2 56.9 207.6 54.2 55.1 87.8 56 54.5 56.7 57 62 58 57.8 60.2 48.7 52.5 49.7 54 56.2 93.5 153.3 60.2 304 324.9 62.5 53.7 52.4 54.2 697.8 54.8 57.1 53.3 63 81.7 159.9 293.3 179.9 63.4 56.3 52.6 69.7 90.5 57.1 137.5 1745.2 484.9 958.7 839.5 151.6 154 53.3 57.6 52 53.9 53.7 51.6 285.5 52.9 60.1 97.4 141 52.8 156.5 60.7 61.9 163.7 50.9 138.6 54.4 103 54.9 55.2 56.8 58.5 55.6 55.3 60.7 73.9 54.1 56 51.6 56.3 59.8 55.1 54.6 63.5 55 62.9 52.9 55.9 48.8 53.1 65.4 49.2 54.5 57.6 62.4 60.8 54.5 59.2 92.7 118.6 53 63.3 62.1 56.4 51.3 65.2 66.3 163.9 192.7 53.5 47.6 50.4 61.2 103 94.6 54.6 51.8 48.4 53.3 54.4 59.7 54.6 57 62.9 53.2 55.3 57.9 66.9 52.7 48 57.9 61.6 86.2 96.2 70.6 177.7 57.9 91.3 48.5 96.3 64.6 54 84.4 61.7 106.1 54 50.3 56.3 50.5 62.4 401.9 10580.3 76 76.3 62 60 53 51.8 68.8 92.8 76.3 64.4 84.4 54.5 53.2 890.9 72.1 121.1 49.9 66.1 69.6 177.8 130.6 364.1 63 242.1 57 389 55.5 69.5 590.8 54.2 552.9 67.3 109 378.1 51.5 152.2 65.3 59.4 331.4 257.3 73.7 68.8 598.2 376.6 68.5 89.3 255.1 72.3 153.4 1001.6 210.3 1000.4 82.7 7927.2 24655.1 710.2 59.8 61.9 51.9 49.2 51.4 75.4 62.3 53.3 60 57.9 48.6 54.1 59.8 49.2 64.1 52.1 44.6 59.2 64.9 82.2 853 726.7 324.9 50.3 49.7 59.4 54.2 51.6 4304.8 53 65.4 56.4 83.4 59 64.8 57.8 72.9 93.7 55 56.9 53.8 87.5 81.5 47.5 52.7 51 60.8 56.8 57.5 146.8 51.8 51.1 54.9 57.1 55.3 95.6 62.2 56 166.5 61.6 6149.5 63.7 89.5 59.3 67.3 57.3 55.1 65.9 64.5 101 56.8 56.5 52.4 52.3 46.4 97.2 120.1 53.4 1721.9 64.8 65.8 55.2 50.2 65.9 53.6 56.8 57.9 68.4 62 49.6 55.5 45.1 47.9 59.2 1169 50.5 52.2 62 57.6 61 186 61.7 125.2 55.9 191.8 56.8 111.2 91.8 65 55.7 64 82.1 56.5 51.7 249.8 595.3 1816 61.6 167.8 52.6 57.8 50.1 114.6 46.3 1641.9 46.4 73.5 53.4 135.4 54.9 58.7 303.8 54.6 56.5 53.9 75.9 51.5 1130.7 57.5 56.3 59.6 57.1 50.3 52 55.7 53.6 55.4 51.3 187.3 440.8 3947.2 50.7 64.6 52.6 625.1 51.6 52.9 47.6 54.9 206.5 48.2 54.5 63.7 53.8 54.8 270.7 5007.5 143.8 52.9 61.8 52.5 53.7 53.6 57.5 53.2 56.8 215.4 57.8 55.4 51 55.9 79.1 59.3 53.5 61 54.6 57.5 47 62.8 59.6 50.9 57.7 63.5 51.6 53.1 49.2 49.5 58.1 59.2 60.2 66.8 57.9 56.5 65.5 115 50.8 48.5 60.8 197.5 62.4 53 54.5 64.9 58.6 53 54.2 58 319 53 60.1 82.6 60 56.5 415.5 386.7 51.3 53.6 51.4 64.3 1020.4 177.9 3805.8 56 53.9 46.8 54.5 390.9 173.3 66.1 86.7 52.8 1410.6 52.1 88.1 70.8 140 58.6 61.5 63.1 66.1 484.1 324.8 57.3 55.3 1405.8 56.3 2591.8 71.1 230.8 58.5 59.9 65.5 59.2 57.8 65.9 47.8 59.1 68.2 53 78.5 54.1 79.7 48.3 46 64.7 94.1 89 57.6 55.5 123.3 84.8 82.4 50.3 60.6 57.5 48.9 49.6 55.5 58 100.7 94.5 146.8 104.8 147.9 90.5 69.8 144.2 138.3 316.8 61 52.3 59 103 429.4 59.8 61.5 59.7 186.1 54.7 78.8 65.1 57 62.8 53 59.1 65 50.4 69 55.7 119 198.3 141.4 263.8 51.8 384.3 68.5 54.3 191 107.4 454.3 61.5 54.7 49.5 230.9 47 58.1 53.4 69.1 60.7 62 250.2 534.6 93 74.1 55.9 62.1 142.5 79.7 73.7 61.9 161.7 81.4 59.8 59.8 54.4 54.1 75.6 60.9 61.3 51.1 56.3 50.1 55 54 53.3 55.2 154.8 157.5 68.8 691 51.1 56 273.3 70.5 56.4 630.8 130.3 3696 140.3 52.1 91.2 140 133.1 255.6 56.1 122.8 60.4 115.2 59.7 705 552.9 1326 56.3 51.4 51.8 958 66.9 73.5 53.6 67.3 51.3 52.5 58.9 77.2 57.3 81.9 846.8 169.2 169.5 3466.7 122.9 56.8 66.1 45.8 54.5 65.9 62.7 62 67.8 106.3 304.6 74.4 123.3 127.3 56 128.3 122 59.9 60.5 47.6 56.5 94.3 69.2 96.8 78 885.5 50.6 53.6 56.9 61.6 46.8 56.5 53.2 66.1 59.8 2065.9 176.5 171.7 419.9 221.1 60.4 49.1 51.8 125.7 87.9 60.2 53.3 60.1 15270.6 55.3 52.4 59.3 50 54.9 56.5 551.9 74.5 154.3 72.9 54.8 483.8 61.1 58.2 57.9 54.8 55.2 90.9 55.7 52.6 291.8 67.2 58.9 563.8 54.3 57.1 7376.9 216.4 249.3 92.9 141.4 534.8 64.8 239.2 80.2 114.7 100.8 179.1 1284.6 67.5 72.8 60.5 126.6 55.4 54.2 75.2 59.1 58.1 110.9 55 200 160.9 154.8 56.7 50.8 69.7 56 52.2 56.3 209.1 89.1 56.8 53.4 56.5 53.4 120.7 921.8 69.2 51.5 366.3 64.6 52.7 117.4 56.2 183.2 124.6 79.5 124 62.2 83.8 50.8 143 504.5 54.4 130.8 70.7 55.6 63.3 50.7 63.6 55.2 66.3 61.2 57.8 2899.1 56.2 53.3 49.4 108.3 308.9 57.8 63.8 76.2 58 57.6 56.9 55 54.4 50.4 49.6 65.2 51.4 175.3 150.3 65.6 66.1 66.5 134 53.2 62.5 55.8 59.9 48.6 211.4 48.3 46.5 55.5 287.9 54.7 683.2 55 63.3 48.9 67.7 138.4 46.8 50.9 61.7 50.3 57.4 76.4 54.1 52.9 63.3 74.6 64.7 52.6 59 51.1 50.7 60.9 51 56.4 52.5 55.9 55.1 56.1 76.9 64.7 63.3 54.6 54.3 56.7 50.8 57.1 53.6 55.9 54.4 56.9 53.9 57.4 65.5 52.3 46.7 62.1 62.6 82.8 58.8 48.3 79.8 45.4 48 60.4 54.7 61 55.2 59.1 50.5 57.9 46.8 49.6 59.9 57.7 86.2 53.8 88.5 59.3 52.5 54.8 61.9 58.1 48.4 51.3 52.7 61.1 52.5 57.3 55.1 49.4 55.5 52.6 62.3 56.4 53.2 52.7 53.9 52.2 53.7 54.9 54.7 56.9 71.4 52.9 52.9 62.8 51.9 64.2 343.5 54.2 59 84.6 1536.8 50.5 57.7 58.4 57.2 55.6 62.2 56.2 61.1 55.6 50.2 73.5 54.3 72.9 61.9 53.5 51.8 56.2 57.6 54.6 54 59.1 54.7 54.6 54.7 70.7 65.6 54.1 54.6 58.1 51.5 76.8 58.1 54.4 57 58.3 48.5 53.2 60.7 52.4 60.3 53.9 50.6 58.5 57.1 71.3 66.6 58.7 51.9 57.2 58.7 67.8 54 51.5 50.2 52.8 48.9 54.6 64.9 54.7 60.3 42.6 54.4 53.5 53 49.1 51.3 59 135.9 73.7 52.5 705.1 166.2 54.6 70.3 49.1 59.3 52.7 60.3 71.9 137.8 549.8 199.6 62.1 52.5 80.5 397.5 78 67.6 64.4 57.1 64.7 54.6 61.8 145.7 212.7 57.3 50.3 49 51.8 65.5 322 50.4 45.7 261.9 226 53.4 132.4 52.5 122.6 87.2 110.5 59 55.8 52.4 374.3 50.6 45.3 72.7 52.2 73.5 59.7 214 339.7 81.7 64.3 63 52.5 81.3 62.5 115.9 1036.3 115.1 91.4 231.2 73.5 138.2 345.1 416.9 55.8 114.8 52 435.4 153 278.5 174.8 132.7 81.7 58.4 137.3 92.6 73.3 65 1458.1 91.4 50.7 248.9 65.1 749.7 46.4 56.7 56.5 160 153.4 86.7 76.4 82.4 56.1 80.3 57.7 71.5 92.5 61.8 62.9 54.3 53.1 60.5 56.1 66.7 55.3 199.2 49.8 58.5 102.3 529.2 350.8 52 316.2 59.3 121.6 50.3 150.5 53.3 66.9 49.4 64.6 58.7 149.8 55.7 306.9 52.5 187.2 141 52.9 56.9 51.7 48.1 53 58.5 156.6 526.9 72.3 58.2 58.7 1203.9 61.8 61.7 52.8 140.4 55.2 56.2 64.5 66.2 56.6 53.4 76 145.9 58.7 60.6 73.1 59.8 61.1 50.4 55.5 60.3 55.6 454.2 53.6 56.8 50.7 91.1 207.4 62.5 55.4 77.6 117.9 67.3 51.7 54.6 68.3 107.4 46.2 56.5 55.3 118.4 73.8 110.4 57.9 53.6 73.6 57.5 63.4 99.9 79.1 94.5 63 56.6 2641.1 59.6 123.2 59.6 59.4 54.6 290.4 733.9 60.3 49 88.6 145 134.2 51.7 116.9 70.6 54 52.9 57.2 52.7 51.5 52.1 56.8 49.6 51.8 79.5 217.9 58.6 59.9 55 65.6 83.3 56.6 59.6 55.2 52.4 58.1 66.9 55.8 63.6 51.6 95.2 104.1 61.8 52.3 64.6 50.1 78.6 96.5 66.5 59.3 52.1 61.1 84.4 67.1 74.3 52.5 56.9 54.2 83.8 75.4 66.7 54.5 69.2 74.2 370.6 75.4 60.6 61.8 57.9 51.7 49.7 59.6 59.2 74.9 146.7 90.2 80.2 60.7 63.4 56.6 53.3 54.1 54.5 52.4 58.7 91.9 61.1 75.7 54.9 59.2 63 89 127.6 58.5 61.1 62.5 63.5 63.9 65.9 52.8 54.1 106.5 62.1 59.9 62.2 117.9 71.7 76.3 795.1 56 59.6 52.4 3468.3 62 55.2 56.2 55.3 55.7 1481.3 6136.5 62.7 64.1 289.9 54.8 50.7 60.2 55.6 88.2 575.1 98.1 67.7 60 51.5 49.2 56.8 56.4 62 49.5 66.2 58.9 242.5 114.3 58.8 57.4 58 53.8 52.8 55.3 66.4 78 59.9 67.6 306.9 421.3 51.2 72.5 59.1 68.9 424.7 72 57.1 55.6 57.1 74.9 175.3 50.1 56.6 228.3 72.2 95 72.5 51.2 62.5 254.3 90.5 68.1 50.5 65.2 54.8 53.4 48.5 55.3 59.4 51.1 55.5 52.7 52.5 59.8 55.6 55.2 46.4 52.4 60.9 54.1 58.4 45.7 52.3 49.6 409 63.3 54.2 53.2 54.9 67.1 61.2 67.2 364.7 86.5 63.5 67.9 57.3 316.8 82.3 60.2 56.1 52.8 98.3 110.6 51.1 58.6 544.2 52.6 374.8 741.1 55.7 48.7 56.5 213.1 53 56.1 79.8 54.4 76 179.5 50 65.8 74.3 94.9 57.1 396.2 59.2 53.8 51.2 57.6 55.2 56.6 54.3 49.3 47.6 51.4 59.5 48.7 51.8 446.9 65.9 51.5 46.7 54.9 57.3 49.7 64.5 59.2 50.5 54.3 53.7 56.5 56.7 51.1 48.9 54.9 55.9 49.3 57.3 50.4 59.9 54.6 55.4 76.9 63.6 53.8 51.8 57.9 69.3 50.8 50.5 53.9 56.4 56.3 51.4 63.6 54.6 52.2 55.3 63.8 53 65.6 58.3 51.6 66.3 51.8 49.5 53.5 52.1 56.4 64.5 59.2 55.7 63.8 53.3 57.4 63.1 61.6 57.9 49.7 61 54.8 55.4 52.9 51.4 46.9 50.2 55.5 58 55.4 64.5 55.3 55.2 64.8 55.5 59.6 56.9 50.9 58 57.4 62.7 60.5 57.6 52.4 64.8 49.6 55.2 59.4 55.4 59.6 52.3 52.5 56.8 59.5 51.4 50.7 55.5 50.7 53.8 55.1 49.9 53.8 51.3 55 54.9 48.5 55.4 50.3 54.9 56.4 57.3 52 52.6 1589.8 62.5 53 53.1 67.2 51.3 50.7 343.8 75 59.7 56.8 59.8 129.3 82.2 59.3 76 58.6 54.7 53.4 56.4 168.9 59.6 55.7 54 49.5 52.6 273.8 67.9 60.2 57.5 84.8 145.7 86.5 75.5 99.3 61.3 51 49.3 56.9 54.6 47.9 58 84.9 52.2 56.9 55.2 90.7 49.4 53.3 53.1 60 56.4 51.2 53.6 57.4 53.4 50.5 2026.4 336.5 1903.9 1465.2 512.2 203.2 64.5 50.2 103.5 65.3 72.6 53 51.5 91.2 73.8 60.8 82.4 3215.8 64.8 47.1 53.9 86.3 58.3 50.9 59.3 61.7 91.7 410.2 61.3 112.2 63.7 110.3 67.3 92.8 5734.3 57.6 182 256.6 53.1 93.8 344.4 286.3 140.3 50.8 65.9 575.4 548.4 80.1 61.2 54 117.1 57.4 386.4 62.6 247.2 63.7 54.4 48.8 100.8 401.8 49.9 50 54.5 61.3 57 60.4 55.1 54.4 53.2 54.1 51.9 54 49.7 57.2 54.9 53.8 48.7 49.9 50.3 54.4 59.1 56.2 74.1 66.2 75.4 56.7 49.5 83.8 264.3 152.1 122.1 72.3 59.6 56.9 61 49.2 51.8 3580.1 49.3 59.3 53.8 61.8 168.3 63.2 53.3 60.3 11570.5 104.1 54.3 50.9 56.2 59.7 54.6 66.1 56.5 48.3 53 1024.8 50.4 52.5 86.8 58.5 55.4 66.5 53 46.2 133.5 58.1 55.9 72.7 121.1 70.8 69.3 70.8 56.6 50.5 183.5 51.6 54.3 62.5 59.8 48.8 159.7 162.4 176.4 49.1 64 61.7 54 66.6 50.9 56.9 52.2 57.8 52.5 58.6 61 98.9 57.9 54.2 141.1 55.1 59.5 58.9 127.1 69.6 127.4 56.2 69.3 977.2 2431.8 90.5 60.7 58.9 52.1 85.5 59.2 56.6 54.2 55.6 50.3 52.7 96.3 234.4 115.6 88.8 52.4 47.5 57.3 57.4 49.1 60.3 59.4 68.3 51.2 54.2 50.8 56.4 50.9 51.2 52 58.8 56 135.6 53 55.7 64.6 56.3 85 63.8 59.9 53.6 291.7 69 60.4 53.3 57.9 56.2 54.3 56.4 63.3 114.3 54.1 52.3 49.6 54.7 60 63.1 48.1 51.6 87.3 51.2 80.8 76.6 86.4 51.8 81.3 1516.8 3732.4 192.2 59.8 426.2 4717 917.1 56.6 104.9 64.4 75.3 7592.3 63.7 66 58.1 60.4 48.7 55.9 69.9 461.1 60.2 57.5 155.9 147.3 78.6 143.8 304.6 51.7 55.9 71.8 55.2 53.1 52.8 86.4 67.5 76.1 123.4 53.5 57.7 54.3 53.5 62.7 59.3 60.1 60.9 281.5 56.2 48 67.1 71.4 56.5 59.3 50.7 60.3 55.3 46.9 61.3 55.6 72.4 64.3 65.3 7065.8 59.1 194.2 161.8 65.1 50.5 60.2 119.5 89.9 97.3 65.7 474.4 51.6 59.7 58 54.7 216.7 56.6 84.8 114.4 337.9 119.2 48.8 51.3 59.8 52.9 447.2 126.7 52.4 51.9 63.3 68 64.8 57.4 48.2 56 56.4 58.9 104.3 55.4 68.1 58.9 55.2 59.9 54.6 53.6 52.7 134 55 57.3 56.6 47.7 56.2 52.5 52.3 57.5 55.4 53.3 57.4 60.1 57.8 50 50.7 56.4 59.4 58.9 55.6 71.1 64.5 63.1 72.8 57.5 50.8 68.3 61.8 54.1 56.8 54.4 54.8 52.8 58.9 91.8 51.8 55.7 53.2 65.8 57.3 63.4 52.9 69.4 57.4 66.7 95.1 55.3 48.8 56.1 54.5 56.7 60.5 57.8 55.6 54.4 52.4 60.9 52.5 58.4 178.4 48.6 52.6 59.1 55.5 59.9 51.4 70.5 51.4 64 53.6 49.3 56.9 56.5 56.2 53.2 57.4 54.1 60 55.9 63.6 52.3 55.2 67.9 53.2 50.6 53.6 55.6 58.1 52.3 56.1 58.8 96.8 54.2 53.5 64.8 64.6 62.2 61.3 56.3 8231 60.7 60.1 65 67.9 64 653.7 101.4 55.6 48.6 75.9 80.4 55.7 56.8 55.5 620 58 75 64.7 60.4 59.5 50 57.2 53.7 56.6 53.4 60.3 56.3 53.8 53.8 60.2 72.6 55.5 53.2 58.6 61.5 67 65 56.2 58.5 167 58.8 54.1 53 50.7 53 1474.4 63.6 53.4 65.9 55.8 56.5 52.3 53.3 54 53.2 58.6 55.3 57 61.9 58.8 64.5 55.7 57.6 71.5 56.9 48.6 85.4 61.1 52.3 75.4 54.6 51.6 57.5 48.3 62.8 57.9 54.3 62.9 64.9 62.7 97.6 55.9 55.6 53.9 57.8 53.6 53.9 47.8 65.5 52.6 54.1 59 56.5 56.2 67.1 57.8 55.6 102.1 58.5 59.5 57 51.9 59.7 56.1 53.1 76.6 51.5 51.3 55.5 51.9 56.1 61.3 60 58.3 56.5 67.3 64.5 54.8 60.9 83.3 58.5 61.2 61.2 54.4 335.9 49.1 53.9 58.6 58 55.4 59.8 57.9 48.6 65.4 55.5 88.8 58.7 52.9 51.5 61.3 55.2 140.6 62.7 79.3 58.6 54.3 213.8 58.7 66.3 68.3 55.4 50.8 55.8 55.8 58.6 59.1 73.7 8243.6 55.2 923 60.1 57.6 56 59 5777.9 112.4 59.4 56.9 56.2 58.3 51.7 62.2 50.2 55.1 53.1 52.6 51.6 59.9 55.9 55 63.2 60.8 59.2 328 65.5 67.2 56.9 1187.2 55 57 65.4 46.3 60 58.5 66.5 53.3 65.6 54.8 58.5 74 51.4 68.2 51.7 8822.9 59.4 62.2 55.4 56.3 54.6 55.8 50.2 58.6 61.1 59.7 54.3 64.8 66.9 57.6 79.5 377.4 49.3 82.2 53 52.8 60.2 57.6 53.1 56.7 52.9 57.2 66.2 58.5 48.1 58.2 2502 61.7 4605.4 55.1 61.5 53.8 51.4 61.8 60.6 53.2 54.5 57.3 58.3 60.5 69.3 56.6 57.5 58.7 61.6 49.3 71 46.9 64.6 51 62.4 60.9 67.6 71.7 62.2 468 1723.4 57.1 53.9 60.2 56.8 46.8 62.7 51 56.7 66.1 58 55 52.6 58.5 64 63.4 58.4 52.8 58.8 57.4 56.2 106.2 121.9 417.2 62.7 1288.5 51.3 64.6 57.4 51.1 105.6 63.6 80.7 8728.5 68.9 62.9 60.7 101.5 62.6 51.4 57.8 152.7 56.1 54.9 58.3 74.2 64.1 58.1 56.5 52.4 54.7 55.8 116 57 57.4 58.1 51.8 60 43.5 59.7 53.8 260 112.2 63.5 58.8 58.5 54.5 56.6 52.4 54.1 51.8 53.2 53.8 58.3 62.6 60.3 63.6 55.9 54.1 55.7 57.5 56.4 53.4 49.8 55.1 56 54.9 52.6 53.5 54.9 59.3 58.3 56.5 57.4 56.9 60.5 66.7 96.6 56.7 55 57.5 71.3 56.2 1947.8 61.2 52.2 59.3 63.9 59.1 53 65.8 59.8 68 54.8 58.2 60.2 58.6 52.2 56.9 55 58.5 53.8 55 54.1 50.2 57.9 53.7 57.2 53.2 50.9 51.4 57.1 60.4 52.9 51.3 55.2 51.9 58.3 53.4 679.1 56.4 389.5 55.6 57.1 56 58.4 54.6 103.1 75.2 51.8 53.4 60.5 59.7 56.6 360.3 54.8 54.7 57.1 54.8 55.7 69.4 58.2 49.8 56.8 57.1 53.6 62.3 104.4 54.8 54.5 53.2 48.9 59.4 59.1 57.2 60.9 66.2 62.4 53.3 55.1 58 66.7 60.6 56.3 54.8 50.9 55.6 50.3 59.5 511.3 1163.4 61.4 57.5 62.7 52.2 57.9 58.9 48.5 50.4 51.6 60 54.8 658.3 55.8 55.9 57.7 160 52 56.6 60.1 65.2 58.5 50.6 148.8 57.8 57.7 53.6 69.6 61.3 57.3 58.8 46.9 56.1 62.7 54.5 52.4 59.7 61.1 49.1 53.4 59.2 70.9 55.7 5538.4 75.6 62.6 55 53.2 53.2 53.1 63 99.9 60.7 57.8 70.7 59.6 59.8 61.4 52.3 59.6 61.5 73.7 59.9 57 51.6 95.9 59.5 48.9 55.8 11263.1 54.4 566.5 59.6 50.5 53.5 53.8 57.7 60.2 66.2 56.4 59 1226.1 50.5 49.7 56.1 60.8 1801.5 64.9 141.1 62 49.8 54.8 72.4 57.5 1223.4 62.7 61.7 60.8 57.3 72.6 53.8 56.7 61.1 59 61.5 64.2 54.2 57.8 55.4 56.6 43.2 60.5 70 82 55.2 61.5 54.8 54.3 56.1 59.9 60.4 54.3 51.8 57.5 60.3 516.1 64.1 57.6 53 55.5 56.7 72 65.7 57.2 58.6 64.4 57.7 54.6 52.6 59.4 61 53.4 55.2 63.5 70.4 64.2 57.2 57.8 69.7 76.2 484.4 178.6 57.4 67.2 56.7 71.8 50.4 50.9 127.5 55.3 53.8 58.6 55.5 90.2 65.4 63.8 64.2 64.8 61.6 59.6 136.9 54.4 53.2 669.7 65.9 57.4 53.9 62.5 7825 51.6 54.1 63.2 63.1 59.2 52.2 62.6 53.1 54.6 48.1 2300.7 58.6 57.1 51.1 52.7 54.3 50.7 64.3 59.6 60.7 49.4 47.6 748.2 77.1 55.6 51.6 66.1 53.9 50.2 67 54.3 96.4 50.1 51 59.5 56.9 3407 51.5 66.1 47.7 1480.4 58 57.3 57.4 51.5 48.9 54.6 76.4 53.5 55.5 55.5 55.2 59.4 54.5 51.9 57.4 1507.8 59 55.4 57.7 57.1 56.2 95.3 62.1 65.9 53.6 76.6 50.1 55.2 57.4 64 69.7 53.5 59.8 50.5 53.7 54 59.6 58 56.6 56.6 53.7 3221.3 56.1 59.8 59.1 55.1 78.6 57.8 49.1 53.2 65 915.4 76.9 86.3 68.6 55.3 48.8 57.8 54.4 78 87 62.2 58.4 51.7 55.2 61.6 77.8 59 59 62.1 76.1 55.9 62 57.2 114.7 56.3 58.8 58.1 58.1 63.4 55.4 50.8 56.6 61.6 57.2 109 55.9 343.9 59.5 54.8 60.4 60.3 237.9 49.3 58.2 58.6 50.1 71.6 59.8 86.3 227.8 64.2 57.2 52.7 57.6 61.4 56.7 89.4 126.8 732.2 44.4 56.8 54.6 372.9 186.7 87.9 60.5 59.8 67.5 66.2 55.1 65.1 52.1 62.7 58.6 55.3 50.9 58.6 53.9 57.4 54.1 80 47.1 57.6 50.4 57.5 50.2 69.4 57.9 62.2 65.2 52 725.9 122.9 54.7 54.7 52.9 48.7 138.3 63.7 65.4 64.6 56.7 66.6 93 55.6 76.4 54 62 56.3 52.5 76.9 92.2 53.8 57.3 153.1 59.7 77.9 65 53.5 57.2 76.5 65 57.6 57 57.3 68.9 58.1 55.7 57.4 181.9 52 128.2 93.2 53.6 96.3 298.4 114.5 54.6 58.2 54.8 211.3 55.9 55.6 55 53 54.9 59.8 69.9 57.4 71.2 54.6 53.4 120.6 188.3 55.5 258.3 127.8 55.4 53.2 72.1 58.7 50.9 56.1 55.2 57.2 91.3 52.8 50.7 56.7 58.7 67 122.7 54.8 56.2 57.6 54.2 74.9 73.2 53.6 89.2 56.9 59.4 55.5 2094.2 95.2 62.9 66.9 56 60.1 76.7 72.1 63 57.8 80.1 57.7 53.3 57.8 68.8 56.5 57.7 59.4 121.1 64.9 54.7 54.4 55.3 62.4 78.3 52.3 56.4 58 57.6 47.3 63.6 58.1 57.8 53.9 133.4 57.6 69 1368.4 54.5 59.9 50 1880.4 1412.8 57.2 52.9 770.5 56.1 54.3 63.6 61.5 56.8 338 56.5 3304.9 55.3 64.6 124.7 1787.2 68.8 52 90.4 60.5 59 57.6 49.8 63.7 51.5 105.5 63.5 57 52.9 53.6 63.4 58.8 97.4 62.5 59.6 53.9 54.6 76 61.7 408 65.7 58.4 58.4 52.5 54.3 17501.8 54.5 53.4 102.2 60.1 144.8 304.4 79.6 58.3 52.6 58.3 55 51 52.1 52.2 52.3 55 82.3 54 49.7 58.7 52 53.4 50.2 52.1 58.7 55.9 58.6 56.7 78.8 333 77.6 177.1 70 85.3 116 61.5 61 49.2 51.5 55.7 160.9 175.9 106.8 59.6 55.7 53.3 740.2 63.4 50.2 51.1 346.7 53.5 50.1 55.8 46.6 55.1 52.2 61.4 145.5 59.9 50.2 55.2 100.9 1081.6 62.3 72.6 50.1 54.9 92.3 51.9 52.5 1379.4 52.9 57.2 56.9 63.8 52.6 49.4 50.6 751.6 58.8 989.7 54.4 70.2 56.9 55.7 55.4 392.7 50.1 59.1 58.9 114.8 77.6 52 57.2 142.5 118.8 59.7 52 79.3 56.3 83.6 52.2 56.6 59.8 49.6 51.5 63 50.3 63.5 56.5 54.4 47.3 153.6 835.8 57.4 58.6 155 57.4 94.4 55.1 56.5 56.9 51.5 228.7 44.8 56.1 57 48.3 63.6 103.4 54.4 60.5 53.8 57.8 55.8 56.2 84.1 136.3 57 77.9 59.7 57.7 61.2 45.1 51.3 53.7 51 53.8 52.5 51.1 56.5 65.2 53.7 86.5 67.8 44.5 57.1 47.4 91.5 54.6 63 86.3 61.7 57.6 59.4 59.4 54.6 191.9 142.6 52.3 51.5 55.3 52.3 157 79.5 73.1 56.1 61.6 57.3 69.6 55 54.3 55.3 63.4 47.8 54.1 66.4 60.4 263.5 59.1 56.5 61.3 65.2 416 72.4 450.1 265.4 59.3 157 47.5 785.4 65.7 452.8 145.7 127.3 205.6 130 47.7 51.1 290 62.7 137.9 70.9 666.5 51.6 73.6 56.6 62.1 57.2 64.2 69.6 4145.1 57.1 1494 1712.9 51.3 118.8 844.4 2879.6 824.5 274.2 56.3 56.3 58.6 56.3 51.6 88.7 48.8 85.5 322.7 67 317.4 59.7 57.9 64.1 65.6 61 104.5 88.8 56.4 56.3 97.9 63.8 53.8 114.7 52.1 298.4 60.9 77 54.5 51 51.3 95.3 59.6 107.9 54.6 55.2 46.9 516.8 114.1 89.9 60.7 571.2 108.6 144.1 72.7 57.1 4210.9 6638.3 49.6 52.2 44.5 67.5 60.3 60.5 61.1 44.3 61.9 49.6 55.8 53.6 102.2 53.6 110.9 71.6 54.8 113.7 118 545.1 134.1 108.1 62.7 378.1 53 51.4 61.3 108.1 72.8 68.5 60.2 7830 52.3 66 54.7 54.3 66.1 58.7 222.1 53.5 63.7 62.1 329.9 752.9 61.5 55.3 54.5 70 56.2 152.3 51.7 47.9 53.3 240.4 60.5 59.8 50.8 60.2 75.3 147.4 368.9 59.1 51 143.1 114.6 166.9 88.9 58.5 54.1 47.3 194.5 91 145.4 64.6 284.8 95.1 86.1 62.3 58.8 54.9 55.2 58 55 54.6 52.6 54.2 51.6 71.3 50.4 66.3 52.7 49.2 52.5 61.9 60.5 64.9 51.9 57.2 60.7 61.9 77.3 61.6 54.2 59.1 49.7 50.4 53.1 53.1 55.8 54 52.7 47.8 52.8 56.5 57.6 65.2 49.9 49.9 64.3 56.1 50.2 54.4 56.3 49.7 175.3 93.8 54.6 51.5 67.8 58.9 66.8 61.6 61.2 60.9 54.4 89.4 66.5 130.1 60.3 55.5 58 54 57.2 366.1 109 52.4 67.7 153.5 68.7 52.3 275.1 107.5 53 58.1 51.8 60.6 53.4 119 63.4 86.3 57.4 62.4 50.1 255.9 60.7 82.3 50.2 227.9 218.4 84.2 272.4 304.6 85.4 51.1 53.1 60.3 49.8 53.2 51.2 353.7 86.3 68.8 60.1 58.3 59.7 50.8 56.8 729 388.8 67.2 247.2 49.5 53.4 52.3 63.7 259.3 214.9 649.8 118.3 949.9 59.8 192.4 151.7 87.8 54.2 52.7 80.8 226 60.3 356.8 57.6 55.1 85.9 60.5 65.1 376.5 58.6 145.4 450.3 80.6 74.2 266.3 60.8 109 57.8 61.4 60.6 97.3 139 60.6 65.6 53.6 50.7 320.6 123.3 1014.6 54.6 59.5 240.3 214.6 47.4 54 50.4 50.7 83.8 77.1 157.3 48.9 50.7 55.5 443.6 778.9 433.4 48.5 57 58.5 51.6 63.6 57.5 51.4 194 61.8 111.6 175.1 63.2 1320.4 593.8 60.2 52.1 77.2 59 119.3 53.9 53.9 57.2 63.6 53.4 56.6 56.9 54.3 238 107.8 57.3 80.4 76.1 116.9 67.1 117.3 2217.8 51.8 71.6 62.8 746.6 384.6 94.6 47.5 61.2 61.8 54.2 75 624.3 224.6 75.1 77.9 76.6 54.7 57.7 66 1053.7 480.7 78.9 68.2 200.7 50.7 52.7 1417.2 404.8 86.1 61.2 76.3 74.1 476.4 117.6 55 128.6 62.8 56.7 52.6 52.3 52.1 57.1 56 57.1 59 54.9 55.5 50.2 54.5 57.3 61.7 56.1 48.9 54.1 50.6 64.1 68.6 51 52.8 876.5 67.3 58.2 55.5 601.9 83 51.8 55.9 52.7 59.6 50.2 54.3 52.4 59.2 199.9 77.9 161.6 53.5 103.3 180.1 69.4 72.8 51.5 114.1 52.6 56.1 50.9 61.1 49.5 46 72.3 47.6 53.4 53.3 62.7 943.9 51.4 62.6 56 54.3 64.7 55.4 84 182.4 56.9 56 56.6 59 48.5 49.9 390.5 54.1 227.5 78.8 1585.1 692.6 3887.7 575.2 225 72.9 55.8 101 52.6 57.2 52.4 55.7 53.1 53.7 58.8 60.3 67.2 79.4 58 93.4 50.3 65.9 81.4 64.7 52.7 52.9 874.3 380.8 51.8 55.6 79.6 88.7 288.2 229 57.3 62.8 87.8 160.8 193.6 57.4 314.7 57.6 55.4 53.2 61.1 334.1 125.4 67.4 82.6 463.7 82.8 48.6 193.6 52 137.7 56.5 69.7 53.7 68.3 57.1 52.4 379.1 55.9 1411.8 52.8 55.6 66 57.6 48.6 56.8 62 76 52 57.4 93.7 63 54.1 71.3 216.9 62.4 52.9 51.1 139 59.7 60.3 52 272.6 63.9 155.6 54.4 59.2 59.8 75.8 94.6 129 462.5 427 144.7 147.9 155.4 54.5 86.8 403.9 113.9 54.8 56.1 79.7 89.9 508.8 94.4 205.8 394.2 56.4 439.4 126.8 136 58.1 80.8 77.4 141.7 180.2 98.3 56.6 48.3 90.6 52.5 66.4 98.2 281.9 85.2 78 54.3 53 56.9 61.5 70.8 44.8 51.4 57.1 50 66.4 53.5 52.4 60.9 114.4 61.1 55.8 62.2 89.3 59.6 55.4 61.7 56.6 60.2 419.5 56.4 65.9 62.8 72.6 56.9 57.6 61.2 54.8 53.8 48.9 164.7 127.9 62 58.3 328.7 113 56 64.8 63.3 61.4 57 56.8 73.9 98 197.4 72.2 59.5 111.9 71 49.6 74 59.6 60.1 89.2 52.3 57.9 64.9 145 55 85.6 57.3 43.8 47 54.3 64.5 54.1 93.2 160.4 134.1 65.2 71.9 52.5 50.3 643.4 182.9 1275.9 53.7 59.3 124.5 50.4 51.7 299.6 75.6 59.7 73.3 83 98 54.5 59.5 196.3 52.3 1345.5 78.5 84.9 57.1 48.8 74.3 78.1 71.4 53.8 115.3 66.8 59.3 48.4 72.6 54.5 192.7 81.4 78.3 56.7 148.3 63.5 59.1 54.3 58 364.8 96.2 77.5 49.6 55.2 725.9 82.4 53.6 51.8 60.6 57.9 66.1 59.1 53.9 67.8 56.3 49.9 117.7 59 56.8 55.5 50.8 54.4 62.9 129.4 53.6 54.8 77.3 52 1498.9 58.4 59.7 57.1 78.5 96.9 59.8 51.2 69 62.4 126.7 249.9 369.5 54.3 49.5 80.8 77.3 52.3 112.2 133.4 64.2 539.8 58 157 70.3 73.5 57.6 366.8 110.9 52.7 408 56.3 65 68.2 1531.5 55.7 278.3 55.7 55.9 495.1 89.3 59.9 66.8 58.7 44.2 52.6 57.4 55.8 87.4 58 51.5 62.3 51.7 88.5 58.8 128.9 53.3 51.6 58.2 55.7 55.2 90.3 62.6 170.4 52.8 268.9 54.5 455.9 58.5 878.7 2235.9 411.9 3096.5 161.1 57.5 66.5 52.4 51.3 50.5 56.6 54.3 52.8 253.9 50.7 503.1 98.3 93.1 57.5 121.7 87.1 59 64.1 57.4 59.6 63.9 55.8 105.9 216.5 139.5 72.5 268.8 62.1 61.5 52.2 60.8 75.3 62.7 59.5 62.5 332 56.1 53.5 55 57 84.7 57 223.1 58.7 53 62.4 84.5 53 68.7 64.2 66.5 128.8 48 82.3 66.5 2710.4 73.4 55.5 53.1 486 53.1 55.5 68.5 54.7 49.3 53.2 63.7 73.6 52.3 55.9 48.1 61.6 58.3 74.4 55.1 61.4 55.6 58.9 48 53.4 66.2 3898.2 55.7 56 61.4 50.9 57 56.2 57.8 46.3 6275.2 252.9 81.3 53.2 56.4 54.4 54.7 4758.2 52.4 57.4 328.8 134.9 65.2 55.3 1376.9 56 66 484 52.1 49.7 53.1 54.3 54 80.3 58.9 54.2 56.7 55.8 56.1 54.1 56.8 60.3 53.2 56.6 98.6 57.2 214.9 118.6 51.6 86.3 72.4 63.6 51.1 76.2 43.8 137.3 99.8 50.9 60.9 55 52.1 52.2 1274.9 47.4 48.7 545 54.4 119.8 98 121.8 50.2 59.7 53.4 75.3 121.2 56.2 109.8 55.2 57.9 48.5 130.6 58.4 194 67.5 63.6 78.1 870.2 51.9 53.3 46.6 66.4 57.4 71.7 862 51.7 54.4 171.1 104 68.8 149.7 65.9 57.1 73 372.5 55.9 117.7 76.1 52 71.2 53.2 50.4 53.2 56.2 49.4 52.2 67.8 64.6 61.6 56.3 581 352 58.2 60.7 57.4 57.2 51.1 53.7 58.6 53.1 4363.9 50.2 51.1 48.5 54.1 126.4 56.6 204 116.8 63 157.8 58.5 69.1 172.3 140.4 76.5 52.9 88 90.4 239.1 133.4 132 103.9 206.7 375 75.2 197.7 145.5 138.7 56.7 159.5 66.9 91.6 118.1 592.6 186.4 100 75.6 59.5 245.6 395.8 65.8 58.8 83 51.7 58.3 60.4 70.4 178.1 68 55.2 198.3 116.1 85.2 84.8 65.6 123.9 50.3 63 54.3 79.1 54.7 240.5 136.4 89 224.6 282 134 132.6 134.5 74.1 195.1 326.8 161.2 55.4 60.3 64.7 194.2 95.4 144.6 85.9 116.5 194.1 55.8 100.1 147.1 103.2 228.9 96.7 308 77 123.9 125.3 153.8 60.5 128.6 174 97.8 79.2 68.6 60.3 80.5 120.4 540 98 160 88.5 102.8 53.1 55.3 85.8 230.2 59.9 58.2 46.6 52.4 54.5 60.6 55.5 58 56 49.5 74.6 158.8 254.4 55 56.6 50.5 808.3 412.9 54.3 192 57.4 58.5 58.8 48.8 61.1 87.1 62 66.6 56.8 55.4 63.2 60.5 90.6 63 52.3 80.5 120.6 96.9 59 50.3 187.6 567.4 53.6 62.6 48.2 57.5 52.6 62.1 4323.1 59.7 60.9 357.4 1664.8 69.8 96.1 54.4 55 92.9 88.3 56.2 62 57.4 55.5 635.4 57.7 109.4 250.2 54.8 55.4 63.6 54.5 49.5 230.4 851.5 53.5 46.3 98.7 207.9 65.1 73.1 54.3 1500.2 61.9 53.3 53.9 81.6 80.4 54.8 54.5 50.2 422.8 59.4 102.9 58.5 62.7 62.3 63.1 65.7 119.6 156.6 639.2 67.5 99.2 49.4 155.4 60.2 64.2 55 101.9 53.6 83.5 146.9 86.9 802.8 151.2 204.6 63.2 55 75.8 765 108.8 134.1 172.5 132.5 62.5 53.5 49.1 49.1 105.6 62.1 55.4 54.8 124.1 63.6 64.9 100.3 378.3 105.3 56.5 90.5 62.1 55.7 66.8 107 231.5 51.8 45.8 53.2 51.2 57.5 50.4 54.8 50.1 197.3 531.6 52 56.5 55.1 66.6 54.6 56.9 63.6 57.2 59.9 56.3 53.2 56.1 52 55.6 57.1 61.7 59.1 66.2 48.8 53.9 317.6 60.2 56 55.5 53.4 58.3 112.8 53.3 56.8 59.1 65.7 123.7 73.2 66.6 120.2 47.9 65 53.2 56.6 104.1 61.6 81.8 63.8 299.9 1302 868 1257.3 3254.7 176.3 596.5 74.9 53.7 65.6 67.6 59.7 68.2 74.8 62 48.9 55.6 60.7 57.1 2927.3 62.8 99.4 61.6 55.8 51.7 51.2 59.5 59.7 54.2 207.3 79.8 52.9 160.3 51.8 67.3 289 58.1 55.1 61.2 61.9 51.2 53 54.1 56.1 1051.5 49.6 57.8 58.7 63.4 49.6 53.7 58.6 53.4 53.6 50.2 53.1 56.5 60.3 57.2 49.9 74.2 97 71 62.8 54.6 55.2 3807 4519.6 61.2 48.3 7771.7 57.3 54.3 487.9 59.5 80.4 69.5 15076.4 14078.8 105.3 57.2 54.2 80.8 53.9 641 64.6 56 54.3 57.4 53.2 55.8 83.6 54.9 57.2 55.2 58.3 54.1 53 72.4 58.6 67.2 59 48.6 59.4 51 72.5 59.5 57.6 954.8 641.9 54.6 114.1 54.6 54.6 72.2 55.8 60.5 112.3 105.9 498.4 60.3 47.9 50.8 56 60.3 107 325.5 63 60 62.5 46.3 55 53.7 50.9 258.5 47.1 53.9 56.4 718.1 64.5 812.4 67.4 50.8 53.1 57.3 57.2 64.6 82.9 63.4 51.8 61.6 62.6 64 279.7 297.3 55.3 81.5 55.8 65 59.4 2520.7 299.4 44.1 58.8 61.8 269.4 904.2 132.8 51.9 113.4 56.7 70.7 1330.8 73.4 129.1 61.3 134.3 151.5 55.8 64 937.6 1451.4 53.7 53.1 49.2 53 58.5 49.6 73.3 148.6 54.7 52.4 56.1 75.2 59.2 678.8 61.7 81.9 101.4 51.3 64.2 57.1 780.4 72.6 167.8 410.1 1113.2 122.8 62.3 51.7 78.5 53.2 57.8 55.8 80.7 55.9 79.4 50.9 75.5 161.9 60.7 58.1 57.1 88.9 73.7 53.7 346.8 57.7 134.1 84.7 56.2 154.6 61.4 56.7 61.8 87.4 51.4 53.1 49.6 432.7 57.3 54.8 241.3 114.4 53.3 1662 106.7 51.8 53.8 64.1 55.5 60.8 56.6 102 48.5 55 60.3 163.1 102.4 53 57.4 54.8 100.1 56.2 78.6 159.8 78.3 53.4 58.8 56.8 77.9 56.9 67.9 78.6 69.6 57.4 79.3 50.4 76.2 70.4 65.1 1975.3 171.3 2672.2 428.3 321.2 1861.9 121.3 66.1 216.3 53.6 55.2 255.7 54.7 53.9 49.2 53.7 58.4 229.7 84.5 856.2 53.3 55.1 57.1 74 227.5 6200.8 156.8 182.5 170 105.5 105.4 243 58.9 74.7 53.5 191 54.2 55.5 1284.8 59.7 1662.3 3086 246.4 73 50.5 57.5 55 57.2 161 55.3 70.1 150.4 113.3 52.6 64.3 58.7 61.1 167 258.8 56.7 56.7 1489.5 70.9 82.6 554.6 397.4 563.4 1327.3 294.7 57.7 51.8 298.8 362.4 213 89.3 100.6 84.3 71.2 79.1 1007.6 61.2 175.5 819.4 665.1 333.4 451.7 50.2 55.3 565.7 1172.9 814.1 528.3 1559.4 109 54.7 436.6 150.6 293.8 919.4 512.3 278.6 324.5 64.1 53.3 60.1 50.1 54.3 55.8 263.4 58.6 305.2 572.6 46.9 60.7 52.6 55.3 78.7 63.4 299.3 166 81.7 58.7 59.9 55.8 52.6 60.3 54.3 65.1 76.6 52.8 47.1 54.1 52.9 55.5 55 56.4 54.2 49.6 59.3 61.4 52 83.2 59.3 55.1 87.9 57.7 101.4 287.4 83.2 54.8 81.4 53.2 57.3 57.4 52.6 50.8 52.8 61.5 211.2 59.9 65.4 46.3 59.8 61.1 87.9 52.6 53.5 60.3 57.4 54.7 52.9 49.5 84.3 72.4 58.7 55.8 69.9 57.1 65.2 55.9 112.2 334.6 81 62.6 58.1 58.6 49.1 51.1 55.4 78.6 85.7 50.9 150.7 54.7 118.5 80.4 80.2 5863.4 141.9 151 57.1 68.5 53.7 62.3 56.7 60.8 150.5 91.8 1334.3 130.3 83.4 52.7 7431.6 102.6 62.1 85.5 73.8 61.9 58.3 75.1 1262.7 68 57.3 811.7 98.4 77.9 86 68.8 77.5 90.6 76.4 296.9 61.3 84 59.3 72 54.6 78.3 52.5 59.9 71 128.4 76.7 308.2 82.2 56.7 54.9 53.1 56.2 58.9 68.9 55.7 63.2 67.5 131.8 126.3 587.4 145.9 85.7 60.3 52.6 73 126.3 57.3 63.8 134.7 141.7 126.4 312.9 46.8 168 3140 1868.9 55.6 133.1 150.4 71.1 61 447.6 53.6 59.4 62.9 56.3 48.4 61.6 452.3 90.8 58.3 50.2 55.5 268.2 62.3 90.4 51.2 51.7 57.5 49 47.6 57.1 56.1 55.7 3905.2 63.8 59.8 56.6 121.2 50.1 68.2 311.8 56.3 50.6 60.5 50 57 50.5 56.8 47.7 55.3 62.9 53.6 60.7 51.2 52.4 60.9 60.9 61.3 58.9 56.4 53.7 55.4 48.4 56 60.4 153.8 105.3 60 179.6 57.3 53.2 1600.3 391.7 56.1 54.5 53.5 147.4 177.7 66.8 50.9 78.5 63.1 50.5 51.4 57 56.5 400.3 129.9 59.8 52.6 53.4 54.6 182.3 54.1 62.1 58.9 55.2 65.2 74.6 222 267.5 217.6 101.4 54.1 68.5 103.2 72.3 58.6 50.7 54.6 54 62.9 237.9 55 126.8 72.8 55.1 47.6 71.1 43.7 55.6 103.7 52.7 58.7 55.4 50.4 73.1 48.3 59.6 57.4 59.9 86.2 104.4 161.1 76.2 61.5 55.2 102.9 63.4 62.3 56 56.6 703.5 56.2 120.7 68.4 89.4 63.1 59.2 148.2 135 48.6 58.5 694.4 82.1 3400 99.5 191.9 51.3 54.9 181.3 59.9 177.9 65 54.2 51.9 58 57.2 57.3 56.4 702.4 50.3 1314.6 61 135.7 50.6 70.2 56.9 60.7 54.7 59.5 54.8 56.5 49.7 59.4 58 52.7 62.2 57.2 63.1 64.7 51.8 62.1 213.2 169.8 147.1 57.6 62.5 63.3 52.1 50.6 53.8 119.3 54.9 60.3 125 55.3 3499.5 60.7 342.3 261.9 55.8 48.1 56.5 55.8 48.5 60.9 50.5 55.3 71.7 56.8 63.9 58.5 57.5 83.9 594.9 490.1 178.8 56.1 105.7 56.3 56.9 57 55.9 60 62.1 55.2 59.1 140.7 60.6 58.3 308.8 53 55.5 48 56 46.1 52 53.9 56.6 55.4 63.3 53.6 49.9 54.2 200.9 60 53.5 60.3 85.5 482.6 78.7 57.7 56.5 52.7 56.9 56.5 50.2 54.2 56.1 83.8 70.2 84.7 72.2 74.2 56.6 52.1 54.2 60.5 50.4 65.2 72.9 65.7 79.9 68.9 67.2 52 53.8 51.7 57.5 50 49.8 45.4 60 50.9 54.4 51 54.3 59.4 62 53.3 49.8 51.8 54.1 47.6 116.2 135.2 54.7 52.6 1394.2 53.6 59.7 57.3 53.3 55.2 55 51.8 50.8 52.1 53.6 390.3 111.3 60.1 76.6 96.1 51.3 55.7 60.3 48.6 53.6 54.7 58.1 50.4 62.6 52.9 47 54.3 53 53.6 61.4 59.4 58.5 53.6 246.3 61.9 69.3 135.4 107.8 75 116.7 480.5 354.6 376.9 63.2 66.5 547 563.2 242.7 96.5 152.4 143.1 75.9 110.2 174.7 86.3 127.7 62.8 114.7 62.2 60 124.4 96 402.2 56.4 53.2 53.3 438.5 578.2 82 88.5 56.7 101.5 70.8 58.8 75.2 77.9 107 63.5 51.4 73.7 51 56.3 52 74.4 61.4 69.5 49.8 46.9 55.2 54.9 52.4 76.6 58.8 66.3 52.5 61.5 58.8 50.7 58.1 54.3 53.5 53.2 60.2 52 72.4 57.5 145.6 699.8 61.3 684.4 169.1 80.5 4536.3 55 62.2 757.4 51.7 55.3 60.1 125.8 62.1 254.6 58.8 56.6 52.8 65 81.6 177.6 213.8 58.4 202.1 61.5 94.4 153 52.7 58.5 146.2 381.2 56.8 329.1 56.4 54 51.5 56.7 61.8 58.7 92.3 62.1 52.4 54.7 53.5 61.9 52 478.1 104.6 154.2 71.5 697.9 1435.7 59.5 92.4 154.1 52.7 99.7 96.5 86.2 138.5 114.3 55.2 58.8 2108.5 52.9 48.6 154.2 136.6 155.7 59.2 70.1 58.9 61.6 63.9 367 54.6 156 169.7 154.2 96.2 101 60.2 53.8 121.2 86 126.4 59.5 56.5 93.7 54.7 61.9 53.4 106.9 50.9 460.6 483.3 58.7 54.4 51.6 56.3 53.1 52.3 56 59.4 49 52.7 50.5 51.6 50.6 192.9 54.2 68.7 109.6 51.3 116.9 166.7 99 70.2 60.1 108 224.8 101.6 178.3 26391.5 66.3 186.6 316.9 120.2 56.4 52.7 57.3 50 53.3 248.6 80 248.1 57.5 51.6 55.6 67.9 56.9 56.9 457.8 55.8 66.1 57.1 107.5 58.1 53.9 59.4 64.5 58.8 64.8 55.6 49.3 60.6 50.9 54.1 80.6 83.3 59.1 181.8 54.3 49.4 151.7 65.7 373.1 176.4 84.3 65.6 84.2 51.7 53.6 54.7 290.8 186.5 52.8 63 60.6 49.3 56.9 106.8 52.5 64 55.8 45.1 55.2 61.1 57.5 56.6 54 106.3 53.9 63.2 53.1 139.6 54.1 58.8 44.1 58 54.9 58 58.2 54.4 52.7 56 56.7 70.8 49.1 66.7 54.6 69.9 48.6 56.5 52.5 62.1 183.8 49.1 48.7 53.2 66.3 60.1 61.3 55.1 52 57.6 55.7 59.4 314.4 75 49.8 60.2 54.5 65.5 50.8 48.6 51.5 63.6 79.7 48.8 50.3 52.1 52.4 47.4 55.5 62.5 56.3 47.8 55.6 56.1 55.6 62 55.3 52.9 51.6 55.4 52.9 46.2 53.6 49.5 59.7 56.5 65.8 55.8 55.5 48.8 49.5 49 56.3 54 57.7 53.5 53.8 60.1 59.8 50 53.7 50.1 56.3 54.8 53.7 59.5 69.8 56.4 57.6 61.7 59.9 60.7 54.7 57.9 54.6 51.7 56.2 57.8 53.2 56.5 55.3 58.2 49.6 58.8 50.6 54.5 51.6 56 53.9 57.6 47.7 53.8 55.9 56.2 56 51.3 60.2 49.5 50.9 54.5 71.2 62.6 57.1 48.4 52.2 47.9 51.7 59.1 55.5 55.5 48.9 54.2 52.1 56.2 51.1 51.5 57.7 56.7 72.2 51.4 53.5 59.7 61.4 49.1 59.2 65.7 54.9 64.2 56.2 61.5 50.3 55.3 56.6 49.6 65.5 59.6 48.4 54.7 50.8 53.6 55.9 57.9 61.9 55.4 51.1 65.7 49.2 50.7 48.1 58.9 53.7 53.3 50.5 68.5 54.8 54.2 60.2 56.3 57.1 52.4 49.5 53.3 46.3 57.3 48.2 57.5 62.8 51.8 54.8 52.9 60.6 51.2 51.3 50.4 52.5 65.9 51.1 54.3 51.1 143.8 73.7 47.7 60.2 51.4 55.5 57.1 57.4 54.3 48.6 56.1 55.9 67.7 50.9 55 54.9 56.6 52.7 58.1 53.5 64.7 56.4 63.7 53 60.6 70.3 48.2 53 54 58 55.8 52.8 53.3 58.9 57.7 52.5 56.3 56.1 58 57.2 58.3 46.9 54.8 50.5 57 57.7 54 54.2 57.7 53.3 56.7 48.6 52.7 56.5 59.1 51.8 56.7 53.5 59.4 51.3 52.8 53.4 54 58.2 50.7 51.5 54.4 52.8 55.3 62.3 50.1 52.9 68 48.8 54.4 56.5 49.8 51.7 52.6 50.9 53 50.9 50.5 55.7 56.5 55 64.3 48.9 46.8 56.3 59.5 56.5 51.3 49.2 62 57.6 53.3 51.8 63.8 52.7 61.9 55.3 49.1 53.2 62.9 59.8 56.7 53.9 48.8 60.9 49.3 53.5 57.8 60.7 56.8 51.9 50.2 59.5 59 56.2 48 46.9 52.6 60.9 55.2 54.9 57.4 55.3 62.3 54.1 53.2 60.1 59.3 46.2 58.6 54.9 60.1 59.3 60.2 62.4 49.5 54.2 51 52.8 44.2 53 48.4 56.4 55.5 52.5 58.6 53.5 52.6 51.7 59.7 73.5 47.4 50.2 55.1 57.9 58 54.9 54.1 54.2 50.8 53.3 57.2 54.9 53.9 55.1 52.8 59.6 49 55.5 52.2 58.8 54.7 55.8 56.2 50.8 54.5 63.8 48.6 50 56.4 47.8 55.4 53.7 53.9 54.9 53.5 50 51.4 55.4 47.3 52.8 50.2 51.7 48.3 56.9 55.9 50.1 59.3 55.7 57.4 53.1 65.3 59.1 59 52.8 54 57.2 52.3 57.3 52.5 56.3 52.2 50.7 56.2 50.9 53.6 57.6 51.8 56.2 52.9 53.4 52.4 49.2 54 50.7 58.5 58.5 51.3 52.1 53.6 49.7 56.5 50.9 50.5 58.8 59.9 50.6 54.2 58.8 62.8 57.2 50.9 48.2 57.4 59.8 54.7 48.8 58.5 49.7 54.9 47.9 56.4 58 59 51.8 47.2 56.4 321.4 139.7 76 127.6 58.3 89.8 71.8 58.2 117.7 49.5 50.5 61.9 543.5 95.7 139.4 50.4 63.4 139.9 142 52.1 461.9 165.8 87.1 67.3 93.4 65.8 198.6 52.2 331.5 60.4 70.6 178.1 212 90.6 54.9 83.1 56 340.7 64.7 117.4 739.3 55.6 56.1 159.9 58.3 56.5 65.9 55.6 128.6 51.2 49.8 58 54.8 56.1 52.6 178.5 55.6 2995.1 53 51.7 54.2 54.7 55.2 51.3 49.9 55.7 51.7 58.2 56.2 48.9 53.2 55.7 56.8 60.4 86 114.2 48.8 70.1 59.1 67.1 78.9 54.5 54.9 93.4 57.9 78.6 57.6 51.4 62.7 122.4 54.3 60.4 57.4 56.2 50.9 50.6 110.1 58.4 55.6 55 348.9 63.4 69.2 124.6 52.6 185.6 61.9 518.8 52.4 68.8 228.1 148.3 52 54 54.8 70 54.6 51.1 119.9 102.4 48.8 57.8 54.7 84.1 61.7 107.3 60.3 3094.6 80.6 48 54.5 54.7 56.7 57.7 63.6 59.5 50.6 108.5 73.9 62 58.3 557.9 54.9 55.1 53.7 60.5 54.4 56.2 904.7 68.1 131.6 64.3 61.4 189 53.8 79.8 63.9 2953.8 58.3 48.2 61.1 633.1 46.9 48.6 57.5 494.9 52.6 47.6 55.6 323.9 67.3 64.5 61.2 56.3 69.5 55.7 5600.3 55.7 54 54.3 309.6 247.2 54 174.4 84.1 138.7 123.4 53.2 58.4 46.9 62.1 51.1 52 54.1 54.4 49.1 53.5 134.3 47.8 153.2 75.2 477.5 48.7 67.4 62.3 1001.6 51.6 86.3 288.3 274.5 56.8 49.6 58.8 69.5 63.9 57.6 65.1 65.4 57.7 55 51.1 54.4 49.3 51.5 60.2 185.1 48.8 69.2 458.5 53.5 55.2 50.6 368 209.1 47.4 75.2 113 57.1 332.1 64.1 73.4 76.6 55.6 105.3 193.6 273.2 49.5 175.5 52.3 91.5 52.8 55.3 59.2 454.9 51 51 136.2 61.3 59.8 61.8 65.9 103.5 112.2 59.4 62.6 53.4 65.8 102.3 87.3 53.5 59.4 53.4 52.9 57.6 373.1 260.1 67.7 260.9 66 99 110.2 171.9 160.7 61.4 242.4 263.7 63.8 101.4 53 67.3 69.7 1327.8 66.9 82.7 62.5 183.8 64.8 467.1 165.3 60 1160.4 52.7 60.3 77.5 57.8 60.3 396.6 55.7 62.9 51 63.7 62.7 62.1 53.8 54.5 55.1 49.3 49.2 53.9 56.8 51.5 54.7 114.5 58 60.1 53.4 59.2 107.5 52.2 49.9 51.7 56.7 70.4 52 63.1 61 63.3 76.3 74.4 163.8 74.7 106.2 53.7 48.7 53 57.6 55.7 69.6 83.9 3457.7 2771.6 2681.1 60.5 107.6 59.3 57 57.5 90.3 67.6 195.1 59.1 55.1 57.1 50.3 56.9 54.9 63.5 61.3 56.8 53.5 47 57.3 49.4 57 54 54.3 61.7 60.9 55 61.9 72.1 57.3 49.5 52.5 55.6 52.6 42.4 50.6 57.1 56.8 50.8 51.7 54.8 54.8 51.2 55.9 52.3 55.3 53.2 50.2 48.1 50.9 65.3 60 57.5 50.9 72.9 46.6 55.8 53.4 56 51.1 59.8 55.7 48.3 52.9 58 49.1 57.3 61.3 65.2 47.4 52.1 57.1 56.4 53.2 61.4 57.7 49 55.1 53.4 57.5 49.2 58.4 54.2 47.4 61.6 51.8 57.4 51.2 64.1 55.7 46.6 53.8 59 54.8 56.1 55.4 48.2 53 49.3 50.3 55.1 56.1 54.4 52.8 51.7 56.2 55.6 55.7 58.8 67.2 55 101.9 54.3 52.1 60.4 56.7 49.7 62.5 57.4 51.2 51.5 56.2 66.4 142.3 95.3 51.5 54.8 57.2 63.1 54 57.4 237.7 164.6 60.5 53.1 69.6 116.7 145.7 136.2 387.5 90.2 152.7 54.8 53.1 58.6 413.6 155.6 1857.8 52.8 74.2 138.3 59.8 60.9 57.5 57 53.1 50.2 55.3 54.8 53.2 57 124.6 47.9 46.2 55 50 258.4 57.4 62.3 48.8 56 54.9 62.9 51.8 66.5 59.1 56.3 59.9 71.2 55.7 58.1 65.1 48.4 54.4 54.7 60 125.9 51 45.2 88.6 250.7 81.1 69.4 106.7 488.1 103 54.3 112.8 64 98.3 51 81.6 50.2 54.7 55 52.8 54.4 80.7 59 49.8 55.4 58 57.5 51.2 60.9 58.1 103.6 52.5 191.6 84.8 54 54.1 53.2 68 60 60.7 54.1 49.7 50.5 88.2 56.6 52.1 52.8 54.8 55.7 51.5 52.1 110.9 68.3 51 72.5 53.2 51.6 86.4 59.1 61.2 60.9 57.3 55 58.9 61.8 53.1 57.2 63.6 52.8 53.6 63.7 55.1 60 66 52 65.3 59.5 97.4 51.9 58.9 496.4 63.9 56.9 49.2 53.7 56.6 68.3 118.1 61.9 52.9 75.3 58.3 223.3 61.3 204.8 57.7 48.2 54.9 52.4 83.3 66.3 80.5 192.3 99.1 574.5 56.6 91.7 80.8 155.2 152.1 60.7 122.7 189 58.7 148.5 99.3 62.2 106.5 62 75.9 62.4 55 650.1 117.3 63.5 57 54.4 54.3 51.5 130 52.5 54.9 419.4 51.3 46.7 50.4 50.4 49.1 61.7 49.8 248.3 74.9 52.4 906.4 59.1 59.1 58.6 153.8 227 49.5 54 51.7 52.7 652.1 316.3 431 70.6 131.1 50.3 60.1 57.3 223.8 64.2 52.1 96.3 73.6 61.1 57.9 70.2 69.4 61.4 55.6 64.8 345.3 53.7 56.8 58.7 74.8 60.1 367.9 71.1 277.3 53.5 54 181.8 57.2 54.9 87.6 65.1 99.9 167.5 59.9 167 56.6 51.1 722.9 350.3 55.7 52.4 100.7 66.2 118.5 193 687.8 2870.4 178.8 55.8 133.9 2457.2 12920.4 53.2 54.2 54.3 58.9 94 60.9 49.8 56.8 59.8 134 341.6 51.2 51.9 107.5 77.8 133.1 46 114 51.6 50.8 61.7 56.1 53 45.9 55.4 665.4 232.5 2403.4 52.4 84.7 1060.8 46.7 54.4 784.8 4008.7 52.5 55.7 67.3 681.7 144.2 66.4 56.9 56.8 57.4 54.5 73.8 80.9 56.6 48.4 90.7 83.3 49.5 56.1 270.2 75.9 637.5 62.8 116.5 209.9 55.5 53.5 158.4 46.9 62.8 189.8 204.5 65.5 987.8 56.5 72.1 72.5 205.5 56.1 66.6 105.3 173.9 88.4 1001.4 71.6 83.5 106.5 132.4 51.1 58.6 77.7 47.4 339.5 85.6 59.2 88 210.5 91.8 94.7 93.5 64.5 67 248.2 228.6 57.8 230.8 60 53.2 168.6 1321.5 61.9 65.6 60.1 589.5 68.7 299.2 61.9 61.2 55.9 52.9 54.6 61.2 60.1 56.8 103 169 69.8 552.6 62.8 60.1 208.1 69 105.5 56.9 58 51.3 83.8 48.7 47.7 98.7 61.2 245.4 53 62.9 59.9 60.9 57 153.5 59.2 109.1 51 54.5 68.6 61.7 52.8 59.2 50.1 49.2 68.1 85 4200.4 74 55.5 106.2 221 914.2 53.7 88.4 56.7 65.4 913.7 59.1 56.6 60.2 56.6 380.3 143.3 75 57.9 91.1 56.8 68.3 194.9 221.5 106.3 97.9 69.4 58.6 73.5 61.3 76.8 54.1 102.4 81.9 66.9 78.1 57.6 68 91.9 209.6 66.6 211.1 187.2 82 95.1 59.8 158.6 100.2 48.4 56.4 62.4 62.1 51.8 50.4 49.3 50.5 68.1 798.2 663.4 243.5 47.6 57.1 57.3 65.9 335.8 63.8 66.2 106 345.7 48.7 56.1 61 668 642 959.8 140.9 58.5 778.1 66.2 196.8 73 87.2 55.6 121.1 77.8 54.1 97.9 65.5 80 51.2 172 351.5 55.8 60.9 51.8 168.1 54.3 52.5 588.7 109.1 133.5 265.4 62.7 688.3 300.7 53.8 118.5 58.6 64.9 49.6 62.8 49 58.3 52.8 56.8 55.7 59.6 66.5 58.3 55.7 84 49.5 299.8 57.6 74.5 67.4 61.7 62.9 56.1 56.7 53.5 57.9 63.1 52.6 55.6 63.4 48.9 49.4 61.7 59.9 64.4 48.4 54.1 49.5 67.5 55.8 68.2 59.5 50.8 54.2 55.2 59.5 48.9 340 112.4 160.6 59.1 53.1 60.6 90.7 161.6 57.8 59 61.2 114.9 58.3 54.1 52.9 56.7 74.4 58.9 52.8 65.7 123.2 51 53.4 58.7 59.2 68.2 49.6 53.2 54.5 54 51.8 57.1 82.5 49.9 53.3 55.2 73.7 56.3 81.9 55.6 64.9 58.7 52.2 56.1 55.4 628.8 807.7 56.6 51.9 51 53.1 56.1 98.5 54.1 188.8 53.9 60.2 226 677.9 78.1 56.5 59.5 462.5 58.4 64.7 54.1 106.6 46.9 52.3 60.3 51.1 93 1367.8 59.4 97.2 57.6 583.5 111.1 50.9 51.4 51.1 61.3 63.7 297.5 65.3 55 50.5 63.3 95.5 57 53.9 54.4 52.5 57.7 53.7 65.7 2425 87.4 274.1 61.6 106.1 54.9 648.7 79.5 55.4 57 61.2 64.5 108.2 90.8 218.5 275.6 249.8 56 65.1 59.5 62.3 62.4 445.8 57.7 49.1 45.7 54.7 51.5 50.8 57.9 75.1 55 57.4 59.7 94.5 199.5 499.5 59.1 68.7 537.9 390.4 49.8 47.9 69.4 53 227.2 113.4 73.3 55.4 63.3 71.3 55.3 62.7 1256.9 55.5 53 69 160.1 61.4 54.4 57.8 305.2 141.6 59.3 54.3 58.3 52.4 88.8 58.2 791.9 56.4 56.5 64.7 56.6 56 66 216.2 60.9 53.2 54.1 63.9 54.9 60.4 118.9 50.8 297.2 61.7 57.1 49 54 55 59 52.1 56.8 65.7 51.4 112.8 54.8 54.1 59.8 65.5 55 128.4 51.8 52 65.8 56.9 174.1 200.1 55.6 59.7 60.5 76.1 67.5 55.2 60.9 63 63.2 63.6 92.3 58.4 77.2 66 278.9 50.2 55.1 58.3 53.1 62.1 66.3 73.3 56.8 55.2 54.3 95.8 84 76.5 74.7 245.1 58.2 55.1 475.5 110.4 57.3 53.8 140.5 62.6 68.6 65.9 58.8 51.1 58.7 64.7 53.7 51.7 152.8 71.4 142.5 307.6 119.2 82.1 74.5 53.1 67.4 145.6 530.3 64.2 90.3 61.2 265.8 87 309.8 109.7 74.8 57.9 532.9 528.4 130.4 56.4 48.5 89.4 96.3 56.4 61.5 56.3 122.7 81.9 185.8 1747.6 109.1 67.3 613.6 88.3 127.6 297.2 116.7 879.4 399.2 162.5 189.6 73.8 100.9 49.8 55.9 61.5 110.5 127 90.2 89.5 75.3 195.1 66.1 53.1 56.1 445.4 112.4 52.5 114.5 86.2 90.8 84.2 77.5 51.8 103.4 375.9 56.2 65.4 71.5 85.9 62.6 51 58.8 67.6 65 54 53.4 92.9 104.6 65.3 51.5 152.5 77.5 65.8 52.2 56.6 49.7 62.6 67.4 61.3 54.2 46.7 138.4 118.6 82.7 56.9 54.3 51.1 54.7 48.8 59 58.1 52.3 54.1 55.7 56.6 61.8 60.1 61.8 51.1 309.4 64.2 49.8 51.6 51.9 67.2 53.2 55.8 55.2 63.2 61 54.8 58.8 54.7 67.9 73.3 52.8 61.6 58.2 51.2 58.8 57.7 78.3 53.4 55.2 49.9 56.8 53.4 49.9 67.5 81.9 69 61.3 84.4 55.9 62 56.5 350.7 83.8 87.1 102.8 50.4 56.7 59.4 54.5 59.6 70.1 145.5 240.5 64.1 50.2 266.7 71.2 54.3 48.1 48.4 102.1 134.5 87.5 61.2 50.4 77.5 109.1 62.9 60 68.4 55.8 54.5 133.6 62.2 95.5 46.7 51.5 87.8 54.2 56.5 64.7 154.7 58.3 89.5 379.8 53.7 47.4 68.7 66.4 3397.2 57.6 721 77.1 56.9 62.8 55.6 1240.4 54.3 114.4 107.4 922.4 196.2 62.6 289 265.1 137.4 1728.7 58 89.7 70.9 86.9 58.3 93.3 341 51.3 65.6 1475.9 59 49.6 63.1 164.7 53.1 47.7 59.4 71.2 52.6 56.1 47.3 148.4 50.1 53.2 57.5 64.9 51.1 157.4 67.1 149.2 89.6 61.5 56.5 61.3 86.4 190.1 1167.7 127.9 52.3 634.4 71.1 65.2 58.5 442.7 58.4 56.5 56.7 170.1 52.5 52.8 64.6 47.7 51.3 64.9 85.1 219.4 62.1 53.7 59.3 73.9 62.3 314.6 89.9 59.1 68.3 181 1805.3 116.9 234.5 447.8 66.2 64.5 58.8 75.2 79.3 407 158.3 56.2 361 136.3 859.4 54.3 292.6 217.4 58.7 54.7 47.6 54.7 51 62.9 871.6 88.9 169.2 93.1 424.6 51.6 56.3 61.1 310.1 97.7 55.4 52 51.7 210.5 59.7 1595.6 54.2 130.8 56.8 83.3 471.5 57.3 105.9 66.6 49.4 65.1 47.6 52 53.9 56.7 55.9 54.8 52.8 49.6 58.5 58.9 59.2 58.7 63.2 57.4 86.4 89 160.8 1712.5 128.8 68.7 51.9 67.5 99.7 98.5 100.1 54.8 52.1 60.2 62.1 52.9 57.6 52 59.5 48.5 57.5 76.8 77.8 52.6 184.1 54 117.9 56.6 77.2 430.2 299.3 107.1 192.9 239.1 181.9 144.3 1878.6 755.2 108.2 128.4 68.4 52.1 53.9 67.9 58.3 150.8 71.2 351.8 49 57.6 55.1 1126.9 73.4 52.2 62 64.2 53.4 917.9 140.1 53.7 62.7 248.8 71.5 74.1 64 53 125.5 165.4 48.5 156.3 57.2 69.9 63.2 56.5 49.8 64.4 57.3 58.5 63.4 103.4 195.3 126.5 57.1 53.8 64.8 54.8 1393.6 52.1 61.5 55.7 143.6 59.5 65.5 81.6 74.9 159.7 3460.4 2236 72.3 67.9 86.8 57.8 337.3 58.2 151.8 311.9 77 197.1 64 51.5 267.9 53.3 50.8 158.9 104.8 65 592.1 58 60.9 60.5 57.9 64.4 163.4 234.6 82.2 90.7 49.7 50.2 50.8 55.4 57.5 51 54.1 52.5 55.6 64.3 59 142.5 256.6 62.8 242.2 65.4 345.2 79.3 168.7 275.9 67.7 62.7 58.5 53.2 84.6 186.6 99.4 53.9 51.5 113.3 71.4 57.5 55.5 47 50.4 56.8 3846.9 54.6 60.6 53.2 51.3 57.9 64.7 77.4 54 288.8 50 56.6 64.2 122.5 196.2 178.2 91 56.1 63 58.4 206.4 66.7 54.1 51.5 47.3 53.6 71.2 72.2 424.5 69.2 68.1 124.4 59.7 55.6 82.6 66 273.5 83.4 82.5 57.8 81.5 68.1 9180.1 70 1298.7 55.9 59.3 91.2 72.5 64 53 65.9 45 62 56.6 58.1 258.4 200.4 85.5 65.7 60.9 53.4 64.7 57.1 121.7 57.2 74.6 63.9 47.1 53 59.3 54.5 62.3 53.4 59.7 55.8 51.1 58.1 65.6 58.7 57.3 59 58.8 53.6 93.1 55.5 57.1 64.4 47.4 51.1 49.8 49.5 116.4 135.4 58.5 54.1 58.2 61.2 54.3 5111.5 4613.8 66.2 51.5 57.4 1816.3 76.7 74.3 164 61 58.3 60.5 59.5 70.6 58.3 58.4 64 50.6 61.7 66.1 134.1 51.6 53.1 55.7 56.5 60.1 51.1 56.2 57.1 60.5 52.4 55.5 47.6 59.8 47.7 53.3 73 492.5 60.7 77 53.5 148.1 139.1 395.5 797.9 148.4 51.1 1330.7 4053.8 433 4025.5 1235.6 158.6 1384.2 481.9 489.7 148.9 63.4 1934.7 1654.7 105.4 841 1566.7 244.8 267.4 49.6 53.9 60.7 106 102.6 139.3 50.2 152.8 208.6 141.7 51.4 82 78.9 145.7 64.1 102 65.5 271.4 65.5 722.1 1148.9 127.5 299.9 336.1 214.8 79 3366 72.3 441.6 220.3 239.2 283.9 51 541.6 58.4 74.4 287.4 84.2 143.8 54.9 67.8 59.7 64 51.2 76.3 51.4 57.3 361 104.5 563.4 995.3 1920 54.5 100.9 64.6 60.8 69.4 51.4 53.4 55.7 60.8 74.7 156.2 338.6 70.2 621.5 51 52.2 50.7 88.1 60 81.4 58 92.8 53.6 60.9 55.3 52.2 50.8 48 51.6 99.6 58.1 102.1 162.5 55.1 58.1 56.9 60.2 47 62.3 57.9 52.4 73.6 209.5 63.3 53.7 48.7 70.9 55.3 58.1 54 55.7 97.4 66.5 160.4 57.6 55.3 56.2 132.6 73.9 565.6 55.8 54.6 2826.4 123.5 95.6 122.3 48.3 56 54.6 65 57.3 95.3 89.1 834.1 143.7 123.2 77 58.8 49.7 54.8 62.4 47.7 54.9 91.5 50 51.5 51 83.7 51.8 54.9 56.4 79.6 55.1 151.7 56.2 55.6 75.4 63.7 2608.5 65.7 151.6 70.1 59.1 51 119.8 158.5 93.3 55.5 49.2 303.6 698.3 99.5 336.7 57.2 48.8 740.8 926.8 61.4 94.8 82.8 62.9 60.8 56.7 95.4 52 57.6 53.5 85 50.7 61.1 51.6 70 66.6 64.1 56 57.1 50.3 58.4 52.1 56.2 51.3 83.4 171.4 56.2 80.5 90.9 108.3 1324.4 522.2 86.5 68.2 51 1186.3 809.5 314.4 470.7 68.8 50.9 364 98.8 57.8 158.1 64.8 68.1 59.6 51.6 102.2 61.4 86.9 69 75.6 188.4 55.2 58.9 57.6 56.8 203.8 588.4 91.3 52.6 64.7 60.3 57.8 197.1 65.2 66.2 65.9 126 64.8 52.5 53.9 54.4 50.8 113.8 80.4 134.5 70.2 51.1 258.6 3853.3 58 60.4 151.6 51.1 56.8 58.9 109.4 344.3 55.8 59.4 82.4 93.6 99.8 198.2 50.3 47.2 55.2 56.1 891.8 59.4 123.6 82.9 64.3 2761.1 56.6 54.9 52.2 50.2 50.8 60 70.8 147.6 68.6 96.7 58.6 64.3 52.4 65.9 72.5 50.3 639.6 449.2 69.1 51.8 125.2 3744.8 84.7 84.3 133.9 77.8 85.1 53.9 62.3 57.6 54.3 47.6 56.3 56.2 108.2 175.6 79.2 98.3 293.5 57.2 56.9 57.9 62.2 305.1 1568.1 707.8 102.7 61.5 58.8 479.3 84.9 58.2 56.8 65.7 68.4 152.6 508.4 52 3182.4 559.4 96.2 54.7 66 765.7 82.5 59.8 896.7 995.9 64.1 364.8 53.4 49.3 56.7 58.4 59.4 121 347.4 152.7 179.1 52.1 56.7 57.8 752.3 55.3 100.7 177.2 131.5 275.7 83.1 1621.7 641.2 296.1 50.4 95.4 67.7 52.5 4233.7 201.4 1245.3 175.8 203 63.7 49.6 808 161.1 54.7 51.2 155.9 372.1 70.1 102.4 50.9 66 61.9 97.6 54.4 63.6 71.1 72.9 100.2 71.9 62.1 108.8 54.6 1229.3 56.9 6675.7 62.8 51.9 82.9 58.4 53.6 73.1 65.6 58.2 56.7 57.1 1205.6 217.2 78.7 52.5 89.1 50.9 58.4 54.8 66.9 49.1 72.8 75.6 51.3 55.6 52.3 60.8 58.9 62 50.9 60.1 51.1 131.2 54.3 57.7 400.6 57.6 56.8 53.4 987.2 51.5 153.1 54.1 59.2 68.6 61.7 56.9 67 282.9 2131.7 340.7 77.1 57.2 80.9 55.8 114.7 55.9 788.4 65 68.6 551.1 1036.2 47.3 59.7 74.7 70.7 57.8 62.5 72.4 75.9 112 100.3 59.2 53.5 70.9 227.1 102.5 53.6 57.8 56.7 65.8 252.4 56.3 67.7 57.8 59.7 67.7 124.9 56.5 86.3 55.2 68.2 76 69 1099 177.5 55.4 61.8 619.3 88.8 59.9 52.8 55.1 57.5 66.5 59.4 67.5 1258 67.9 73.8 49 61.5 49.7 47.1 53 54.2 892 172.2 246.1 57.2 183.3 57.6 78 106.8 59.9 63.3 59.4 47 53.6 1232.8 56.1 53.1 50.1 49.2 50.6 53 54.7 57.3 61.1 60.2 58.2 571 586.7 64.4 81.4 150.6 187.9 65.8 56.6 46.9 58.1 54 75.8 48.1 55 160 309.2 64.4 73.8 55.7 1265.5 2530 76 88.3 62.4 123.1 99.2 1827.4 56.5 52 382.9 53.8 198.1 62.3 51.2 66.4 59.9 135.1 49.6 170.8 49 55.4 54.7 180.6 55.7 57.6 54.1 80.2 54 72.9 393.9 304.6 73.7 65.5 57.9 63 484.1 47.2 123.7 819.3 63 57.6 53 92.6 171.7 618.7 139 64.8 71.8 127.6 74.9 127.8 60.3 1319.4 870.4 1075.9 51.3 59.1 96.2 53.5 88.5 72 444.7 54.7 53 808.4 499.2 823.4 52.5 171.5 328.9 140.4 57.5 63.3 319.3 62.5 64.2 57.5 46.8 200.2 970.4 148.8 52.1 70.2 51.9 56.6 77.9 527.3 56.1 1191.4 55 51.9 59.7 50.4 251.2 53.1 51.2 49.1 56.5 56.3 51.7 56.5 57.8 50.9 58.4 53.2 55.5 57.2 59 57.1 386 46.6 57.4 340.3 58.8 54.4 53.2 59.3 57.7 120.8 116 53.6 116.2 55 53.9 83.8 60.1 54.6 63.4 133.9 61 342 111.4 71 68.3 61.5 71.2 88.4 107.2 50 63.4 176.5 80.4 277.6 53.3 61.1 133.7 61.3 78.3 169.4 52.6 86.2 78.2 77.7 51.5 52.7 44.4 60.7 60.4 159.4 79.4 49.6 64 77.9 58.9 56.5 55.7 71.2 61.8 50.6 48.6 51.7 79.7 309.2 62 56.6 54.2 51.5 56.6 53.3 53.7 56.3 52.3 53.6 48.5 107 131.5 63 56.4 47.6 55.2 51.4 53.5 204.9 61.8 546.2 52.5 65.1 71.1 68.1 184.7 570.3 60.8 1580.1 122.2 90.5 107.1 832.7 54.6 271.3 49.6 55.6 64.7 56 51 180.4 82 72.5 78.1 64.3 186.9 174.3 124.6 61.6 87.2 67.5 56.3 53.9 69.3 67.1 96.8 67.3 485.8 57.5 63.3 54.4 71.5 64.4 72.7 108.9 57.4 55.3 50.8 54.7 55.5 50.7 54 56.1 55.5 190 53.7 1190.4 57.2 142.1 107.9 49.4 64.3 58.3 65 54 52.3 62.8 62.4 60.8 157.6 85.9 388.6 55.2 57.9 74.6 51.7 57 64.8 76 255.9 54.2 1215.4 88.3 56.8 53.1 59.2 51.7 50.6 61.6 51.4 53.2 56 85.3 53.6 78 53.6 175.6 264.1 53.6 49.6 55.3 48 83.4 55.6 53.5 55.8 262.7 59.9 59.6 892.8 735 1008.2 48.2 47.4 56.6 53 56.7 50.5 54.4 64.6 52.1 54.6 50.7 65.9 52.5 58 51.2 51.7 56.3 54.3 55.3 119.3 106.2 477.1 575.9 59.7 58.6 448.2 74.9 325.1 50.8 62.2 61.1 48.5 62.9 54.1 57.2 61.8 178.5 67.1 53.8 860.3 64.3 47.4 61.8 79.2 255.9 147.7 55.1 67.2 6042.9 53 56.9 55.7 2238.4 162.1 587 87.7 180.7 46.5 57.2 57.4 63.7 62.2 59.9 54.9 52.2 351.5 53.5 62.4 60.7 54.2 57.1 157.8 66.4 555.6 51.8 54 55.4 72.2 72.9 63.8 57.3 207.3 279.4 218.2 72.5 88.4 50.4 60.2 81.7 252.6 253.1 341.7 159.6 204.2 80.7 106.5 67.9 65.1 53.2 128.9 51.4 58.4 52.6 75.3 53.6 52.8 59.5 50 59.8 62.7 71.2 64.4 78.3 89.6 59.4 55.9 82.6 54.1 53.6 53.5 983.8 665.6 89.6 63.6 88.8 384.3 47.5 50.6 48.9 218.3 76 50.1 78 60.4 64.3 11134.7 54.9 60.2 51.2 373.7 161.9 156.8 63.2 55.9 68.7 163.5 328.2 46.2 53.9 55.6 80.3 120.1 84.2 146.7 76.2 197.5 128 64.4 56.9 54.7 57.8 65.8 70.8 311.3 128.7 413.7 58 99.5 48 55.8 60.2 80 88.1 114.3 137.7 444.5 105.7 118.1 55.7 88.3 3644.2 76.3 52.8 49.1 55.5 53 70.1 110.5 105.6 132.5 343 56.7 79.5 56.2 54.3 49.8 61.3 61 780.7 65.8 109 54.9 53.9 137.2 144.4 330.4 103.7 48 54.7 1085.5 51.7 70.3 56.1 53.7 267.9 56 64.7 246.3 1971.2 90.2 77.9 284.5 51.3 56.6 658.7 80.3 53.3 61.7 86.3 417.7 56.1 54.9 123.4 262.3 211.9 131.4 52.9 53.9 134.7 198.5 76.8 68.5 52 53.5 647.9 56.7 56.3 86 113.2 198.7 76 152.4 72.8 325.6 94.4 373.4 61.6 58.7 54.1 55.1 66.5 46.5 55.7 64.7 51.2 52.2 56.1 65.5 1190.3 132.3 104.3 87.2 53 52 58.3 152.6 565.3 53.5 54 95.1 48.3 56.8 71.4 53.6 53.7 48.4 52.4 57.4 64.5 52.6 49.1 54.7 53.8 84.6 52.8 88.6 131.8 180.2 174.2 716.3 163 57.8 165.4 244.4 58.5 94.3 100.2 53.4 50.2 56.1 61.3 103.2 65.4 68.6 105.7 53.8 68.2 101.3 118.1 60.6 60.2 128 4384.2 75.3 3938.6 3187.7 3249.7 1434.5 51.2 165.8 711.2 57.6 80.5 79.8 833.8 1752.9 190.5 418.3 6254.8 11301.2 11932.6 12118.8 3884.2 156.7 449.6 64.3 60.6 69.9 55 53 81 1140.1 126.9 82 114.4 4959.8 3310.9 79.9 67.1 63 66.1 1614.7 3347.3 267.6 60.1 86.4 4524.4 74.1 67.9 72.4 1649.1 1509.3 69 66.1 3928.9 870.4 68.9 315 5894 7279.4 1659.1 71.3 64.6 61.4 59.3 11078.8 187.8 5937.3 78.6 2592.1 69.1 127.3 191.9 72.6 5256.9 1332.1 118.1 55.6 43 234 1580.5 74.1 894.2 557.9 6896.1 2263.3 56.8 49.5 616.6 56.8 54.9 73.2 79.7 81.8 2052.4 123.5 52.5 53.6 6997.8 8714.3 10253.6 1134.3 4600.9 2707.8 4144 59.9 239.1 3841.8 715 7440.7 562.7 2464 517.5 3832.9 180 3458.1 1756.9 148.2 56.6 338.8 6016.1 60.7 2049.5 2107.3 54.7 2097.6 9615.8 12842.5 135.2 6655 367.1 191.3 98.1 433.2 281.6 7316.2 6523.6 6640.4 155.1 321.6 182.4 1962.7 1465.7 60.9 84.7 3658.6 475.5 2677.8 52.8 1570.4 53.6 90.3 52.3 107.3 56.3 92.1 119.8 557.4 55.5 61 102.4 963.7 145.4 54.1 66.7 68.9 64.2 65.1 5064.9 5355.9 49 56.7 58.4 52.1 120.4 161.9 145.9 145.9 87.7 50.5 56.6 444.8 57.8 49.6 80.3 590.1 695.5 205.6 69 106.7 376.9 102.9 62 61 51.8 49.8 221.3 56 54.3 66.7 56.4 234.8 57.8 73.9 153.9 80.9 57.4 79.9 61.2 59 286.7 105.7 66.9 60.6 52.6 53 397.7 207.9 58.5 85.5 54.5 47.5 93.8 66.2 52.2 53.4 911.4 75.4 52.7 72 51.5 55.3 53.7 69.4 57.7 50.5 62.1 48.7 59.6 155.4 75 69.3 56 49.7 51 58.8 57.2 132.7 89.1 139.2 59.2 65.6 74.8 80.9 2124.4 55.1 57.2 1393.8 57 70.4 56.9 59.5 54.8 58.7 56.3 52.5 74.8 85.2 211.2 60 216.7 61.9 63.7 53.6 56.4 62.7 55.9 167.9 57.3 51.9 60.1 176.2 49.7 61.2 56 71.2 54.4 59.8 72 825.8 53.4 147.1 53.3 53.6 95.7 108.7 102.2 50.2 234.5 71.2 71.9 59.6 81.3 50.9 55.2 59 2360.9 225 55.8 50.9 65.2 1743.2 88.9 103.4 56.8 60.2 56.7 52.1 2682.4 653.8 3335.6 133.6 53.9 57.7 62.6 82.6 58.6 59.2 58.2 59.5 71.3 49.4 6937.2 10974.2 59.8 5771 51 82.7 51.5 11581.6 15684.8 49.2 46 3192.8 71.4 65 67.7 50.5 91.8 56.3 80.1 1802.3 57 52.8 51.2 83.3 55.6 108.3 58.5 50.5 52.8 576 475.8 299.4 309 52.2 54.5 52.9 55.3 59.5 109.7 51.3 57.7 55.5 53.7 79.4 51.4 90.1 117.3 172.9 84 76.7 63.5 186.8 54.6 57.4 53.1 320.4 236.8 52.7 226.8 145.6 61.6 90.8 79.4 253 50.9 311.4 63.1 85.6 59.4 55.3 75.9 75.8 79.3 63.2 47.8 62.6 955.5 73.4 53 3617.7 76.7 71.7 47.9 55.9 59.6 51.9 54.4 75.3 207.6 52.7 181.4 55.4 52.8 61.8 90.4 68.2 63.6 216.4 58.1 139 61.2 239 71.2 62.7 198.9 115.8 420.3 68.7 58 70.1 860.6 84.1 50.2 54.2 56.9 69.3 251.3 53.2 59.3 52.9 54.6 51.6 75.1 78.2 55.1 90.8 69 51 56 54.2 54.9 178 48.7 58 52.2 63.4 60.8 54.3 111.1 49.8 49 51.7 52.3 50.6 54 56.4 52.2 61.3 63.8 54.7 82.8 80.6 50.6 75 57.1 54.1 56.2 50.4 55.9 51 56.6 52.4 53.2 58 53.9 50 50.7 97.7 62.5 51 52.6 54.8 57.7 49.3 50.1 61.3 66.9 55.5 204.2 369 57.5 66.6 57.3 57.5 95.2 413 58.8 59.6 397.4 64.4 71.6 126.4 66.7 172 73.8 59.1 55.6 66 55.7 50.2 64.5 61.8 53.9 50.6 64.1 54.6 202.7 565.4 73.4 56.1 76.7 63 77.5 50.4 247.5 53.7 77.4 53.8 57 57.2 53.2 57.8 65.3 619.3 500.3 59.5 53.7 65.3 55 171.2 83.2 75.4 52.6 125.3 64.4 587.7 356.2 278.5 53.5 157.3 140.3 198.9 167 1043.2 110 266.3 74.8 56.3 57.1 164.9 62.9 55.7 54 57.9 52.7 67.9 70.3 56.7 753 58.3 393.4 284.1 1006.4 51.6 51.1 55.5 56.8 436.4 57.4 90.3 319.5 133.8 82.5 77.1 67.6 50.3 172.7 247.1 95.8 48.1 65.7 95.6 90.2 578.8 91.8 52.6 139.4 67.3 158.4 57.9 62.5 1067.5 76.2 412.1 309.7 416.6 58.8 66.5 269.7 162.6 66.1 94.3 51.7 68.4 69.9 54.4 161.8 59.6 53.2 281.9 63.4 178.5 52.4 6108.3 86.7 187.3 54.6 640.7 358.8 131 51.5 132.9 52.4 56.8 60.6 57.5 51 46.8 53.7 56.7 54.4 680.9 748.4 62.5 55.1 2500.2 88.3 58.5 68.5 58.7 55.4 67.3 98 54.6 51.6 55.9 56.3 52.6 53.2 53.2 70.8 62.7 63 60.1 49.5 106.1 85.2 67 61.8 85.9 52.7 57.1 75.1 53.8 144.6 57.9 64.9 159.4 71.8 140.6 54.9 53.5 58 52.3 70.7 49.5 61.9 53.8 67 1206.5 449.5 64.8 51.3 53.8 61.2 97.4 51.8 52.5 58.8 50.8 233.9 277.7 52.2 62.1 4144.3 169.4 12844.3 57.9 195.4 3857.5 82.5 55.9 54.8 58.6 53.5 56.2 99.9 57.3 70.2 51.2 1409.9 52.2 101.9 48.6 3740.8 168.7 2716 147.5 52.5 51.5 53.1 241 47.8 49.2 51.8 46.9 54.9 61.8 50.6 1049.7 73.1 61.3 49.1 62.8 57.3 54.1 53.9 53.5 58.7 755.5 56 48.2 54.2 133.3 119.2 51.8 61.1 84.7 51.3 56.2 70.3 66.2 63.5 56.2 63.3 56.1 369.2 497.7 252.8 68.3 65.9 95.9 70.6 104.2 94.4 228.2 124.3 112.5 316.6 66.3 633 91.4 52.2 50.1 55.1 114.6 157.8 67.2 164.3 46.5 45.8 56.7 61.8 54.8 52.6 55.5 176 85.5 65 140.8 487.9 539.5 59.3 527.2 130.6 493.8 76 658.7 204.8 640.2 459.6 135.9 55.1 66.1 57.8 73.6 73.7 52.3 94.9 49.5 57.8 57.9 51.2 57.4 57 48.6 233.7 85.6 48.9 66.9 64.2 59.6 56.5 52.4 56.7 74.5 55.9 196.7 79.8 78.5 177 75.5 172.7 572.2 340.4 129.2 251.4 52.7 79.1 1127.5 1647.2 730.1 661.1 91.9 110.4 1306.9 844.9 77.2 74.6 54.2 55.3 52 56.4 60.5 69.8 76.5 1018.7 131.6 72.4 60.4 62.5 56.5 52.7 52.5 50.9 56.9 58.4 691 53.6 59.1 50.2 50.5 89.2 60.3 69.3 62.9 52.6 45.7 55.4 92.5 50.2 57.9 52.8 209 49.3 62.5 478.3 83.3 70.4 54.7 74.1 107.4 419.6 71.6 57 65.6 669.5 130.2 56 60.9 56.4 45.1 61.8 57.9 168.8 52 3139 252.4 64 61.5 511.9 48 84.9 57.7 55.6 1270.4 618.1 1899.1 99.1 2662.5 72.9 57.3 54.7 54.5 136.4 54.6 107.4 68.6 78.4 49.6 53.3 52.4 54.8 57.8 107.4 64.4 53.2 69.9 54.3 416.9 55.7 66 59.6 56.6 55.4 57.8 56.7 59.9 50.7 59 212.6 56.4 55.5 52.4 57.6 62.1 59 1568.8 600.9 75.2 89.6 58.6 383.6 77.1 55.9 66.7 52.1 60.2 53.2 57.1 64 57.9 60.8 51.1 251.5 65.3 128.3 156.4 78.5 513 122.3 121.1 52.8 59.2 58.1 55.7 860.4 91.8 63.3 56.1 55.3 140.8 59.3 62.5 75 60.7 59.8 296.4 62.4 101.3 58.6 201.5 47.3 61.5 47.2 55.8 358.2 85.9 108.2 68.6 243.3 1675.4 78.7 212.8 100.3 1863.3 422.3 93.1 115.9 122.6 72 52.6 62.6 68.7 75.2 57.6 56.9 79 110 62.7 136.2 71.1 323.6 173.8 51.5 55.1 55.9 64.7 54.4 49.8 73.5 145.3 70.6 65.8 1630.7 105.8 58.5 49.8 69.7 464.9 57.8 237.7 48.2 143.4 62.2 59.1 353.7 495.3 128.8 57.4 57.8 77.1 60.3 62.6 144.2 56.1 54.8 56.2 296.5 59 51.3 52.2 48.3 50.4 72.6 52.6 58.7 94.7 56.5 47.3 58.1 54.6 70 66.6 54.3 79 60.1 51.9 59.6 1605 56.2 61.2 50.7 56.5 59.7 50.2 81.5 59.8 65.8 60.4 1863.2 1017.2 51.1 58.9 57.5 57.8 64.5 60 54.5 66.2 2176.7 65.2 147.1 69.3 56.6 51.1 47.6 48.4 63.8 57.7 61.6 54.9 59.8 66.4 52.6 53.4 217.9 62.5 53.7 56.7 69.8 66.3 94 56.8 63.7 449.6 69.2 62.5 59.7 50.7 55.7 59.8 52.3 56.3 53.4 58.3 53.9 77 52.8 66.1 56.9 343.2 51.9 54.4 46.5 52.9 55.3 133.2 210.9 63.2 56.8 47.3 54.8 45.5 52.1 59.8 54.4 73.2 102.4 58.2 54 56.7 57.4 55.9 188.5 49.8 346.2 163.4 76.1 106.4 65.8 49.3 89.4 59.3 60 48.2 51.6 95.3 52.3 52.8 105.1 50.9 90.3 214.7 53.3 62.2 60.8 143.5 55.9 49.3 64.1 78.9 53.6 50.2 384.7 72.2 93.5 2442.2 730 52.4 57.2 56.5 50.4 53 74 57.3 75.3 7023.9 164.1 9191.3 89.8 74.9 69.5 65.3 52.6 250.8 65.7 99.5 336 60.9 56.9 65 996.5 51.8 62.3 54.4 58.9 52 54.3 75.8 66 54.3 49.5 49.9 56.2 53.6 153.1 56.5 53.7 51.6 52.1 240.6 74.6 95.3 86.1 53.3 52.1 57.5 101.2 76.8 226.9 56 65 55.8 52.3 51.6 62.3 60.8 52.5 54.9 55 62.6 55 74.3 68.8 182 60.1 59.6 50.7 54.6 58.8 56.6 62.2 78.4 139.9 172 51.8 140.7 62 67 67.7 54.4 62.7 51.2 69.4 88.3 48.9 94 58.4 416 52.6 76.7 157.4 1079.7 46 46.7 54.6 52.2 56.3 198.7 190 68.4 88.7 90.8 71.5 170.1 245 119 92.9 54.7 84.7 131 150 53.6 52.7 94 55.4 82.5 249.8 61 56.7 65 62 52.5 52 57.5 64.8 64.9 55.8 62.6 72.9 78.4 76.2 109.1 62.1 381.2 138 51.2 82.8 60.8 63.6 51.6 55.5 97.9 58.6 57 51.1 69.6 449 60 83.6 57.3 73.7 61.1 50.6 86.4 295.5 76.3 56.5 58.8 48.6 58.4 65.8 66.1 67.2 58.6 53.5 61.9 56.6 89.3 62.1 128 496.2 63.7 56.6 52.7 143.8 48.5 97.5 53 1201.8 89.9 58 55.3 284.8 170.4 3073.7 60.4 56.5 60.1 49.8 59 52.7 45.4 56.1 84.9 223 63.2 106.1 54.4 52.9 58.2 65.2 72.6 46.9 55.3 56.8 57.9 59.6 58.4 82.3 63.6 51.2 52.9 49.7 55.7 56.1 50.1 56.3 57.5 52.4 56 54.4 53.9 57.4 47.6 50.7 96 55.1 72.2 55.5 56.7 66.9 56.9 74.4 58.8 58.4 54.8 63.8 55 57.5 52.1 63.5 59.7 50.7 61.9 61.5 200.5 62.5 191.2 65.4 63.2 58.6 101.6 60.4 55 55.2 45.7 48.6 51.6 65.7 57.4 51.7 170.3 49.8 61.7 118.4 59.4 110 690.6 53.1 56.4 64.3 69.7 59.9 59.5 49.3 56.8 56.4 743.2 55.3 54.8 55.8 53.5 54.1 1709 55.2 50.6 49.5 51.2 120.1 64.8 157.1 87.6 54.5 47 57.7 58.9 53.1 53.9 49.6 54.7 56.6 68 56.6 121.7 804.7 263.1 65.5 86.3 53.1 52 60.1 167.1 53.6 60.1 101.2 53.2 57.4 63.1 50.2 61 51.4 55.1 68.7 52.9 51.9 58.8 76.4 239.7 56.4 59.4 52.5 52.6 445.9 180.8 76.8 58.9 169.6 52.4 55.4 200 59.2 51.9 54.9 60.7 121.8 202.8 56.3 61.6 52.9 80.6 54.8 66.6 101.3 54.1 63.1 122.1 68.6 2229.7 18563.5 53.4 55 51.4 88.4 195.2 52.7 63.4 60.7 141.4 129.6 141.7 208.4 63.9 449.7 97.1 59 275.6 196.2 106.1 59.1 127 127.3 80.7 60.1 57.1 56.9 135 50.1 59.1 54.9 52.2 51 54.9 53.7 58.7 162.4 52.6 58.9 49.6 216.2 117.4 64.7 155.9 62.2 531.6 58.4 62.4 48.3 55.9 205.6 172.8 78.1 65.1 92.7 65.4 82.9 79.1 55.1 57.2 55.7 53.7 54 55.5 42.8 193.3 51.6 59.2 76.3 61.3 49.3 73 65 60.7 61.5 71.1 58.5 86.3 58.3 50.4 49.6 57.4 53.2 111.6 173.2 63.4 65.7 89.7 73.3 53.4 147.3 248.8 53.9 67.1 1645.2 376.7 50.9 48.4 56.6 53.9 55.8 52.4 318 62 62.1 81.2 80.5 82.7 55.1 109.2 43.8 98.3 264.7 101.9 109.8 50.4 59 84.4 64.5 62 50.1 89.9 110.3 59.3 56.8 54.5 54.3 57.4 62.8 74.4 52.4 54.9 54.7 65.6 58.2 54.1 55.6 50 60.4 53.1 56 103.2 55.9 52.8 59.6 50.8 52.2 53.9 53.5 50.2 57.5 49.5 57.1 58.7 61.5 63.6 49.8 72.4 74.2 51.6 64 51.7 52.3 56.6 670.9 334.4 70.5 67.2 58.2 909.5 130.6 169.1 785.8 722.8 277 271.2 81.2 147.1 54.6 2212.5 108.7 55 220 399.8 50.5 66.7 107.6 79.7 448.7 51 60.6 52.9 139.1 114.5 62.8 66.1 95 60.6 671.2 56.8 60.6 60.5 56.1 54.3 68.3 56.1 63.6 51.6 538.3 95.3 318.8 76.4 74 49.1 53.6 63.4 62.1 50.9 56.7 59.7 54.3 111.3 1886.1 106 1275.2 83.7 56.9 55.6 56.3 55.2 64.1 97.7 63.7 47.9 51.4 56.9 84.2 53.9 52.4 61.1 55.1 60.4 114.1 60.9 87.5 67.6 60.5 61.9 57.9 97.3 52.9 57.9 57.2 56.4 53.4 54.7 59.8 432.5 1429.8 5198 47.9 47.7 49.2 59.8 156.8 143.8 99.3 75.4 120.5 272 48.6 57.8 56.9 51.7 63.6 55.6 54.1 54.1 57.1 60.3 54 63.6 62.1 50.6 55.1 69.7 56 56.6 54 4460.7 2249.6 280.8 62.5 111 54.3 47.9 53.9 47.2 52.8 75.3 48.8 68.1 54 53.6 52.8 53.2 57.2 52.2 55.1 50.7 55.2 52.4 69.4 53.7 47.6 56.3 53.1 53.1 52.5 53.4 65.6 60.7 72 61.2 519 171.4 176.4 2332.1 68.8 1398.4 511.8 86.1 119 292.9 49.9 54.1 52.3 72.3 50.3 59.3 53.2 53 57.2 58.1 57.2 60.3 54.8 62.5 65 65.8 57.2 54.2 60.3 59.1 50.2 64.4 50.7 57.2 61.6 49.3 53.2 48.3 56.3 67.7 61.1 57 54.3 178.6 45.9 52.1 115.9 153.2 281.3 52.5 59.8 50.3 54.3 52.8 48.7 49 52.9 56.5 50.8 53.7 74.7 60.4 56.9 228.9 53.9 47 56.5 58.6 95.8 103.3 52.1 57.1 148.2 64.4 49.8 64.1 97.1 57.4 63.8 54.7 54.2 57.8 54.7 48.8 54.6 50.1 61 54.6 56.4 58.6 1264.4 50.2 377.7 51.7 58.1 53.5 58.3 49.5 54.8 54.7 57.9 59.7 49.3 60.6 57.8 675.3 58.9 49.1 65.5 280.8 82.1 397.6 61.7 57.7 68.5 59.7 521 52.7 66.8 57.4 232.7 57.7 830.7 1880.5 53.7 52 93.8 53.2 61.2 54.4 62 56.7 54.2 54.4 50.1 59.1 54.1 57.7 52.6 57.1 55.3 62.7 53.4 56.5 49.7 78.9 64.6 90.6 318.9 53.2 67.7 52.1 53.2 58.8 140.4 70.1 57.4 51 76.6 68.1 62.2 972.5 50.7 60.1 62.7 1846.3 63.9 71.4 54.6 113.4 101.1 54.3 271.5 63 54.1 58.6 60.5 54 56 65.9 55.7 58 59.9 60.6 53 52.8 69.7 54.8 62.3 49.6 53.5 54.1 54 54 58.4 53.2 51.4 53.7 62.5 55.2 55.7 61.2 54.5 49.2 54.7 58 832.7 64.1 88 53.2 106.5 1388.4 56.8 63.3 189.7 54.8 49.2 55 56.9 53.6 79.7 60.3 52.2 54 51.5 213.4 72.4 59.5 83.9 165.4 52.2 56.4 89.7 55 65.6 59.6 333.2 1146.3 126.7 126.4 216.3 55.1 103.4 60.6 58 71 54.9 55.1 115 51.8 88.7 68.2 83.7 64.3 101.9 48.9 61 49.8 54.8 65.9 57.3 5844.5 14468.2 51.2 107.6 54 131.9 54.4 1309.6 133.2 118.2 299.7 235.3 200 57.5 299.9 60.8 595.1 68.8 73.6 53.6 59.5 263.3 220.8 56.5 52.3 54.1 70.2 391.8 903.3 59.5 408.2 55.4 100.4 59.4 59.6 72.1 56 727.9 90.8 50.3 165.2 225.8 78.6 67.1 108.6 70.4 182.8 3082.6 275 53.4 89.5 52.3 392.7 492.2 62.6 1560.6 77.4 74 50.9 47.6 51.8 60.3 56.8 1953.4 57.7 50.4 52 55.6 52.1 66.2 54.1 60.4 57.4 51.6 54 56.3 51.5 69.1 66.6 47.4 901.2 117.4 189.8 68.7 79.1 145.2 85.8 115.6 102.4 55.1 49.8 59.7 58.9 58.5 272 54.9 51.3 154.6 59.6 64.9 188.5 66.6 183.3 61.5 134 66.9 68.4 54 54.5 54.5 64.1 52.2 54 61.3 62.1 66.9 50.9 97.6 180.2 51.6 55.6 77.9 54.3 59.3 65.1 58.6 60.4 104.4 63.4 157.2 54.6 70.7 75.1 118.4 69.8 317.5 48.3 137.5 91 59.2 74 56 52.7 375.7 52.5 53.1 72.5 91.3 88.1 51 52.6 81.4 57.9 591.9 83.6 53.3 67.6 450.9 1945.3 754.3 1111.1 653.7 749.5 1895.2 231.7 627.8 599.8 510.7 71.3 55.3 64.6 141.5 894.9 69.7 74.1 61.7 51.5 60.4 50.7 48.2 56.3 76.9 94 50.7 54.5 66.7 55.6 107.4 188.8 413 68.2 157 64.9 53.7 72.5 233.7 50.9 263.1 158.4 57.5 1709.6 134.4 72.6 55.5 57.3 50.6 56.6 50.8 64.7 58.4 102.8 84.8 93.5 1020.1 56.7 139.9 3014 82.7 2316.1 52.2 89.6 54.7 60 88.4 55.9 52.1 478.6 119 71.6 263 60.6 49.8 56.5 50 48.8 58.5 70.3 215.6 58.6 54.9 55.6 388.5 88.8 1100.2 80.3 55.2 59.7 63.8 171.3 60.4 128.8 115.9 73.4 315.3 189.8 74.7 120.8 231.7 1399.2 422.1 107.7 78.8 1181.5 61.5 66.4 52.1 66.1 50.6 54.6 122.9 55.1 887.7 364.5 1101.6 58.6 239.4 179.8 323.4 79.4 87.5 55.1 52.1 55.9 900.5 109.9 173.1 54.5 56.2 50.4 55.5 56.2 306.6 66.8 52.3 53.2 293.5 67.6 72.9 55.8 54.6 66.7 54.9 328.2 57.6 87.6 52.4 62.8 61.9 178.7 69 50.2 52 49.8 54.5 56.1 105.8 47.2 71.6 164.5 56.4 868.4 55.7 53.1 82.7 65.8 52.3 54.5 693.5 333.1 52.3 71.2 56.1 147.3 66.9 302.7 54.7 70.1 938.6 287.5 116.3 106.8 328.2 86.8 402.6 219 175.1 59.8 198.8 54.8 62.3 55.7 166 162.4 60.7 660.1 59.1 57.6 49.7 56 56 49.2 57.7 232.8 719.8 56.1 46.8 101.3 52.9 56.9 54.1 49.4 55.9 49.1 59.5 56.5 49.8 65.1 49.2 67.5 408.9 51.6 719.2 2112.7 83 50.6 56.6 47.9 60.5 93.2 53.4 54.2 52.9 90.1 53.6 52.4 56.7 54.1 74.8 58.5 70 50.8 53.3 70.7 50.8 59.9 55.8 53.7 57.8 59.5 58.5 54.7 82.4 57.6 56.6 57.9 60 56.7 59.4 56.5 51.9 56.5 188.1 91.1 170.3 55 54.1 56.4 49.6 455.7 58.9 57.2 51.7 63.7 59 59.3 59.4 51.2 66.4 47.3 58.1 55 56.5 65 56.5 54.9 55.4 136.6 61.2 81.3 64.7 52.3 189.2 475.1 74.1 64.7 145.3 64.5 50.2 56.6 58 59.3 54.7 58.8 59.7 55.2 61.6 51.8 53.5 52.5 54.4 51.3 54.7 61.7 1510.3 47.7 53.9 54.8 88.8 154.4 50.3 49.6 51.9 63.6 55.8 91.9 55.9 61 53.7 54.4 54.3 156.8 167.9 49.8 73 91.9 1219.7 238.4 55.8 56.6 967.1 64.2 55.7 55.9 70 53.3 73.5 224.3 52.5 82.6 97.4 171.5 54.6 77.4 63.9 66.5 58.6 106.6 102.7 53.8 58.2 54.9 59.5 276 367.2 244.2 156.2 67 55.1 1393.6 7741.6 56.3 52.7 66.1 56.8 11661.5 54.7 51.5 454.4 47.8 65.9 294 130.8 61.1 2664.1 154 1341.4 125.3 220.9 63.7 64.6 63.6 99.6 91.1 88.9 56.9 59.2 58.5 53.2 52.9 48.9 49.7 55.1 55.8 52.5 51.7 54 66 54 72.4 60.7 53.1 53.5 55.6 51.3 68.6 55.5 56.9 63.4 57.3 49.7 55.1 48.4 61.5 51.1 52.1 58.4 51.9 59.7 72.3 121.4 99.8 829.9 652.4 282.2 145.6 163.6 62.9 98.1 171 2192.4 55.1 127 1129.6 156.8 79.6 77.2 54.9 56.9 79.4 100.1 80.9 61 55.4 70.3 104.8 53.4 69.1 56.8 46.6 220.8 51.7 71.2 60.2 94.3 93.3 56.8 51.8 52.4 56 57.4 73.4 757.2 449.2 192.3 63.3 57 173.9 94 53.2 55.8 183.8 84.1 1877.9 72.3 51.6 56.4 74.8 82 139.2 161.7 54.6 56.8 60 58.9 82.6 101.1 56 49.1 55.3 58 61.6 59.1 57.4 61.7 53.1 54.5 58.2 53.2 53.8 58.4 72.9 55.1 63.2 55.8 51.6 50.3 53.5 52.9 55.8 55.3 50.5 47.6 1033.3 50.9 51 50 86 49 58.8 108.2 46.3 51.6 69 63.5 53.7 56.9 108.6 141.1 55.5 63.3 153.8 59.7 47.3 67.6 53.5 86.1 178.4 100 87 2530.6 118.7 48.7 50.8 74.8 52.4 98.9 51 53 73 62.1 49.8 62.9 50.2 58.4 54.5 56.2 97.3 100.8 69.9 446.4 50.9 53.3 59.6 829.1 157.4 73 77.9 50.7 49.8 55 52.1 88.3 113.6 68.6 50.8 70 1398.7 59 150 62.1 59 57.1 57.3 852.3 69 63.2 53 52.1 57.8 65.9 51.4 60.9 56.3 46.9 56.8 58.7 49.1 77.3 59.5 72 175.6 52.5 49 68.9 50 86.5 56.1 51.6 100.8 51 55.5 49.2 51.6 52.7 52.4 64.3 83.8 52.1 52.2 51.3 62.3 172.4 74.7 62.4 49.2 53.6 65.4 116.9 56.8 57.4 54.4 74.3 62.2 199.6 86.2 395.2 59.9 50.5 52.4 299.4 66.3 59.9 74 53.3 51.9 60.3 68.4 61.2 54.4 58.9 51 66.7 55.2 58.4 54.4 55.8 58.4 50.1 137.6 367.6 58 52.3 88.7 712.5 122.1 107.8 58.3 55.4 58.7 92.8 50.9 49.3 50.5 53.1 68.8 55.1 56 51.4 52 121.3 133.3 65 55.5 57 80.9 54.3 49.8 49.3 62.4 57.4 54.1 52 55.3 53.1 61.2 60.3 162.3 59.6 72.5 93.9 234.2 313.2 58.5 184.7 119.8 50 60.3 54.7 57.5 51.3 157.5 287 61 130.3 323.8 226.6 59.4 54.1 63.4 56.6 155.6 55.7 60.7 73.8 118.5 63.1 60.3 50 62.5 50 59.4 499.4 64.7 831.6 863.1 241.9 56.9 92.8 48.4 117.4 55.1 52.4 95.7 51.4 66.3 59.2 250 54.5 59.1 52.7 58.4 59.4 55.9 728.1 51.7 57.1 106.1 141.3 142.7 51.4 89.2 60.9 47.6 53.2 296.6 60.6 53.9 48.8 46.9 59.8 83.2 143.1 54.4 55.4 55.2 82 296.7 54.2 63.1 60.5 66.3 61.2 90.1 50.5 56.4 58 65 73.6 101.1 101.4 178 64.6 475 525.6 94.7 352.2 74.1 56.1 68.3 73.3 78.6 51.9 53.9 49.4 53.1 52.6 56.3 54.9 62 54.7 50.7 57.4 54.7 68.7 55.3 65.6 59 56.5 112.5 56.4 105.2 104.6 50.8 144.4 61.1 56.9 186.6 58.1 68.3 58.1 215.4 68 217.5 198.8 59.1 58.8 55.3 212.1 69.8 56.2 52.8 103.1 72.8 58.6 67.8 51.4 72.8 162.7 58.2 63.8 173.8 246.6 92.9 212.3 117.2 71.9 56.4 55.1 66 3857.9 1514.2 286.7 48.7 51.1 59 50.5 1223.7 340.9 287 53.6 134.7 57.6 49.6 53 56.2 72.3 239.9 48.8 61.8 80.3 57.7 57 61.6 78.4 118.1 6699.7 70.1 47.5 56.5 70.8 69.1 201 125.8 356.5 51.6 60.5 162.9 53.1 1117.1 55.3 50.5 61.1 124.3 322.7 51 52.3 714.1 164.3 66 635.7 1537.9 69.8 47.1 48.7 51.5 69.7 84 77.4 66.9 131.9 56.9 52.5 59.6 56.4 50.4 47.2 273.8 56 57.4 48.7 77.2 98.3 54.6 124.5 114.6 90.9 66.1 157.9 76 171.9 255.9 3367.2 5615.9 60.7 57.1 63.9 58.4 312.2 56.9 72 79.9 78.7 86.3 403.1 53.2 162.1 65.1 53.4 95.9 148 148.3 117.1 230.6 481.2 578.7 242.2 55.3 60.5 67.8 536.7 60.6 49.7 84.1 59.6 72.5 232.5 60.1 65.6 60.8 57.7 53.2 93.9 50.4 220.5 97.1 68.4 240.2 91.1 58.2 59.9 259 54.7 55.2 46.9 521.2 59.1 103.8 137.6 99 208.6 50.2 59 56.1 497.2 56.7 64.5 52.1 46 133.5 107.2 53.2 55.2 150.5 47.6 2483.1 120.1 57.4 53.4 70.3 235.6 652.4 67.4 71.9 305.8 132.6 92.2 58 60.7 59.1 55.7 56.8 466.6 843.3 61.3 67.7 124.8 144.4 412 60.2 54.6 53.3 80.4 85.9 48.9 63.5 379.8 63.2 73.6 57.8 50.1 61 54.9 54.6 58.1 87.5 47.7 54.3 305.6 128.1 82.2 100.3 57.5 54.6 54.4 75.6 68.5 86.9 213.6 49.9 367.9 353.6 50.9 288.4 137.1 106.6 134.7 133.2 67.7 223.1 69.8 51.3 73.7 68.9 56.5 59.5 56.9 61.9 376 54.8 60.2 48.1 53.2 57.3 53 54 54.3 63.5 359.6 298.6 657.8 89.3 77.1 55.4 56.2 300.9 67.9 59.6 130.8 65.4 395.5 57.6 55.8 131.9 60.1 55.5 52.3 59.5 58.5 84.7 61 56.3 61.5 62.2 52.7 62.2 51.5 65.3 74.1 104.7 80.8 79.2 72.3 157.1 96.6 726.2 61.4 59.7 68.5 50.5 64.6 61.2 4671.2 113.3 116.8 150.8 61.9 50.8 62.2 55.5 104.8 198.6 56.4 73.4 1105.9 400.7 59.5 93 190.6 61.1 59.8 60.8 60.5 1060.9 52.2 61.3 147.6 60.9 80.5 1720.4 51.8 57.1 79.9 454.1 137.1 99 49.7 56.7 53.8 413.2 151.6 498.9 59.6 127.1 53.6 97.8 58 1394.9 107.7 64.9 317.2 52.8 68.1 167.7 54.7 91.5 322.1 124.3 57.1 55.1 64.3 56.2 116.4 128.2 50.2 54.6 119.7 67 53.2 53 51.7 57.3 55.4 51.6 51.7 63.5 55.7 56.4 58.6 52.7 57.1 65.5 59.7 56.8 55.9 49.9 58.1 54.8 71.1 5079.4 54.3 57.5 57.3 59.4 57.5 49.5 50.7 52.6 56.1 283.8 302.9 105.4 867.1 209.8 53.8 403.8 364.2 56.9 57.1 117.4 68.4 217.9 592.2 162 50 214.7 64.6 101.6 666.8 217.9 260.4 47.5 53.2 70.5 203.5 83.3 2585 107.7 67.5 58.9 53.8 67.7 56.1 55.2 2202.1 524.5 53.3 65 147.7 124 62.1 57.3 61.1 54 57.3 100.5 75 889.9 59.7 52.6 291.8 67.3 72.5 1238.8 519.2 1167.1 327.9 58.9 56.9 80 80.7 64.2 64.1 547.2 97.9 52.4 710.6 57.9 58.7 57.3 57.6 56.4 52.2 55.7 67.6 50.1 115.9 60.1 62.6 58.5 58.1 57.4 60.8 54 61.4 57.8 145 74.8 60.3 385.4 277.1 995.7 50.6 139.9 52.8 84.6 118.3 68.3 778.9 51.1 74 58.1 67.4 48.3 215 150.6 58.7 1074.5 76.2 59.1 253.8 730.2 53.3 73.6 66.7 74.2 99.7 196.2 149.4 204 61 59.3 1341.4 855.9 155.8 65.3 50.5 125.6 72.4 59.9 74.7 55.9 54.6 48.9 70 496.1 134.6 194.3 71.4 139.7 50 200.3 572.5 141.8 52.8 63.2 202.5 65 168.7 56.2 52.4 69.7 55.7 47.1 76.2 77.3 96.7 141.8 67.4 81.4 102.2 63.2 68.4 341 248.2 54.5 57.2 43.5 55.5 195 72.4 81.4 53.8 57.6 55.1 47.7 428.2 1908.4 52.9 57.4 73.4 53.5 730.1 1442.1 117.6 51.9 104.9 74.7 60.7 121.4 95.3 55.4 67.2 793.7 55.7 124.6 55.2 54.1 65.6 78 52.3 53.2 53.7 55.1 60.6 457 1896.8 51 77.7 53.5 56.3 52.5 51.6 54 535 421.5 1018.6 11225.4 3704.6 53.1 55.6 51 50.6 62 53.6 1379.5 130.8 227.2 82.2 95.9 72.6 60.2 72.4 49 63.5 203.6 293.8 64 53.8 55.4 49.3 57.1 49.2 67 76.1 108.2 96.5 49.8 326 67.8 71.6 133.4 93.6 198.9 777.7 54.1 65.7 93.9 705.3 226.8 363.1 64.7 607.6 352.6 1200.1 100.7 58 68.3 113.8 76.5 51.7 60.8 71.9 56.4 243.7 54.6 109.3 268.2 56.9 51 178.4 59.7 58.7 51.5 57.6 52.7 57.5 55.4 95.9 552.1 125.7 135.1 53.6 55.6 86.3 59.9 112 76.4 54.9 53 58.3 54.1 52.5 46.6 53.2 51.2 55.5 52.4 64 62 54.5 469.8 116.9 50 77.7 59.8 56.3 85.2 191.8 161 218.8 49.5 99.2 61.7 54.6 53.8 65.9 68.3 207.8 349.7 54.3 54.7 52.4 64.7 54.4 56.4 54.1 57.7 55.8 71.8 414.4 57.2 286.5 93 162 51.4 147.9 59.3 54.6 57.5 219.5 57.5 61 62.1 54.3 81.2 136.6 54.1 97 55.1 118.5 68.4 56.8 50.3 52.8 60.6 132.1 177.3 53.5 51.5 75.2 52.2 57.3 62.6 56.7 88.3 62.8 105.9 58.3 53.7 59.9 64.2 62.6 51.2 55.8 57.7 52.2 54.2 56.3 751.3 58.7 62.9 63.2 63.1 54.7 63.6 54.1 718.2 61 97.1 79.2 50.9 215.3 85.3 54.4 191.8 52.4 55.1 55.3 288.3 68.7 60.6 54.3 95.9 583.9 49.4 69.2 73.5 63.8 52.6 58.1 61.2 51.2 53.9 54.9 58.9 148.2 52.8 121.9 830.8 58.7 58.9 54.4 51.2 52.7 58.4 401.9 485.1 53.3 57.3 52.9 51 58.7 62.4 55 47.9 54.2 49.9 50.3 134.5 63.7 51.1 59.3 254.1 60.9 51.9 53.5 49.3 293 55.8 58 55.9 55.4 55.7 58 49.1 205.1 46.8 59.2 55.9 54.9 52.9 105.9 79.2 61.7 85.9 55.1 54.7 108.7 57.9 51.6 72.8 141 373.1 4860.7 1627.7 65.3 59.1 211.1 73.5 2684.2 1921.1 118.4 75.3 666.3 54 51.9 53.6 58.5 52.7 62 64.9 52.1 51.8 59.6 49.1 49.7 92.4 78.4 171 55.4 46.7 59.1 53.4 48.6 58.5 177.2 49.3 49.9 58.8 53.2 86 57.3 50 54.2 59.1 47.3 51.7 68.2 69.4 73.2 66.2 292.4 60.6 119.7 58.4 52 74.1 61.4 262.5 112.3 215.2 102.7 56.3 75.8 55.3 367.8 74.8 57.7 52 55.8 52.7 165.1 1040.4 351.6 10703 53.1 191.1 53.4 56.3 61.7 68 62.7 55.1 67.1 56.9 53.5 86.1 139.7 138.1 453.3 66.7 75.9 53.7 63.3 1238.2 102.2 70.8 49.4 57.5 360.1 53.4 195.3 61.3 144.1 158.2 181.1 389.3 96.6 187.3 58.9 65.9 65.6 63.3 64.9 55.8 215.1 55.8 50.2 136.8 84 86 58.8 59.3 52.9 88.4 184.8 53 53.7 58.3 118.4 166.4 121 70.5 63.8 53.1 50.5 130.2 58.5 103.3 67.5 58 73.9 49.8 50.9 64.5 46.2 132.9 56.4 52.2 248.9 72.9 122.7 68.6 56.9 62.1 56 53.7 50.6 51.3 56.9 52.7 53.5 47.9 209.7 68.4 49.7 49.3 67.9 58.4 51.9 56.5 56.4 50.4 58.3 61.5 65.4 56.1 57.4 56 56.5 56.2 53.3 60.5 59.2 57.6 56.8 86.7 51.4 108.3 58.9 49.8 48.5 684.6 3933.7 2970.1 53.3 58 59.6 55.1 44 137.3 52.6 210.3 688.1 298.7 57 56.9 65.7 398 61.6 56.1 58.6 55.6 61.5 53.5 53.5 54.4 55.6 51.7 74.8 264.9 52.3 67.3 101.6 307.8 81.4 54.6 49.9 56.6 57.9 98.7 55.8 55.7 85.1 48.1 344.1 54.7 73.9 51.5 52.5 849.5 69.6 54.8 55.1 68.6 81.4 299.1 57.1 2106 592.4 69.6 95.4 1602.3 59.8 59.6 298.3 56.3 102.8 53.3 125.2 522.5 70.2 56.8 57.2 56.6 1941.6 54.5 84.9 93.8 249.2 80.8 137.5 2491.1 87.3 55.5 55 51.4 14524 54.3 217.7 66.3 131.4 61.8 206.3 281.8 52.2 304.7 92.1 84.5 565 77.9 50.3 59.8 53.4 53.5 63.7 55.7 103.6 21201.3 46.5 448.2 256.7 789.5 56.9 223.2 87.4 56.3 19707.5 6773.3 13954.7 14969.2 81.5 48.8 705 57.6 52.1 61.7 56.1 57.5 281.5 62.5 91.1 61.3 69.9 46.4 59.8 52.5 58 76.4 79.8 86.1 51.9 664.1 2067.8 53.9 84.6 155.4 60.4 108.8 77.4 57.3 148.7 481.6 179.9 128.8 130.8 47.8 56.6 166.1 942.7 52.4 59.6 71.7 72.7 86.9 51.3 324.3 56.4 381.3 1457.5 55 54.3 122.1 49.1 139.5 106.2 95.3 63.1 49.9 56.2 63.8 61 53.7 67.1 102.8 60.3 116.8 186.5 60.7 125.7 96.5 63.3 190.4 81.6 65.3 117.5 69.2 86.5 52.4 107.8 562 139.2 200.3 66.3 62.6 3052.3 119.4 74.6 89.5 176.7 89 116.8 307.2 107.3 72.7 161.7 69.1 58.8 756.6 491.5 63.4 120.3 76.9 84.5 51 213.8 57.8 68.7 69 61.6 136.4 51.6 69.4 732.9 80.8 53.1 47.7 60.7 169.4 59 446.2 1549 78 47.9 51 94.8 75 166.2 60.2 77.4 83.1 191.9 60.6 71 52.6 56.8 57 614 53.8 60 73.6 80.5 87.6 58.3 53.1 424.2 84.6 56.5 76.4 54.3 59.3 59.6 323.8 49.1 149.5 334 60.4 56.3 57 59.3 169.1 54.8 49.6 55.5 50 52.2 51.8 58.2 49.9 54.1 53.3 49.7 57 54.7 60 54.7 52.7 53.9 51 59.6 56.3 59.3 52.7 51.1 58.9 55.1 56.3 51.2 104.7 60.8 79.8 78.5 404.2 66.4 2063 1850.5 66 74 51.4 57.9 58.7 59.4 58.3 84.2 288.9 48 86.8 61.4 59.2 53.1 53.9 242 226 64 233 59.5 57.8 52.7 471.8 52.1 54.4 65 67.2 52.8 89 3057.8 52.8 174.8 593.1 50 54.6 92.4 57.2 58.7 71.5 190.6 55 50.5 51.6 290.3 381.1 62.2 342.6 80.2 85.2 63.7 59.5 83.8 58.9 51.3 49.6 57.6 50.8 54.5 57.1 54 61.5 59.9 56.7 1563.5 57 66.5 65.6 51.8 67.9 60.5 56.7 360.8 59.5 799.8 396.9 57.9 126.4 772.2 316.8 53.7 262.5 304.9 71.5 191.8 454.2 59.4 350 131.2 55.2 52.3 61 52.4 52.4 58.1 61.3 59.3 116.7 59 58.3 79.6 1159.2 74.4 52.8 67.9 66.5 72.6 138.3 119.4 51.1 80.8 70.9 51.9 60 61.2 54 65.4 86 54.9 90.9 89.5 438.8 51.8 76.8 1207.9 57.4 56.6 57.6 246.4 77.2 69.8 188.9 61.4 78.9 97.1 260.4 127.2 516.1 56.7 53.7 71.6 172.5 59.6 50.2 55.8 57 57.4 90.9 76.5 65.8 62.4 161.7 45.7 52.5 56.7 55.3 51.7 67.7 50.6 202.7 81.6 54.6 53.9 302.6 59 67.3 55.8 51.4 100.3 103.8 83 110.4 53.9 78.2 115.1 52.9 52.1 60.5 95.4 80.4 94.4 60.4 96.7 57 54 140.4 65 58.1 52.2 60.4 82.1 69.6 865.4 54.9 59.1 82.6 66.7 54 269.3 327.3 464.6 56.9 433 182.5 1510 51.5 55.9 53.8 50.4 92.5 53.5 55 116.6 138.4 68.8 54.2 66.1 238.9 103.4 118.8 62 156.8 58.4 71.2 137.2 57.6 57.6 56.3 167.7 123.1 57.4 56.8 54.3 204 1542.3 177.9 50.9 394 98.4 50.4 53 52.6 57.7 57.4 161.5 52.1 729.5 76.5 80.6 63.4 49.7 470.6 52.7 79.1 55 109.5 54.8 52 53.8 922.5 120.6 53.5 57.8 59.3 61.3 56.7 55.9 192.6 84.8 49.7 54.5 1155.2 65.7 1844.7 1699 52.4 55 288.4 54.6 60.1 49.5 1088.6 51.1 92.7 60 47.1 66.2 55.7 63 56.9 52.8 59.6 58.4 60.2 1306.9 170.6 638.5 112.5 68.5 57.3 205.8 94.3 52.2 67.4 52 58.8 103 83.4 56.9 85 61.5 98.3 52.2 50.4 64 63.7 501.7 59.8 178.8 57.1 212.7 126 50.5 303 136.1 729.7 497.4 374.6 121.1 110.4 267.2 58.4 55.1 619.9 834.4 156.8 75.4 58.3 104.6 121.4 603.4 133.7 79.8 57.4 61.4 119.9 311 66.6 65.5 50.6 110 156.9 389.7 49.9 58.1 87.9 64.1 53.8 49.2 174.8 51.3 51.8 58.7 55 49.9 51.4 73.6 58.1 47.8 51 64.1 65.2 62.1 66.3 59 525.4 106.3 278.2 170.4 557.5 809.8 63.4 6101 51.4 61 783.9 65.5 94.2 124.8 88 57.4 314.4 53.2 56.4 52.2 5365.6 61.5 60.2 58.9 239 58.7 233.9 222.1 79.9 55.1 57.4 55.8 261.1 2425.6 56.5 66.7 203 47.9 56.1 60.3 57.1 54 180 92.2 156.5 85.7 67.7 67.2 164.3 71.9 73 94.8 56.8 55.9 59 73 97.7 196.8 60.2 62 59.2 79.1 69 147.9 209.5 56.8 59.3 57.8 63.4 792.9 64.5 55.9 99.3 63 51.6 91.9 389.2 57.5 92.3 98.5 165.6 81.7 55.4 379.7 66.9 54.2 93.6 86.6 62.1 148.5 63.4 76.9 169.2 109.2 209.4 171.1 65.2 378 70.7 171.4 53.1 52.3 51.1 53.4 81 219.9 53.8 52.9 80.8 100.4 93.8 53.2 164.7 118.9 65.1 106.4 53.5 74.7 49.4 51.7 51.9 49.3 94.9 256.2 78.4 432.4 65 73.8 50.9 50.6 71.5 62.5 53.6 49.4 66.2 67.6 52.9 50.1 74.1 53.1 65 74.3 61 54.3 55.2 52.8 54.2 52.7 59 56.6 69.1 57.5 53.8 60.6 54.3 45.1 48.2 71.3 113.5 59.8 57.1 52.9 51.9 57.5 59.1 49.5 53.7 97.6 73.3 100.8 46.6 113.5 62.7 82.4 57.5 227 54.3 55.1 56.9 49 51.8 170.1 276.1 57.4 55.3 51.1 61.3 49.8 59.8 60.5 50.3 54.1 66.2 64.8 59.7 59.3 58.8 83.3 53.3 52.2 51.1 74.4 51.7 57.2 52 55.5 64 52.5 54.7 59 53.4 65.7 56.6 63.7 124.2 67.7 52.6 58.7 51.2 68.4 367.4 59.7 66 238.7 59 67.7 54.2 57.9 310.5 54.9 60.8 56.7 58.2 85.8 52.7 74.5 66 56.3 289.8 218.1 55 55.6 55 66.1 49.7 313.2 552.1 52.1 46.4 52.9 67.3 56 49.7 62.4 56.6 54.7 50.3 85.2 80.8 51.2 56.1 54.9 52.4 51.4 66.5 50.1 101.1 585.2 56.6 51.2 53.7 518.5 257.7 70.1 170.8 135.6 51.6 67 4099.2 214.8 57.8 70.2 123.5 149.8 66.6 48.6 130 68.6 743.4 96.9 64.6 101.9 53 350.3 64.8 53.2 64 169.4 56.8 262.9 207.5 278.3 53.6 73.1 90.9 55.3 47.7 136.5 57 131.8 131.6 390.8 453.5 74.9 434.4 77.2 52 56 57.5 471.1 57.4 55.6 61.6 145.2 174.4 52.8 197.9 134.2 142.9 1728.6 66.3 606.7 97.3 52 48.6 57 54 74.9 783.5 54.9 180.2 121 115.2 2170.9 62 87.6 56 70.2 58.9 1933.4 395.8 5039.8 66.4 610.9 51.3 52.3 54.8 101.4 57.9 79.5 58.2 50.3 60.9 54.8 58.3 230.7 54.1 52.5 60.9 710.3 54.2 53 78.4 52.9 62.3 50.4 53 697.4 953.2 114.8 158.9 57.1 195.5 114.1 59.9 64.1 53.7 82.2 80.3 192.1 422.7 53.9 58 63.5 85.3 130.2 124.4 60.1 165.2 58 112.6 58.2 70.9 323 74.6 65.1 58.5 82.9 53.6 56.5 59.9 90.4 119.5 48.8 121.3 59.4 75.9 47.8 59.6 54 56.3 61.6 136.4 411.4 350.2 214.7 67.8 56.7 166.4 52.2 117.2 59.1 148 73 68 56.8 114.1 71.2 52.6 73.5 51.4 54.9 197.7 49.6 89.2 96.3 64.3 51.8 56 150.4 160.1 114 152.6 81.9 54.3 60.2 60.6 61.8 56.9 215.3 90.8 64.8 51.7 79.1 51.1 103.3 53.9 260.6 102.9 926.6 74.4 58.8 57.3 49.6 62.3 57.9 77.2 122.5 57.6 277.5 176.4 262.3 274 70.8 56.2 48.7 53.3 60.8 127.8 223.9 558.7 371.7 684.9 65.2 161.1 57.7 54.2 50.7 49.9 82.5 56.3 70.7 53.9 621.5 633.1 73.2 57.9 110.8 79.1 1558.4 57.9 240.4 61.6 55.1 69.2 64.1 144.9 559.9 99.9 55.7 97.3 124.1 53.9 98.3 95.6 53.1 52.4 70.3 75.9 87.7 91.7 135.7 212 161.5 171.1 53.8 95 54 53.2 54.2 46.9 53.5 75.7 57 366.2 53 55.7 51.5 247.4 189.7 62.4 48.3 55.9 52.2 51.5 59.8 55.2 54.1 108.5 58.9 108.9 53.8 56.9 795.9 281.7 121.6 224.3 479.9 64.9 72.7 526.7 79.6 67.2 65.3 61.5 54.2 69.6 81.3 71.2 283.8 59.6 54.5 200.6 58.1 53.3 51.3 91.9 99.6 59.1 96.5 53.1 60.8 90.4 62.1 56.2 53.8 52.4 50.9 58.6 55.4 52.2 58.5 70.2 58.4 57.5 56.3 80.3 61.6 52 68.3 58.1 108.9 181.2 52.1 1536.8 54.9 55.2 54.5 53.6 72.5 65.1 52.5 64.5 57.5 90 62 67.9 59.7 63.7 160 50 100.4 47.8 169.6 101.4 77.3 56.4 56 54.5 80.5 61.8 61.6 54.4 72 49.7 142.7 56.6 82.9 149.4 54.3 56.9 61.9 233.3 396 49.6 146.5 129 257.6 54.7 54.5 149.6 58.2 99.7 145.2 48.9 58.3 85.5 60.9 53.3 56.6 63.3 64.6 75.5 51.9 62 87.2 107.1 63.8 56.6 52.5 71.6 59.7 55.7 57.7 69.2 67.3 53.8 57.6 43 58.3 57.8 76.4 85.3 82.9 100.1 68.3 55.4 50.1 66.3 55.1 213.8 63.2 88.9 168.5 53.8 78.2 131.5 49.1 56.3 60.5 64.3 55.6 50 128.4 125.4 56 56.5 60.5 96.5 74.8 252.5 60.7 74.7 89.4 53.3 57.7 53.5 71.7 52.3 79.6 55.7 298.3 53.9 83.8 83.3 56.7 62.6 52.5 61.6 53.6 53.5 247.5 56.5 63.5 55 76 105.9 55.8 58.6 57.1 51.4 59 76.1 138.8 50.6 52.9 58.9 57.1 81.4 119.8 68.8 53.6 49.9 61.1 90.6 288 462.6 55.8 49.7 55.1 54.6 57 60.3 61.8 50.9 63.3 111.3 74.9 88.3 51 182.5 57.8 54.1 62.6 71.4 51.4 191.5 64.6 62.7 92.3 52 52.8 59.7 152.4 57.2 62.8 72.4 91.9 51.6 49.5 55.3 70 370.7 58.3 51.2 60.6 63.1 142.7 57.6 53.2 60.1 173.7 59 57.4 70.5 88.6 58.7 50.6 83.7 54.2 53.4 51.8 47.8 61.3 57.1 2315.4 53 70.6 94.8 68 52.4 66.5 58.1 53.2 59.1 79.1 56.8 58 60.5 60.6 128.4 53.2 56 52.6 64.4 85.7 57.5 56.4 50.8 107.8 143.9 141.5 62.2 75.6 56.4 54.7 78.8 124.3 51.6 51.3 55.8 290.8 56.9 69.5 57 54 54.6 64.5 59.6 73.8 55.2 62.8 60.2 50.2 53.1 51.6 52.6 61.3 57 65.3 51.1 62.4 55 58.5 56.2 54.3 52.9 53.8 77.4 76 54.2 75.4 53.5 51.7 53.3 53.4 377 53.3 59.5 76.1 115.5 56 57.6 538 66.5 104.8 63 62.9 123.5 68.8 47 56.8 58.4 57.2 234.9 54.4 58.8 56.9 54.4 54.1 67.7 49.7 53.7 57.5 104.5 77.6 57.5 53.8 255.9 54.8 55.2 59.2 70.8 63.4 56.8 46.4 66.7 64.2 622.1 53.3 54.6 56.8 50.8 66.3 84.4 53.2 82.2 55.3 119.6 199 60.1 82.4 51.7 60 63.2 72.5 164.8 57.8 63 154.8 77.4 55.4 56 159.2 496.2 54.3 52.6 50.7 59.3 49.5 53.5 54.4 85.5 104.5 50.3 65.4 120.1 61.6 218.4 62.8 186.8 64.1 94.5 50.2 210.7 58.6 56.7 50.3 57.5 53.3 77.2 85.6 73.9 51 51.2 53.7 54.2 53.4 56.1 81.7 53.2 70.6 62.2 60.5 62.7 82.9 71.9 1197.3 50.4 51.7 60.4 69.4 66 75.8 52.1 56.7 53.4 61.1 61.1 47.5 85 61.5 55.4 55 65.5 58 53.5 96.1 1063.9 61.9 51.9 60.2 52.4 63.4 68.1 125 56.9 54.5 101.6 90.7 107.7 214.3 51.2 52.1 47.9 59.2 95.6 65.1 51.1 82.1 60 51.4 53.1 67.4 64.1 48.5 57 148.6 57.9 56.9 56.8 492.7 739 60.6 286.6 60.4 89.5 71 196.1 115.2 62.1 58.1 57.9 51.6 54.8 51.9 54.3 54.5 51.3 58.6 48.9 50.3 180.4 104.1 59.2 57 55.1 49 104.7 61.4 99.4 59 54 63.4 56.2 53.3 56.5 254.1 53.9 60.2 82.3 55.4 53 224.8 69.2 59.9 63.1 107.3 46.5 57.7 72.6 57.1 53.9 56.1 56 52.4 59.3 79.9 230.6 55.9 53.5 897.2 1533.1 4037.8 216.1 81.4 54.8
58.8 52.3 51.9 59.8 77 58.1 53.4 59.5 60.1 63.9 51.2 56.4 51.2 59.7 59.9 58.4 61.6 75.5 88.5 55.8 75.1 74.4 70.3 59.8 54.9 59.1 57.4 47.7 117.3 57.1 101.4 49.1 394.7 103.7 121.1 75.2 73.4 57 68.3 317.5 55.1 81 56.4 54.5 60.1 53.4 306.7 62.7 56.8 60 57.1 61.9 58.2 60.3 89.3 64 74.4 61.2 45.5 53.4 69.6 58.2 242.4 56.3 64.9 57.5 55.3 98.2 75.4 64.5 63.8 53.7 52.7 73.3 80.1 54.2 63.8 61.3 65.9 58.6 66.6 72.6 49.7 66.1 61.7 55.6 82 62.1 73.8 64.5 50.3 160.1 121.4 52.1 63.4 61.5 47.8 52.4 66.4 52.8 55.2 63.4 84.4 65.4 86.6 60.3 62.6 88.5 84.2 205.3 498.5 64.9 90.9 103.4 67.3 87.5 68 69.5 51.4 57.1 63 66.1 57.4 61.6 63.6 65.3 58.4 97.1 63.7 56.4 56.5 56.2 171.6 205.8 66.6 97.9 59.7 72 121.4 119.1 144.7 95.6 64.7 228.4 61.9 53.7 122.1 66.1 79.8 61.6 205.5 56.3 109 62.2 53.7 64.3 59.1 633.2 70.4 58 117.7 55.8 79.1 57.1 101.7 636.1 75.5 56.6 63.4 64.8 1534.7 1286.3 60.9 245.5 106.5 79.8 57.8 127.5 102.6 116.8 133.5 54.2 226.7 52.7 68 112.6 60.6 77.2 661.2 250.3 53.5 463.6 51.4 134.9 59.5 139.2 95.5 62 57.5 55.3 90.9 53.6 56.6 65.1 55.1 71.6 64.8 65.2 55.4 56.9 53.5 65.1 121.1 52 56.6 57.3 61.6 54.6 51.8 63.3 320.7 322.1 159.3 72.5 62.6 83 156 81.9 55.3 65.8 59.9 68.6 64.4 55.5 66.4 78.1 55.6 54.8 50.1 134.3 57.4 67.2 52.6 85.6 80.6 105.9 140.6 56.5 57.9 52.6 102 53.9 148 292 91.2 162 88.2 68.4 193.2 52.7 258.1 80.1 64.2 62.9 71.9 60.7 66.2 162.5 122.2 65.3 71.3 59.2 90 48.3 92.2 85 58.4 53.9 59 384.8 63.5 56.9 56.6 51.3 50.9 57.2 57.1 56.5 51 68.9 56.2 52.1 59.6 75.5 200.2 61.7 60.8 499.1 630.8 51.4 52.5 62.5 219.5 17134.4 6134.4 11799.1 56.5 11635.7 858.5 57.6 173.8 90.5 58.1 56.4 59.3 60 2356.4 63.6 55.9 377.2 121.2 454.7 189.8 1028.4 74.1 54.4 51.2 61.1 123.2 66.2 83.4 134.9 91.9 76.5 61.8 130.5 55.7 55.8 61.1 89.4 50.5 49.9 52.2 82 56.1 65.6 123.1 57.4 63.8 75.7 323.8 60.2 52.3 58.1 55.4 80.1 57.2 60.3 58.9 54.3 79.8 671.1 70.8 79.2 58.3 62.5 59 653.2 69.5 49.5 80.4 54.7 51 51.2 55.1 64.6 73.8 55.7 62.9 52.8 58.6 54 59.8 73.9 71.9 54.8 52.9 49.6 55.6 58.9 66.8 93.6 663.9 77.3 52.9 59.5 60 69.7 57.2 50.7 51.4 66.7 54.1 52.1 52.2 72.9 58.8 54 57.8 53.8 61.2 50.8 52.5 51.3 64.3 52.7 58 60.7 60.5 58.6 50.6 58.1 64.9 59.2 255.2 1621.7 51 711.8 54.4 81.9 232.2 62.2 75.7 72.3 86.8 251.8 114.8 80.9 55.5 61.3 65.1 205.3 95.8 50.3 57.5 57.3 118.4 54.1 59.6 63.4 54.4 72.2 1958.2 59.1 53.7 55.7 53.3 184.7 130.9 280.3 57.3 54.4 59.7 63 65.6 50.8 133.5 70.4 52.2 65.3 1461.7 2567.5 262 146.6 65.3 53.1 63.9 740.6 79.2 67.1 122 94.9 54.2 55.9 70.6 252.7 60.9 74.1 99.7 217.5 66.2 52.7 59.4 69.9 158.7 51.9 52.6 64.1 68.2 57.4 70.6 98.2 77.5 71.7 467.3 57.4 214.2 59.2 60 198.5 343.1 517.1 266.4 74.7 58.7 69.3 60.5 75.8 75.4 1667.7 556.1 82.7 79.3 60.3 60.8 56.6 82.2 60.8 63.3 54.5 67.6 113.1 59.5 58.3 53.7 138.6 51.4 66.7 63.2 351.6 102 57.2 74.5 53.5 53.4 51.8 60.2 72.2 65.7 52.3 62.9 105.4 79.9 75 65.5 58.2 82.6 48.9 75.8 95 69.4 57.3 70.7 55.6 57 57.2 73.8 49.9 56.5 164.1 141 89 139.9 62.2 60.1 70.5 77.9 78.4 56.7 146.4 93 53.5 58.1 63.1 60.3 64.6 53.3 59.1 48.4 49.8 248.1 56.3 56.4 84.7 361.2 265.7 69 53.8 63.5 231.5 76.3 86.3 139.6 283.8 504.6 89.1 68.9 60.6 576.8 93.7 66.5 65 54.4 186.4 101.3 61.5 6444.7 59.9 1039.1 1945.3 55.9 195.6 70.5 89.6 59.2 62.3 56.1 72.4 90.2 57.2 58.5 60 119.8 207 842.2 64.6 62.5 62.2 52.6 54 55.8 76.4 92.2 213.6 223.3 60.4 58 57 62.5 56.4 54 53.5 58.8 88.3 55.3 83.3 112.8 59.8 63.6 58 59.1 119.7 202.5 563.5 50.1 45.2 56.9 54.9 106.5 59.3 61.3 63.3 55.3 50.4 57.8 119.2 58.4 184.9 109.7 57.6 54.6 426.4 57.5 128.8 360 1027.5 57.1 458.3 55.7 357.2 618.6 54 51.5 48.7 58.9 177.1 58.4 58 60.1 634.2 108.7 59.3 1397.9 840.2 70.3 67.4 65.5 59.5 63.1 60.4 53.6 171.3 61.5 68.4 66.9 62.5 744.2 15560.6 93.1 55.1 61.1 60.2 120 120.3 60.2 161.8 63.6 65.5 58.2 57.1 54.3 58.1 304.1 53.9 54.4 184.6 98.2 49.9 252.1 54.8 53.5 72.4 71.4 76.3 63.7 97.7 113.8 60.8 61.5 64.8 50.2 58.7 1537.6 67.7 844.2 63.3 1866.1 71.1 391 60.9 54.6 59.6 79.4 56.4 110.1 72.8 62.7 58.4 52.8 263.4 80.9 122.2 108.7 171.6 101.9 61.6 68 93.1 95.1 98.7 116.8 84.4 1813.5 127.1 286.6 77 56.1 61.6 81.9 96.6 62.5 57 58.8 69.5 65.4 59 56.1 76.6 4496.1 67.8 5469 65.2 70.1 63.2 59.8 2325.7 105.3 60.3 59.8 55.1 57 60.5 61.1 55.6 54.9 58.5 55.8 57.1 63.8 62.5 70.7 62.1 55.6 55.1 52 63.3 68.3 165.6 174.9 61.2 97.7 54.7 63.8 337.5 73.5 52.6 59.9 2984.6 65.4 58.5 60.3 67.3 59.6 68 58.4 56.6 79.4 64 54.8 55.7 61.2 55 58.2 60.5 57.3 56.6 71.2 56.5 93.2 49.3 50.6 50.9 61.1 64.8 63.1 59 53 441.3 152.9 107.8 65.4 157.1 52.3 62.9 351.5 491.2 53.7 75.5 168.1 646.1 65.2 89.1 164.9 129.8 234.6 79.8 73.3 53.2 56.9 58.3 55.5 56.1 61.6 52.4 63.7 56.2 66.6 55.6 62.7 59.5 63.9 64.4 48.9 57.2 68.2 66.8 63.4 60.6 51.8 52.5 175.2 93.7 56.7 227 60 72.4 57.3 165.4 57.5 57.3 71.1 352.2 66.8 54.6 78.4 95.4 257.1 61.7 96.2 790.9 60.7 61.2 59.5 75.5 61.7 64.4 65.4 55.9 95 64.3 53.8 85 76.1 59.1 57.9 68.2 45.9 64.2 62.8 66.4 80.2 55.1 56 53.9 51.5 50.4 70.8 69.4 137.8 83.2 53.1 64.9 81.3 49.8 99.2 67.8 62 114.3 56 59.8 50.8 55.5 56.4 78 63.9 100.4 78.6 61.1 128.5 53.8 83.6 62.7 63 67.6 64.3 68.7 224.7 127.9 62.6 50.7 61 63 53.3 128 57.3 57.9 60.1 78.2 58.7 49.3 115 55.3 66.4 54.5 74.5 79.5 100.8 71.8 56.8 2176.1 49.3 58.5 54.7 52.2 484 58.3 63.3 86.4 58.2 55.8 360.9 51.9 51.2 910.6 51.2 136.3 528.3 53.1 54.4 54.6 100.5 88.5 1764.7 60.3 79.8 52.9 62.4 49.4 1111.1 51.2 519 63.6 52.4 68.6 64.2 58.9 224.9 53.6 66.8 68.8 161.4 92.4 176.8 214 69.1 56.2 593.9 56.4 67.4 118.1 87.2 577.3 471 53.1 128.3 73.6 56.8 125.3 190.3 181.2 598.4 547.8 541.6 4001.1 334.9 60.2 170.8 168.6 156.8 237.4 133.6 86.8 101.3 325.7 89.9 61.8 84.1 332.2 72 56.7 58.9 68.4 54.5 64.1 407.6 54.6 52.7 54.8 2086.9 315.7 113.9 52.1 56 68.2 58.3 78.6 400.7 355.6 807.7 149.9 591 61.1 184.9 195.6 95.8 71.7 48.3 86.3 57.6 56.7 49.7 52.4 231.7 55.8 300.6 56.8 49.8 61.5 56.3 56.8 57.9 56.2 58.2 143.7 73.1 112.2 107.4 64.2 303 184.2 88.9 52.2 55.5 58.1 67.4 57.1 54.3 50.8 56.9 62.7 55.6 53.2 72.9 55.1 61.2 50.2 61 58.8 58.2 75.9 69.1 93.3 61.9 147.5 56.9 147 80.8 168.4 409 272.6 109.6 52.1 92.5 70.9 58.4 96.8 58.2 57.4 59.8 51.2 56.1 76.4 63.2 45.8 54.7 3833.1 59.5 200.7 65.4 48.5 49 296.5 99.3 814 61.1 315.5 224.9 92.6 685.6 62.4 213.7 116.4 494.2 880.2 70 218.5 223.4 52.5 118.9 49.7 156.3 59.8 96.1 71.4 61.8 95.6 76.9 65.1 50.1 52.4 354 455.4 95.2 84.4 56.3 65 60.5 57.4 68.2 819.2 400.3 101.9 56.5 51.5 199.9 59.6 77.2 58.8 73.3 63.3 96.3 99.5 56.1 1083 59.3 87.7 83.7 52.4 53.2 55.9 52.4 60.9 322.9 916.9 124.2 1354 67 62.3 56.2 53 2015.7 519.4 554.5 13340.3 60.8 141.5 60.7 100.7 64.2 55.7 65.4 47.8 53.5 73.5 83.3 66.8 63.9 51.8 70 1585.4 93.3 2511.6 449.4 57.8 60.5 57.1 1069.8 263.5 50.6 62.6 56.1 61.5 56.3 405.4 53.4 65.4 71.9 58.4 902.7 254.4 57.7 62.6 69.2 68.4 64.6 320 150.1 77.2 63.5 115.7 161.9 91 389.9 112.4 68.3 54.1 43.4 52.9 57.8 71.8 58.8 88.1 81.2 459.4 304.2 76.2 95.6 52.5 82.4 57.5 65.4 79.2 61.8 66.3 86.4 953.4 62.6 55.7 50.6 53.4 54.4 54.1 599.6 53.5 61.4 222.2 663.2 115.2 55.3 61.4 142.6 54.1 109.1 63.9 130.6 55.4 64.9 50.4 63 102.1 164.1 64.7 75.9 48 60.3 56 63.3 77.2 66.8 56.5 52.6 62.8 64.2 64.7 88 316.5 71.2 70 49.8 66.2 169 58.2 293.4 513.1 5724.6 74.4 1730.9 60.4 726.3 1162.5 745.4 252.5 63.2 53.5 248.5 90.6 56.5 55.2 51.1 52.1 56.5 60.2 209.6 206.8 65.2 321 87.3 56.8 66.2 103.2 59.3 62 74.8 167 729.7 118.6 99.4 51 63.2 66.9 60.6 157.1 52.5 54.7 138.2 56.6 54 56.5 67.7 65.1 59.9 61.9 49.3 56.5 54.7 55.3 300.1 53.4 92.3 64.1 61.2 65.8 95.1 60.3 57.5 58.3 63.3 59.3 128.1 1686.4 66.2 134.5 56.6 52.4 53.9 85 54.1 119.4 56.8 60 60.6 52.7 57.3 70.5 267.7 106.9 67.4 57.2 60.2 56.3 49.1 53.4 54.1 131.3 106.9 56.7 58.2 65.5 183.3 186.9 57 50.9 3684.9 91.4 53.5 55.3 58.9 374.1 57.7 50.3 109.6 109.6 277.5 171.5 143.6 63.9 344.4 55.1 56.1 70.6 59.7 103.1 59.7 230.3 58.9 158.1 51.3 75.9 52.7 58.1 56.5 72.1 111.5 53.1 55.2 109.9 68.1 62.1 60.3 52.1 62.4 59.5 115.2 70.9 62.4 60.3 67.7 58.2 148 810.9 58.1 48.9 62.8 81 80.5 61.4 77.1 62.6 51.7 62.1 60.4 63.8 53.5 59.8 60.2 73.7 61.2 58.7 56 631.7 58.5 81.2 159 285 72.5 113.7 73.3 240.2 252.2 373.1 205 68.4 363 76 103.3 53.7 98.2 59 114.3 57.8 351.4 55.5 271.3 210.5 79.4 613.8 400.1 70.3 127.6 58.3 52.6 79.5 53.9 59.6 73.5 51.1 55.4 57.8 58.9 68.1 427.4 80.7 48.6 52.8 90.5 63.7 64.2 56.9 60 64 164.3 87.3 55.8 52.4 367.9 574.3 97.3 53.8 69.6 52.7 59.9 51.9 71.1 60.7 104.4 155.6 86.3 104.7 62 55.6 60.1 57.6 75 123.1 93.9 194.7 56.3 51.9 57.1 52.2 59.2 55.1 54.7 59.3 56 93.9 424.9 364.1 55.2 68.6 86.6 56.1 50.3 54.6 57 59 1862.4 2551.2 4851.1 109.5 208.3 1211.1 2428.3 137.5 687.7 61.3 813.1 56.6 62.8 1214.5 63.4 635 701.2 1016.1 99 100.3 394.2 447.1 537.4 651.1 75.5 1398.4 499.8 59.4 123.8 81 1705.4 83.7 477.1 239.8 103 52.9 56.8 55.4 57.4 4179.1 236 679.1 6098.5 1394.9 964.3 3222.6 411.9 670.3 57.8 3743.8 99.1 51.5 54.5 56.9 334 1155.2 937.2 112.1 962.1 324.4 65 49.2 54.7 60.1 62 112.1 66.5 65.2 62.8 74.2 58 61.3 65.8 187.9 59.2 57.7 58.8 114.1 75 152.6 77.5 86.8 171.5 60.9 53.4 52.9 84.6 118.2 107.1 70 72.7 61.2 74.5 52.3 58.7 90.5 73.7 99.7 59.9 604.9 94.8 69.5 297.5 66.5 55.1 90.7 246.5 91.2 142.6 68.3 60.6 1027.5 64.3 61.8 48.3 54.1 58.4 87.4 60.8 83.3 71 67.6 72.1 113.9 58.1 55.4 51.9 425.1 56 126.9 55.5 62.1 644.2 67.9 155.6 64.8 255.6 55.6 57.8 119.7 3904.4 7765.4 61.5 68.1 60 69 60 56.2 285.7 56.8 56 57.6 65.6 67.3 64.8 88.6 48.1 113 63.1 58 58.9 56.9 51.7 56.2 113.8 54.8 105.1 57.3 54.1 56.1 48.4 60.5 468.1 88.2 69.8 476.4 55.7 64.1 58.7 54.9 55 58 61 71.6 67.2 57.7 56.5 65.3 84.6 57 135.5 53.7 140.4 63.6 112.6 235.5 62.6 51.6 85.1 55.7 55.9 61.8 64.8 61.5 59.6 54.1 53.9 83.8 63.7 59.1 53.6 75.9 60.1 127.5 54.3 462.7 70.4 70 187.3 1757 97.4 387.1 156 57.2 154.8 53.8 54 52.6 61.3 3895.5 57.6 61.7 202.8 65.3 208.6 65.9 100 700.1 83.6 194.8 157.5 73 150.5 67.5 192.3 56.5 64.5 108.3 147.3 82.3 56.9 54.4 55.9 50 52.1 59.9 56.7 54.6 59.9 61.3 334.4 56 74.8 70.3 60.9 55.2 70.1 61.4 60 69.8 56.2 1013.1 57.5 63.8 62.4 56 62.2 52.9 68.9 206.6 315.3 62.4 154.4 145.9 76.9 86.5 133.4 58.5 63.3 559.5 62.6 75.1 66.5 68.4 623.8 70.4 75 62.7 62.7 365.6 91.5 462.6 65.9 136.4 59.5 61.5 235.2 61 2331.8 170.7 54.5 61.4 77.3 152.4 147.4 408.8 58.4 63.9 61.4 51.3 50.1 55.5 68.9 457.8 1334.5 65.4 56.5 62.4 50.4 100.5 138.9 164.3 113.2 84.2 167.4 72.1 53 46.9 106.8 69.5 97.4 54.2 134 98.3 64.4 58 63.3 114.7 50.4 49 58.3 95.8 62.2 54.3 61.8 68.3 80.8 52 61.6 55.9 87.6 159.9 55.6 74.4 53.2 58.6 58.5 73.4 52 205.9 52.1 63.9 72.7 79.5 61.1 61 114 98.2 73.4 159.3 52.4 62.4 74.7 61 63.7 494.4 64.5 56.6 59.7 56.6 52.6 58.1 56.5 54.5 58.8 332.1 222 234 51.6 62 370.8 691.8 65.8 187.3 87.5 116.5 79.6 67.4 54.6 83 54.4 52.5 58.3 58.2 63.9 248.1 57.6 155 71.8 105.5 51.5 521.9 64.6 56.8 58 113.4 364.4 109.7 52.8 60.9 89.3 130.6 56.5 59.9 66.5 48.8 59.6 63 126.5 67.1 83.7 58.6 54.4 52.1 51.8 58.4 71.2 55.8 53 51.4 62.2 50.3 54.3 68.8 239 50.4 59.1 55.1 62.3 51 62.1 55.2 57.6 52.3 60.2 58.8 154.9 105.8 57.5 347.7 67.5 79.7 54.6 52.1 107.8 67.1 196.6 187.3 68.3 51 60.5 59.2 51.9 72.9 165.8 61.8 56.6 126.5 208 53.1 58.9 55.1 67.1 63.5 77.8 72.7 52.5 58.5 59.4 53.6 99.1 893.7 442.4 75.9 73.2 67.2 166.9 121.7 140 48.2 116.4 462.3 57.3 55.7 53.6 55.7 199.9 167.9 64.3 67.9 59.3 179.9 1022.6 66.7 76.7 84.5 63.2 117.8 1098.3 142.4 57.2 53.9 294.4 115.8 247.7 112.9 852.2 172.4 56.5 301.2 59.2 59.3 49.4 62.4 75.1 45 56.8 88.3 56.7 96.5 56.6 56.2 319 387.1 2541.6 61.7 61.9 55.9 154.3 451.5 214.6 69.8 53.7 92.5 54.9 58.2 225 113.6 51.8 56.4 50.2 59.2 53.5 62.8 284.1 118.4 54 54.9 55.1 64.4 59.3 109.1 2759 2705 81.8 110.1 2532.6 717.7 90.6 59.2 58.2 320 110.4 91 49.2 57.9 57.5 52.3 57.4 500.5 248.4 134.3 59.2 55.7 64.9 67.1 55.6 53.4 63.6 824.3 62 57.1 74.8 105.3 425.4 51.8 58.9 64.6 89.1 116.9 56.3 62.4 61.7 54.5 196.5 56.7 180.8 69.3 63 56.8 59.5 50.3 68.9 61.4 81.1 60.3 60.5 76.2 73.6 74.1 68.4 85 171.6 61.3 93.5 67.3 63.5 235 80.3 130.8 52.5 62.5 57.6 66.5 62.6 58.9 52.9 50.5 111.5 79.2 49.8 77.2 64.7 231.7 64.7 87.6 52.3 53.8 54.7 57.3 60.6 58.5 111.4 227.8 75.5 55 58.4 58.3 60 50 55.5 55.3 66 55.8 52.5 62.7 56.9 131.6 1062.6 61.2 54.9 84.7 50.7 123 1336.1 123.3 74 74.8 63.9 52 56.7 57.8 66.1 57.6 63.3 380.4 53.1 61.7 61.6 57.4 66.3 54.6 63.3 142.3 120 97.8 56.9 1428.6 70.1 73.4 58.4 54.4 60.6 57.5 63.6 59.2 83.4 112.8 55 60.4 93.5 54.6 65.8 153.1 84.9 70.3 54.1 55.9 54.4 55.8 55.4 59 54.2 491.1 53.7 78.1 55 61.5 78.5 115.9 62.2 75.9 94.3 54.6 97 55.2 104.3 286 62.9 56 71.6 53.1 49.9 260.2 49.8 98.6 99.3 234.3 79.9 59 56.4 62.6 81.6 46.8 61.2 143 52.2 62.9 1092.6 52.4 55.9 58.6 54.3 88.8 58.9 77.6 56.1 57.1 126.4 90.4 58.6 786.5 59.6 127.1 130.5 121.1 94.8 50.8 44.3 62.4 488.1 56.7 50.7 67.1 53.4 56.8 107.1 48.8 506.8 125.6 58.5 56.5 143.6 54.9 104.8 64.8 65.2 57.5 79.1 74.7 53.5 95.5 63 217.2 119.7 74 106.5 51.8 88.9 81.5 68.8 54 51.1 91.5 49.9 56.4 59.3 133.5 101.6 58.7 64.1 102 540.9 60.5 54.3 51.3 88.1 52.8 74.6 52.2 54.7 59.1 56.3 58.5 170 71.1 81 115.9 57.3 56.2 65.7 52.1 446 49.7 91.3 187.5 87.6 48.7 68.4 70.3 66.1 61.7 59.8 83.1 50.3 59.7 59.2 200.6 142.8 57.1 62.4 615.3 60.2 53.8 58.5 55.4 53.4 73.3 60 52.3 75 51 55.7 66.3 67.2 65.7 62 51.8 57.5 53.4 54.2 56 52.3 84.4 412 63.2 57.3 56.3 71.7 53.7 183.5 68.8 62.4 199 69.3 471.4 64.1 66.3 60 60.2 125.7 81.6 114.3 109 74 58.3 219.5 238.6 390.6 55.8 204.4 68.9 107.4 53.7 165.7 59.6 274.5 83.1 58.1 319.9 64.7 66.9 78.4 52.4 95.3 136.2 66.9 61.8 58 52.7 144.1 112.6 71.4 100.9 62 56.1 76.9 61.6 71.2 71.1 119.4 72.7 60.6 61.7 66.9 62.1 56.3 82.4 955 60.3 54.9 61.7 64.4 91.4 77.7 69.6 79 63.8 107 101.6 445.3 1105.1 221.6 69.3 106.7 64.3 52.7 99.1 178.5 117 459.9 67.5 73.5 65.2 65.3 55.6 73.1 64.4 71.4 112.4 86.1 50.7 61.4 86.5 771.9 108.3 68.6 93.1 77.3 65.1 71.9 64 204.7 156.1 54.3 99 82 212.8 54.8 51.2 55 83.3 53 61.6 53.4 60.1 69.4 89.7 143.9 62.6 286 141 101.9 57.1 56.3 49.5 84.9 346.4 84.7 76.7 6901.3 176.7 146.2 62.5 71.9 101.5 77 68.6 103.6 53.5 66.1 60.9 121.4 73.3 93.4 49.9 89.6 283.1 69.4 64.5 61.9 63 69.6 158.3 160.6 54.3 145 681.2 85.7 925.5 59.1 71.7 321.8 99.6 415.4 201.6 76.5 220.6 873.7 55.5 67.6 337 61 347.5 55.3 56 59.5 53.3 60.4 49.8 63.5 71.6 62.1 58.3 60 51.6 51.1 66.3 56.6 49.4 56 82.1 68.2 75.4 66.7 61 74.9 152.4 56.9 55.9 142.5 394.3 73.4 59.9 58.9 58.7 50.3 57.7 1550.4 62.9 127.2 55.2 60.8 62.7 53.2 56 61.4 344.2 58 51.7 78.1 59.4 48.5 62.4 62.9 55.4 85.9 2132.7 68.4 60.1 119.9 60.1 49.7 79.2 63.1 56.9 50 60.2 60.1 68.9 57.3 58.4 58.8 97.1 62.6 58.6 55.4 84.4 64.3 67.9 51.2 64.5 69.3 56.3 54.2 3761.8 50.1 91.7 66.2 83 113.9 149.6 84.2 242.3 58.6 58.7 261.2 52.3 60.2 84.7 104.7 157.8 56.1 200.6 56.2 92.6 56.1 53.3 104.3 85.7 63.3 705.6 64.6 164 103.5 61.6 285 285.4 67.7 63 61.1 71.1 62.6 54.8 54.3 49.8 63.9 67.7 55.2 60.6 75.7 70.2 379.2 62.7 84.4 69.9 63.5 59.8 52.8 65.1 53.1 51.2 57.1 57.5 52.3 53.8 51.6 66.2 71.9 62.7 63.2 61.1 52.8 56.5 54.7 50.7 61.6 69.8 117 77.5 67 55.8 76.6 77.8 238.9 410.8 427.7 55.9 57.2 71.5 54.5 69.1 59.6 64.1 57.6 118.1 66.7 55.7 64.2 50.9 54 62.9 57 56.4 398.1 56.2 50.6 49.8 85.6 63.6 63.7 210 59.4 2884.1 3589 1232.1 57.1 222 77.5 348.3 392.1 514.2 255.2 1910 103 54.4 790.4 63.8 222.8 104.3 72 53.9 60.2 56.2 62 51 209.8 59.9 60 61.1 57.9 98.9 57.7 48.5 248.4 127.7 492.4 133.6 55 57.7 51.5 99.8 58.5 66.9 397.4 93.7 205.3 52.9 52.7 53.2 171.6 52.6 77.9 65.8 59.6 117.9 157.8 102.4 233.6 54.1 60.9 62.3 88 67.2 1964.8 76.5 69 440.5 199.3 112.7 201.9 56.2 66.4 59 73.1 77.5 60 58.4 55.3 51.1 92 54.1 58.1 112.3 83.1 57.7 54.6 66 58.9 367 376.4 257.2 47.5 56.5 828.8 484.5 607.5 65.2 61.6 79.8 56.5 53.1 69.8 166 100.1 118.6 111.5 85.1 52.2 63.3 92.4 59.9 50.8 53.3 51.1 52.7 167.8 58.7 60.9 68 62.1 62.3 58.1 69.8 89.1 68.7 59.3 58.3 63.6 71.1 262.3 52 90.6 58.6 62.1 61.4 112.1 64.8 55.4 60.2 53.7 55.3 52.1 53.7 61 77.4 102.3 62.2 61.4 61.6 93.4 58.7 162.6 61.8 236.6 57.2 80.2 98.5 115 54.1 54.1 131.4 59.9 54.8 57.4 65.8 62.1 61.2 96.7 58.1 56.7 58.8 50.4 65.2 176.6 68.5 56.2 199.1 67.2 313.9 67.2 56.2 55.2 49.5 114 71.6 55.3 64 49.7 53.8 61.1 68.3 53.8 67.6 132.3 51.5 52.5 65.9 292.5 55.5 60.6 60 65.7 66.1 81.6 63.8 163.3 55 56 58.6 56.8 69.3 58 62 55.5 82.4 102 302.4 82.7 338.7 73.6 58.7 71.7 83.5 63.9 64.8 362.8 66.7 53.2 69.1 55.9 55.8 118.4 60.3 370.9 54.3 351.1 74.6 938.1 856.2 52.2 56.3 69.6 66 57.9 52.6 52.7 146.8 198.4 71.6 57.6 66.9 62.2 58.7 81.2 52.4 59.1 63.7 64.3 75.3 117.2 57.7 289.1 136.7 48.4 99.9 54.2 60.6 56.5 156.2 58.2 161.5 126.5 56.4 63.4 55.2 128.1 74.4 53 56.1 57.7 66.4 55.7 61.9 319 62.4 50.3 62.4 58.2 65.7 54.6 51.8 63.3 55.4 58.2 71.7 57.2 56.4 51.3 51.1 86.8 58.6 159.9 55.4 59.2 88.8 70.8 61.4 52.8 57.6 58.9 60.4 68.7 67.8 56.5 56.4 70.6 66.3 64 172 1059.6 86 52.1 559.9 91.3 83.9 55.5 60.8 91.7 75.1 65.2 71.2 79.7 66.9 51.4 63.3 84.8 62.1 59.5 131.4 62.9 228.3 87.4 370.6 386.6 62.5 83.8 54.2 87.4 81 447.5 52 61 56.6 314.8 167.9 189.2 216.5 56.2 267.3 99.1 522.8 54.2 53.5 75 348.7 116.6 55.2 995.6 57.3 56.9 49.9 56.7 55.5 55.4 129.1 53.7 53.5 65 60.4 63 94.7 57.4 61.2 56.7 155 136.1 54.3 65.5 62.2 60.6 55.3 53.6 249.8 69 88.8 55.7 62.4 288.3 54.7 68 61.1 55.1 55.4 52.7 55.7 56.4 61.3 149.2 102.2 57.8 222.8 55 54.8 55.5 124 53.5 57.3 119.3 57.9 65.1 52.1 61.6 50.9 828.7 61.7 53.8 55.1 185.3 111.4 62.1 149.6 59.2 54.1 57.7 71.3 63.2 88.9 71.5 290.3 70.4 61.2 55.7 84.9 55.9 63.6 67.8 54.4 56.6 63.4 237.4 58.3 92.1 52 52.8 106.4 91.9 56.7 78.1 55.9 88.5 52.5 61.7 98.6 65.8 859.2 61.4 101.2 57.7 72.9 54.7 56.2 53.7 126.6 232.8 55.8 143.4 57.2 117.7 54.3 68.6 546.9 59.6 72.3 57.2 59.9 68.3 56.1 115.3 84.4 57.2 58 411.4 54.2 106 72.2 53.4 57.6 56.9 59.7 626.3 62.6 47.1 65 317.7 426.2 62.8 76.6 51.6 55.6 55.1 62.8 65 55.8 48.3 69.7 58.5 51.2 52.9 52.8 76.1 55.1 53.2 60.3 81.6 81.2 56.8 60.9 59.4 58.7 56.6 93 64.4 54.5 187.3 51.9 52 77.9 64.7 90 66.1 61.4 59.8 57.4 57.9 59.3 53.4 56.4 50.3 50.7 81.7 59.4 47.8 56.3 57 58.1 58 54.5 57.1 63.6 58.7 60.8 55.7 96.7 64.2 58.2 70.1 94.7 175.1 82.3 57 46.9 57 56.1 61.7 58.4 50.9 55.7 58 73.6 50.3 80.5 55 56.6 63.3 51.3 56.6 118.7 95.3 62 50.3 63.7 64.1 59.2 126.9 1487.3 1272.7 1001.3 58 55.5 234.3 140.3 64.2 56 102.5 361.5 53.6 110.1 163.5 354.1 184.4 53.1 249 54.4 54.9 52.9 61.8 56 69 61.2 55.5 50.8 319.4 134.9 75 60.4 64.8 59 61.9 60.5 65.8 59.2 49.9 616 1292.8 62 55.2 75 57.6 57.6 71.4 671.2 253.7 4125 51.8 81.8 514.8 73.3 55.2 58.2 63 95.5 87.4 58.3 85.4 49.9 104.7 73.4 89 79.2 63.1 56 876.4 317.1 60.1 60.2 93.7 85.9 75.5 78.4 186.8 59.3 57.6 65.4 58 363.8 52.5 96.6 746.5 52.3 240.2 55.7 50.7 60.2 94.9 60.7 59.2 57.3 280.4 652.6 166.3 1470.8 78 245.3 111.1 52.7 65.5 60.7 606.2 62.1 80.8 52.2 53.6 63.9 66.6 53.4 55.1 376.3 56.4 482.6 78.2 65.4 58.8 59.7 66.4 134.1 150.1 677.1 51.8 72.6 124.3 65.9 66.2 68.2 52.7 50.3 64.3 65.3 61.2 84 64.5 57.2 50.3 69 119.1 62.2 56.9 64.1 79.3 166.4 57.6 65.5 97 978.2 99.1 57.2 70.1 60.3 52.9 49.9 58.2 52 65.9 61.9 58.8 55.9 60.3 161.4 74.9 64.2 69 78.2 175.3 57.4 171.7 92.7 395.8 59.5 89.3 162.4 53.8 49.9 89.5 63.2 98.3 65.7 90.5 55.5 61.2 54.8 68.7 72.4 61.4 55.6 68.3 100.8 145.1 52.4 197.9 104 547.7 442.1 70.7 128.7 58.5 67.4 121.7 69.1 59 58 59.1 115.7 107.6 55.3 56.2 66.6 86.8 185.6 150 55.2 52 66.4 66.7 52.4 100.7 101.8 58 48.4 127 431 55.4 54.7 66.2 66.4 62.4 57.1 63.1 63.5 143.4 451 80.3 54.7 57.5 70.3 63.8 104.6 58.2 87.4 56.7 60.4 896.6 54.5 65.1 56.1 65.9 61 71.6 73.4 74.8 61.6 107 100.3 51 57 53.3 64.8 60.1 77.3 56.5 72.7 81.7 69.1 57.3 52 144.9 167.9 75.8 67.4 72.5 98.4 93.6 620.3 68.5 61.9 164.8 63.8 343.5 98.9 109.7 56 66.9 60.8 54.7 117.1 64.3 63.4 56.3 54.5 52.7 64.4 51 140.6 56.9 55.2 47.9 84.5 186 67.9 55.2 158.4 55.9 56.3 86.3 52.9 426.8 72.1 61.9 211.7 272.1 67.5 61 60.2 54.7 53.2 74.8 57 103.4 56.8 51.3 63.2 58.1 122.6 195.5 61.6 56.7 61.2 89.9 58.2 60 60.6 53.3 56.3 55.3 53.1 239.1 53.6 48.2 131.6 52.9 69.9 135.3 80.7 67.9 93.5 68.8 167.2 53.4 55.6 393.7 61 243.2 62.2 56.4 57.7 50.9 55.8 56.4 52.5 57.4 60.6 54.8 56.4 69.5 52.9 56 63.7 53.3 74.9 114.4 52.8 57.8 61 65.4 57.4 54.8 85.3 56 148.8 55.4 3641.1 7324.9 55 63.1 60.6 100.1 1986.3 65.7 67.8 52.9 59.3 96.4 64.9 60 53 55.8 72.5 63.2 64.6 68.9 371.5 889.3 4404.8 91.4 58.8 2106.4 51.8 57.6 69.5 49.9 52.3 55 99.3 55.8 65.8 54.6 99.5 9175.3 48.4 388.2 179.4 58 70.5 62.5 96.1 63.1 82.7 85.5 193.5 56.7 1305.3 73 73 61 192.7 239.3 58.9 61.2 50.7 183.9 52.4 57.8 55.6 51.3 59.3 196.4 1236.1 70.5 53.1 74.2 66.5 58.9 58.8 57.7 50.3 65.8 128 221.9 209.6 89.9 335 79.7 62.4 70.4 69.3 51.8 88.4 57.1 624.5 154.7 110.6 394.9 47.2 52.8 6835.8 1460.6 74.3 82.5 140.2 141.5 117.5 66.7 55.5 55.9 66.9 53.7 315.5 64.4 85.9 68.7 1170.9 73.4 51.4 61.1 62.4 58.7 118.2 73.9 343.7 60.1 136 2934.1 2723 100.2 256.7 57 59.1 59.8 56.8 57.7 770 884.2 60.9 183.3 60.2 163.8 307.9 71 62.4 64.8 58.5 53.7 130.8 241.3 60.3 967.2 892.7 61.4 852.5 799.6 395 201.4 197.2 55.3 76.6 94.1 90.4 262.8 1988.9 62.7 393.8 325.4 63.2 351.7 279.9 3880.4 685.6 744 193.3 141 110.7 73.5 56.4 1019.3 134.8 1357.5 128.8 70.4 60.5 921.5 76.7 123.7 146.3 1563.7 58.2 1019 327.7 211.8 58.7 2943.7 510.1 144.3 90.7 72.5 242.2 86.4 469 53 969 119.8 1039.1 80.6 57.9 89.1 65.7 786.4 432.8 2948.5 304.8 85.8 285.9 484.9 60.5 123.5 299.1 60.2 66 61 55.5 85.7 70.7 61 86.3 366.2 156.2 340 58.2 55.8 82.7 67.9 145.1 57.2 58.6 1381.8 70.9 54.1 53.9 305.6 67.8 114.6 127.7 209.7 305.2 324.4 2247.2 57.3 265.6 60.3 52.3 90.1 277.4 58.7 58.8 68.4 51.4 62.6 71.3 161.8 74.2 231 63.4 692.9 221.1 68.8 201.5 58.8 69.5 57.5 53.3 63.5 53.6 64.6 54.8 61.5 100.7 83.2 69.8 80.9 54.2 59.4 73.3 63.8 61 55.4 57.8 55.2 65.7 54.6 56 68.2 50.2 52.2 55.3 60.2 82.4 55.6 50.9 53.8 50.7 86.1 65.9 66.4 63.9 151.1 62.3 72 54.5 68.1 63.5 58 54.7 57 52.7 55.1 59.4 53.3 52.1 69.6 54.1 97.9 156.7 409.2 74 114.2 136.5 64.7 148.2 96.5 181 55.5 55.3 193 54.3 81.5 223.3 56.9 641.3 689.4 127.3 118.2 67.4 178.7 74.4 65.7 54.9 48.3 63.5 56.3 57.5 52.7 55.2 61.5 54.2 410.4 89.1 91.5 54.4 52.4 62.3 79.3 81.5 59.4 72.7 65.6 52.4 67.3 1079.3 60.5 63.1 65.5 52.5 56 56.3 57.7 52.6 152.2 60.9 56 60.5 56.9 83.8 55.4 169.1 60.7 140.2 187.4 52.9 53.9 55.1 57.7 63.5 52.2 61 163.8 104.9 198.6 55.5 66 53.7 81.7 287.4 100.7 52.8 153.3 446.1 6163.6 1770.3 126.1 123.5 145.5 71.6 64 60 86 377.6 179.8 63.8 72.2 54.9 50.8 78.1 56 75.8 56.7 58.8 59.9 58.3 740.7 57.4 54.2 67.8 53.6 58.7 51.7 56.7 60.5 55.7 71.1 88.8 54.4 58 63.8 61.4 63.2 64.5 53.8 130.1 1402.5 107.7 58.3 57.4 255 148.9 103.2 53.9 94.1 54 62.4 108.5 80.5 49.5 59.4 50.7 122.6 79.6 89.5 57.9 254.2 67.5 65.1 381.5 61.3 70.1 71.6 54.9 57.6 60.9 265.5 67 90.5 122 51.1 57.3 58.1 689.9 264.9 73.2 54.9 55.7 51.4 153.9 156.6 60.6 77.3 62.8 54 331.5 65.4 62.4 67.4 94.5 56.9 51.1 69.3 6405.2 78.4 52.5 58.6 73 65.3 78 53.1 56.4 54.9 3316.7 66.2 383.1 60.2 60.3 54.1 59.8 49.1 56.7 64.9 57.2 364.2 56.8 231.2 79.9 47 55.9 55.9 74.8 56.6 69.9 50.9 56.9 54.6 65.9 63.7 57.7 51.9 54.9 74.7 624.5 1991.3 94.7 127.6 291.9 71.9 51.9 115.6 105.1 104.6 87.4 82.4 60.4 81.2 448.9 250.7 57.3 72.5 60.5 131.6 498.2 451.2 53.3 66.2 58.3 58.1 92 421.5 663.8 65.8 53.8 120.6 61.7 54.8 56.3 62.8 56.9 616.8 62.4 91.7 66.6 158.9 53.2 59.5 85.7 52.2 95.1 385.6 271.3 63.9 170.1 1085.8 92.5 256.7 357.7 68 58.5 78.3 171.2 64 93.5 65.1 54.9 64.5 97.8 54.6 62.9 56 54.3 172.7 68.2 123.1 88.5 389.7 54.7 50 59.4 53.9 55.1 53.3 51.5 61.2 57.5 61.7 52.8 55.8 59.3 52.2 64.4 72.9 57.3 60.1 74.4 60.8 55.5 62.2 50.4 62.7 55.9 59.9 59.2 68.6 62.1 62.1 402.6 113.8 1184.1 65.4 65.6 53 54.9 56.4 469.9 54.7 47.5 189.7 63.8 71.1 63.8 51.3 380.7 62 86.2 2185.3 87.2 55.1 46.8 132.9 62.2 55.3 59.1 63.1 56.3 139 53.3 60.5 66.5 66.8 55.3 53.8 72.1 173.4 90 713.3 201 203.1 231.1 133.4 51.6 48.8 143.5 97.8 72.3 90.9 64.5 63.7 415.6 216.1 56.3 70.6 1590.1 829 53.3 51.3 59.9 54.8 56.4 127.3 150 75 77.9 214.8 64.3 1527.2 46.9 52.6 52.5 61.2 64.5 106.2 68 58.8 62.5 48.3 91.1 60.2 66.6 77.6 81.5 854.2 59.1 62.7 52.7 63.3 66.8 53.2 57.4 57.6 51.3 51.8 50.7 71.7 188.5 54.5 62.3 58.3 54.6 75.6 55.6 56.2 70.5 57.4 74 57.4 59.9 100.2 60.7 70.8 54.3 57.3 71.6 91.9 214 230.8 271.4 63.6 63.7 328.1 58.6 87.2 214.5 58.8 64.2 67.6 93.3 53.6 58.9 55.3 65.2 68.3 218.2 72 69.4 60.9 81.4 65.2 65.9 53.4 58 54.5 77.2 58.9 70.6 55.3 93.6 62.2 66.8 56.8 53.2 60.6 2593.8 371.4 58.9 67.8 73.1 59.6 193.4 116 61.6 65.8 75.3 63.1 58.9 59.7 64.7 232 164.4 190.1 53.4 56.6 104.4 762.9 103.1 71.9 53.2 59.7 66.1 244.4 209.7 86.1 69.1 265.6 90.8 152.7 65.7 260.4 54.7 306.1 275.1 87.2 80.2 61.6 56.3 50.3 469 60.6 65.1 60.4 61.5 405.6 58.8 228.8 643.8 55.3 58.8 63.2 68.3 49.9 57.7 49.7 63.4 97.5 64 74.7 54.4 73.8 49.2 53.2 55.2 99 86.7 61.8 71 77.5 95.2 106.5 64.6 73.5 55.7 56.1 69.8 74.7 65.2 58 72.3 58.9 75.6 1060.7 1020.8 172.5 68 50.5 53.8 62.3 98.2 493.1 1242.9 200.9 239.9 189.8 56.1 65.9 484.5 114.5 61.6 821.2 103.9 52.7 60.9 50.4 69.7 55.6 58.3 143.5 133.7 147 64.8 50.7 66.4 57.3 124.6 69.7 60 55.3 56.2 111.6 1735.5 67 84.2 55.8 59.7 147.6 76.5 61.5 56.5 771.7 178.3 532.5 132.8 162.3 61.5 59.2 135.8 55.2 87.5 208 148.1 52.3 130.4 53.5 55.6 318.1 343.3 53.5 62.8 102.7 62.7 62.6 60.5 53.1 57.8 54.6 57.4 60 54.2 51.5 55.3 56.5 56.4 62 52.3 54.1 61.9 76.6 81 60.8 61.3 62 64.3 54.5 60.7 414.7 89 54.8 91.8 73.1 172.6 338.7 55.5 57.5 119 206.8 52.9 66.3 97.4 61.4 67.1 81 69.3 118.1 53.3 59.1 53 56.6 60.4 58.6 58.6 59.6 62.6 61 67 71.8 82.4 51.6 62.3 73 61.2 90.4 56.7 60.5 52.6 63.6 55.3 55 71.4 59.2 58.9 75.5 56.8 49.6 47.7 61 51.7 58.6 58.9 52.5 60 63.4 55.4 62.7 58.2 232.8 51.6 66.8 50.5 60.3 57.9 52.7 58.8 57.8 53.8 63.1 65.7 63.4 60.9 50.8 68.1 63.4 63.1 53 57.4 60.6 116.4 60.7 53.1 62.6 50 124.4 59.7 53.9 54.4 55.9 56.7 62.9 136.8 91.5 65.3 336.1 73.3 76.1 440.7 197.6 213.3 73.7 172.9 51.9 582.8 53.5 86.1 251.9 53.8 63.4 636.3 108.8 818.4 251.3 286.1 730.3 838.7 156 87.3 54.9 57 439.2 146 336.4 223.5 438.6 201.3 53.8 74.2 71.3 375.6 65.2 121.1 349.4 144.8 83.5 207.6 70 171.7 64.3 164.8 56.9 1635.8 104.3 428.3 101.9 155.6 64.7 55.1 54.8 61.4 58.8 411.5 52.4 71.3 183.2 58.4 50.8 66.6 390.2 58.8 5807.1 54.6 94.8 961 2012.8 457.2 53.2 1905.2 52 1371.6 56.3 1059.7 70.7 53.1 559.8 1670.9 63 56.5 71.4 51.2 51.3 68.2 60.2 54 44 61.1 58.3 52.3 54.6 58.1 208.6 61.1 58.4 55.3 54.6 54.9 72.1 54.6 169.8 75.6 57.8 58.9 55.9 54.3 58.8 62.3 90.9 50.1 382.5 399.4 63.2 441.8 57.3 58.1 60.9 54.9 49.8 71.6 57.5 67 52.2 83.8 54 353.6 168.5 141.7 110 555.1 63.6 53.6 70.6 57.4 68.9 116.5 57.8 176.4 1062.5 561.4 60.4 58.7 84.9 67.9 56.5 56 55.8 69.5 67 59.5 64.4 53.7 60.5 70.2 116.2 113 87.5 69.1 56.9 57.8 62.6 62.7 74 285.1 149.9 53.3 56.1 78.5 67 59.6 233.4 52.3 55.2 50.2 152.3 213.9 59.3 97 350.9 82.6 68.6 326.8 56.2 59.3 136.7 57.6 219.8 54.2 57.2 61 102.4 52.8 70.2 1751.9 89.7 55.2 209.7 166.7 76.3 54.4 66.3 61.1 528.7 321.3 248.1 81.2 692.1 153.4 65.2 59.4 245.4 83.9 153.6 62.1 65.2 54.1 77.2 67.5 82 66.4 61.8 64.8 79.5 46.9 67.2 55 182.9 93.2 73.2 71.9 71.9 63.1 128.4 55.3 52.9 58.2 57.9 66 59.2 54.8 80.2 53.4 57 73.6 54.1 51.3 58.1 58 95.8 126.1 74.2 50.8 75.3 115.3 1294.8 147.5 205.2 79.4 51.6 56 51.7 62.7 44.6 4173.5 60.7 83.2 141 172.7 235.1 62.7 52.6 1338.6 55 241.5 288.1 70.3 51.9 57.1 58.2 732.4 10326.6 63.5 69.1 53.8 51.5 64.8 56.4 65.2 50.4 1542.1 54.6 74.3 58.7 50.3 59.5 52 56.6 57.5 55.1 58.3 57.4 85.1 67.6 129.7 53.9 63.5 368.7 160.3 415 61.8 61.8 112.1 55.2 717.4 56.1 79.6 57.9 132.5 52 79.2 66.5 158.5 1246.9 71.7 57.3 69 63.3 105.6 49.2 361.9 57.9 63.6 79.2 57.4 49.9 56.3 52 54.1 51.5 4136 65.2 53.3 67.3 46.5 57.9 1491.5 58.5 69.3 51.3 102.5 1585.1 65 62.3 54.3 53.3 101.9 70.3 128.7 136.7 73.1 52.4 65.5 57.8 54.1 56.3 58.6 55.3 57.8 51.2 51.5 52.6 59.2 76.2 106.1 494 79.1 60.6 209.6 548.6 240 57.2 94.3 60 101.1 607 93 770.8 114.7 77.2 72.2 65.4 65.4 64.4 411.4 61 51.3 57.8 66 51.4 61.6 58.7 77.9 340.4 177.3 60 53.9 58 64.8 51.7 126.6 135.4 53.2 102.9 61.8 224.3 64.9 59.8 52.4 46.7 148.6 64.9 86.3 50.9 63 69.5 56.2 61.2 50.8 80.2 97.4 273 845.9 316.6 387.9 514.2 397.9 75.4 58.8 84.4 269.9 942.5 105.8 93.5 72.1 84.7 80 60.8 66.9 87.9 415.7 589.9 95.9 95.1 59 53.3 52.7 68.2 52 53.4 53.6 72.4 294 350.3 76.9 56.9 366.3 218.9 117.5 133.4 57.8 174.4 66.6 101.8 73.8 86 62.7 75.2 1445.7 644.4 57.4 121.6 240 59.7 57.4 56.9 56.6 65 50.9 696.3 89.3 52.8 1170.4 160.2 57.9 63.2 57.4 65.1 58.2 60.8 57 54.7 75.8 698.9 54.9 48.3 67.1 58.2 54.7 67.4 60.3 874 95.7 366.5 49.8 325.6 255.4 106.5 76.3 71.6 66.1 59.2 87.3 49.9 61 52.6 55.6 98.4 64.4 53.3 183.8 52.4 199.3 58.3 65.9 84.1 57.9 59.7 58.4 62.9 69.4 50.6 53.2 83 55.7 687.6 63.6 60 92.1 86.7 64 287.3 142.5 92.9 482.3 108.3 188.5 57.3 175 1379.4 122.2 58.1 6086.4 422.9 239.6 150.6 183.2 833.6 92.3 85.2 62.6 145.7 58.5 65.7 320.3 1978.9 53.2 72.2 55 71.5 55.3 80.9 55.8 56.4 72.3 82.6 59.4 55 58 52.2 57 93.9 81.3 113.1 53.6 63.3 53.8 52.3 72.3 59.2 57.8 70.6 56 400.8 55.8 58.5 60.5 52.9 54.5 59.6 57.2 54.8 55.7 54.2 68.5 62.9 76 65.3 62.3 53.4 69.2 80.5 66.3 93.4 69.7 63.5 53.4 51.1 55.5 62.1 54.6 58.1 53.6 53.4 55.4 55.5 60.7 61.9 65.4 62 79 60.6 54 121.9 61.6 54.2 51.3 56.1 52 52.2 58.3 65.8 53.4 55.9 57 60.3 51 138.6 289.4 69.3 69.7 58.9 396.2 60.2 56.9 55.6 289.2 123.4 102.5 60.3 70.2 51.5 127.7 106.9 70.3 59 52.1 54 61.4 54.1 60.1 58.9 57 58.1 56 78.6 1596.5 116.3 62.4 56.1 269.5 66 66.3 51.6 62 65.4 61.6 233.9 264.6 69.9 95.9 53.3 60.8 114.1 1122.7 99.5 55.4 56.1 55.4 134 3926.5 51.1 62.9 50.4 58.6 58.8 52.3 226.2 59.1 95.7 52.4 85.6 69 1494.6 376.2 79.4 57.5 78.6 52.9 63.4 58.5 59.1 55 154.3 105.3 340.6 60.3 53.7 402 48.6 65.6 55.7 55.5 54 58.3 51 53.5 55.2 74.2 55.4 157.7 73.5 137 61.4 78.4 56.6 56.3 65.3 55.5 56.5 238.3 67.3 202.9 126 70.6 51.9 62.6 66.2 279.6 376.6 61.8 84.7 741.9 58 741.1 91.6 55.7 233.9 136.5 57.9 70.6 120.1 58.5 72.4 67 88 65.2 53.3 581.7 330.5 54.3 97.2 1315.2 89 67.3 62.8 62.1 54.1 50.1 55.7 68.4 163.7 62 63.1 60.2 88.9 303.8 59.8 56.6 57.5 51.5 564.9 78.3 51.4 57.3 56.8 56.3 240.1 637.9 230.7 105.6 68 52.5 58.6 132.3 136.8 379.2 283.1 121.4 61.7 69 319.9 52.7 234.2 202.8 413.8 56.5 55 71.2 93.9 103.9 100.5 54.2 56 441.5 57.3 468.6 51.9 55.4 199.1 61.4 263.4 56.4 125.6 90.9 270.7 65.2 1894.9 99.8 101.4 77.5 52.2 86.8 104.8 321.4 114.7 103.6 50.9 71.4 75.1 64.5 60.1 56.8 93.2 59.1 405.1 98.5 405.7 60.4 206.3 1166.3 451.1 93.1 755 524.8 57.4 54.2 60.5 54.2 58 59.4 55.4 55.9 51.9 58.8 58.3 70.7 56.6 58.5 53 63.5 61.1 65.3 51.3 52.3 53.6 54 59.8 55.8 51.6 51.9 62.1 53.3 55.7 294.1 202.1 56.9 79.2 87.5 109.3 77.6 71 57.8 315 49.1 645.6 314.3 63.9 948.8 83.7 131.9 59.2 60.2 98.7 67.2 67.4 61.5 59.2 58.6 61 283.6 206.8 112.7 52.9 60.8 78.5 55.6 98.1 89.9 183.3 145.5 88.9 50.1 135.2 58.6 63.1 55.3 61.2 199.1 121.1 59.2 54.2 83.9 166 55.7 73.8 115.8 58.6 165.6 54.9 189 63.3 58.4 55.1 89.8 66.1 59.8 57.4 66.9 62.7 58.9 57.1 57.7 233.2 51.1 56.4 57.5 735.1 542 106.3 62.8 71.8 112 95.5 68.1 51.6 58.4 52.4 195.4 250.7 395.2 215.6 83.9 67.4 90.2 103.8 100.9 72.8 50.6 162.9 472.4 115 63.5 111.7 976.6 104.7 507.8 56.3 63 85.4 74 97.4 314 144.1 436.3 90.6 127.5 195 137.3 112.9 169 248.6 98.7 85.2 62.2 240.3 65.3 86.3 196.1 88.2 63.3 59.5 138.7 99.5 57.2 56.4 83.9 615 121.9 142.7 533.6 148.9 58.4 54.3 54.7 58.1 53.5 62.7 279.3 48.4 93.7 128.3 62.1 161 55 52.9 47.2 66.8 61.7 54.7 57 98.3 61.7 85.8 86.9 176.5 318.7 77.1 52.9 49.4 61.5 64.2 60.8 164.2 64.3 181 105.8 60.2 57 55.9 58.9 62.8 72.7 59.4 58.2 90.3 68.5 227.8 64.9 65.4 52 50.7 60.6 62.7 130.2 168.3 75.2 47.4 99.3 199.3 54 60.4 58.3 56.5 52.7 61.1 58.8 57.2 51.7 60.2 55 61.4 51.3 57.6 63.8 58.5 60.1 69.3 58.3 81.7 57 77.8 59.2 58.7 53.8 54.2 53 62.6 58.1 60.9 79.4 54.4 50.6 54 73.7 57.7 49 54.2 104.3 63.5 58.2 57.1 57.6 58.5 66.2 61.9 52.5 53.1 56.4 249.9 59.1 64.4 55.3 56.1 55.9 65.6 63 56.9 57.5 351 203.9 61 58.6 58.8 55.1 50.1 106.5 54.8 54.3 53.2 71.9 50.4 53.1 57.5 53.2 56 61 47.1 57.5 65.9 52.9 53.8 60.6 53.4 55 62.4 55.4 48.2 142.6 99.8 102.6 51.8 68.3 74.1 119.2 195.8 60.9 50.5 54.1 64.8 53.5 54.3 56.3 70.8 83 50.5 56 47.7 60 54.2 60.1 81.9 684.4 231.3 188.2 229.6 326.4 257.9 96.1 93.1 124.9 117.6 66.5 51.2 52.9 71.9 76.8 1484.5 54.8 52.6 67.8 58 62.1 195 421.3 58.7 65.9 90.5 56.4 59 73.6 64.8 61.5 60.2 43 55.3 117.4 140.9 60.9 67 59.6 56.1 80.5 67.4 69.4 69.7 50.4 52.8 51.6 63.4 168.9 124.2 51.5 57.9 54.7 64.7 141.5 1150.1 178.1 66 60.4 228.6 62.6 66.3 135.4 59.8 71.6 60.5 64.7 66.5 57.5 54.6 62 1183.8 55.3 52.1 77.5 338.3 54.7 116.5 56.3 94.1 167.7 298 61.6 56 539.1 73.3 53.7 56.1 64.9 60.1 57.4 74.2 48.3 57.5 64.9 72.6 59.4 57 287.1 49.6 51 52.9 58.1 57.2 233 167 1454.1 52.7 53.7 150.9 53.8 58.7 50.7 225.5 63.2 68.8 59.5 77.6 165.6 104.4 66.5 52.8 59.6 115.5 98.1 111.7 56.8 56.1 59.3 83.5 62.3 53.9 118.9 56.4 59.9 1226.3 197.3 63 385.6 57.6 57.4 49.3 98.8 100.7 60.1 113.4 145.4 157.4 455.1 283.1 373.1 63.4 55.6 88.4 67.2 124.6 67.3 54.7 54 55.4 56.6 246.9 82.2 247 558.6 150 220.6 313.3 59.3 57.5 54.1 54 56.8 71.5 219.3 55.7 85.8 52.6 61.6 58.3 55.8 54.5 51.1 208.4 77.6 55.4 541.3 56.7 71.5 732.5 64 63.5 127.1 1187.5 53 60.1 53.8 48 57.6 63.3 58.6 50.4 67.2 53.8 245.4 113.2 66.1 49.1 133 107.1 70.9 121.2 76.8 57.8 49.9 61.9 70.8 228 59.7 63.1 58.5 62.1 57.4 136.9 61.4 64.2 54.9 54.6 59.7 55.8 62.3 73.8 51.1 59.3 62.9 54.9 51.6 59.4 55.1 55.9 53.6 80.9 76.7 166.7 102.9 56.7 61.5 52.7 57.9 66.7 101.8 87.8 57.9 51.7 69 64.8 62.2 619.9 112.9 74.1 55.3 232.4 61.8 52.7 53.8 57 52.1 126.4 239.3 106 63.5 2237.2 61.3 50.1 77 57.4 170.5 50.6 153.5 61.8 56.5 68.8 69.1 97.7 61.2 59.9 50.6 83.1 123.2 55.8 52 82.7 556.1 62.1 66.2 69.7 193.2 457.1 54.4 54.8 112.4 56 144.7 86.5 62.5 129.7 52.9 83.9 76.6 52.5 53.4 57.4 69.5 60.3 146.3 89 51 55.6 240.2 175.5 58.8 134.4 66 439.9 63.3 56.5 57.1 484.7 170.6 515.7 130.3 132.7 279.2 99.2 439.5 59.5 75.6 121.2 68.1 112 47.7 101.1 87.4 692.6 152 219.6 74.4 59.1 55.2 55.8 150.7 656.2 56.9 61.4 60.9 60.5 53.5 62.3 52.6 61 58.5 1005.7 139.4 369.9 87.4 79.1 53.5 56.2 489.5 54.1 61.7 80.7 202.2 68.6 63.2 85.5 52.5 57.5 60 199.9 314.6 291.3 141.5 147.3 52.6 64.8 75.8 77.5 68.5 60.2 61.3 56.7 55 4320 212.9 924.7 59.5 56.6 401 115.5 234.3 56.4 55.7 50.9 50.2 92.6 77.8 61 69.2 65.7 60.8 68.2 56.5 70.4 57.9 90.3 54.1 130.2 426.9 128.3 208.4 54.4 61.9 86.1 443.2 1677 140.5 612.8 53.3 57.8 78.9 59.7 58.1 55.6 56.1 82.5 55.3 55.6 64 54.8 60.8 53.9 12042.6 17763.2 10138.3 57.5 56.9 64.5 669.4 58.6 465.5 246.6 52 69.2 49.1 2100.7 5458.1 61.8 85.5 54.7 50.7 59.1 100 60.9 49.4 53 54 54 65.6 58.8 56.9 58.9 59.6 61.6 54.2 141.3 53.6 55.6 65.9 53.9 61.6 64.5 61.8 4329.1 63.6 70.3 55.1 57.2 61.9 184.9 61.7 69.9 81.9 56.6 270.8 66.4 60.6 74 90.8 53.4 274.2 60.2 52.3 50 55.4 64.4 51.5 59.3 55.9 58.4 48.4 49.6 60.3 50.7 59 127.7 547.5 2464.5 68.2 59.8 59.2 83.9 1915.2 52.7 57.8 211.6 58.8 55.8 62.2 85.3 54.7 147 62.1 61.1 79 59.2 57.7 1670.9 60.7 66.9 64 54.2 51.3 321.7 220.7 1745 375.1 61.9 361 216.8 413.1 349.7 58.5 140 142.2 954.6 71.5 78.3 98.7 71.5 85.2 1092.3 100.5 1404.2 142.5 440.4 57.2 1286.2 1920.5 1540 1371.4 863.9 617.2 62.7 76.8 1262.5 1431 68 472.5 3945.6 1146.6 617.2 1569.1 58.5 58 236.1 460.4 66.9 493.6 115.9 189.9 53.8 302.2 65.4 767.7 95 864.6 154.5 531.8 585.1 80.5 257.8 56.9 543.7 88 54.2 73.5 113.3 408.8 62.9 82.8 53.1 54.3 60.8 133 513.1 86.2 61.6 56.6 92.6 63 563.9 91 170.2 94.1 54.6 593.6 50.4 57.4 56 158.9 62.4 61 60.5 58 59.4 57.9 62.4 395.2 61.1 65.9 82.4 289.5 70.2 56.3 69.2 51.3 53.8 142.7 122.9 57.1 65.6 76.2 135 65.2 56.6 53.7 144.2 333.1 77.6 55.5 50.8 518.2 56.7 65.2 183.4 53.5 57.2 282.9 58.3 51 55.6 58.2 731.7 306.4 49.8 63.3 54.1 63.6 2899.1 107 173.6 223.9 58.2 56.7 54.8 57.9 56.4 53.7 49.1 54.8 55.3 56.7 87.4 110.9 100.1 55.2 75.9 2587.9 148.6 112.6 56.2 111.7 90 49.5 83.3 55.9 66 54.3 61 75 53.1 54.5 60.8 70 63.6 51.3 60.9 59 56.5 169 106.5 60.1 135.6 53.3 48.4 55.2 54.3 168.8 69.7 57.4 118.4 61.6 47.1 59.3 59.1 165 521.4 230.6 170.4 58.2 71.4 59.9 63.2 86.2 56.3 51.7 69.7 125.8 62.1 65.5 62.4 56.3 1483.4 822.2 162.7 67 73 123 80.1 47.8 51.3 48.9 66.1 56.2 48.9 53.4 52.8 75.9 53.4 52.8 57.1 58.2 67.3 60.1 123.1 65.1 54.1 69.4 106.5 138.5 61.6 90.5 66.8 53.8 1249.7 63.7 56.1 77.3 50.9 53.6 88.2 51.3 57.9 59.5 360.7 93.8 106.7 56.2 53.3 55.7 53.2 53.4 64.2 55.4 217.4 57 57.3 231.5 86.5 61.3 482.3 53.2 55.6 71.1 129.8 72.9 68.4 70.8 52.6 55.2 77.3 60.2 56.2 55.2 60.3 51.1 320.5 81.2 324.7 56.9 97.3 164.1 60.1 62.3 180.3 59.4 54.8 52.3 54.7 50 129.4 50.2 63.5 69.2 409.5 78.5 59.7 216.7 801.8 246.7 60.5 164.6 122.3 71.3 61.3 63.6 72 48.4 61.5 56.6 69.3 51.1 64.2 75.1 58.5 133.4 166.1 2256.4 98.4 57.4 107.3 53.7 59.9 414.1 72.1 53.1 54.9 82.3 93.2 60.2 57.3 60.3 57.2 58.6 121.8 97.2 62.9 67 56.6 48.1 56.2 708.9 51 67 253.8 366.1 153.4 572.5 109.9 71.3 55.4 61.8 56.5 63 55.4 1425.1 160.8 204.6 52.4 67.7 76.5 57.6 57.4 50.1 58.8 60 251.2 59.6 55.9 60.3 68 59.8 67.6 107.3 62.2 4347.3 154.5 1562 59.8 63.2 51.1 51.8 324.1 66 689.3 53.1 78.7 61.7 64.7 57.7 51.2 84.1 85.1 88.8 98.2 99.5 183.6 54.8 59.3 80.4 56.8 66.7 98 54.7 355.4 79.1 59.8 100.5 157.9 437 77.6 418.2 181.5 89 131.6 155.4 112.3 155.2 172.2 152.8 72 110.1 68.2 84.4 105.8 76.5 64.6 63 62.7 219.7 52.7 50.8 50.6 64.3 57.6 55.4 55 57.8 55.9 56.5 51.6 59.6 89.1 60 76.3 60 52.8 71.7 50.4 64.8 79.3 144.7 49.9 73.9 49.5 55.6 115.8 53.5 73.2 59 56.6 58 57.2 56.4 247.1 67.6 52.5 80.7 70.7 54.9 56.5 58.2 52.4 75.3 54.5 61.2 52.9 58.8 66.6 55.9 50.6 65 52.9 58.6 61.7 122.5 66.3 328.2 81.4 119.3 72 57.6 61.5 63.8 135.1 52.7 55.2 60.6 51.3 51.7 55 2059.1 57 143.7 293.2 58 197.4 130.5 309.7 85.6 69.4 64.1 129.9 596.6 70.1 116 577.1 49.4 63.3 54.7 62.3 56.6 65.8 75.8 85.3 60.2 54.3 61.6 197.1 54.7 398.9 65.6 61.1 422.1 89.5 874.7 56.7 82.7 55.9 68.9 346.6 76.9 295.6 72.3 70.8 64.8 130.6 60 445.4 500.5 55.5 55.5 77.8 59.5 60.6 48.6 60.3 51.7 66.6 215.1 114.5 60.7 53.5 61.6 62.3 55.7 249.2 190.4 57.2 140.3 51.3 56.9 58.6 2828.5 150.8 70.1 93.1 86 66.7 129.3 63.6 53.5 57.5 66 81.4 78.1 319.5 60.5 79.6 70.6 93.7 56.1 55.9 111.5 59.2 71.9 52 60.6 70.3 89.8 60 60.3 49.4 58.6 57.7 59.9 55.5 56.8 55.9 66.6 56.3 59.9 51.5 57 53.9 50.5 69.7 89.5 165.7 227.6 80.7 51.7 80.1 72.5 63.3 59.8 79.8 95.9 54.4 54.9 60.5 59.2 113.8 61.2 48 55 112.2 59.5 190.8 176.7 55.8 63.2 147.7 95.9 56 59.4 58 68 48.5 57.4 58.4 64 58.9 55 69.1 65.2 51 70.4 58.6 72.5 65.4 57.9 133.3 114.4 61.6 94.8 55.1 73.7 148.5 62.1 59 59.5 55.3 58.1 50.6 65.7 54.4 55.8 52.2 58.9 131.6 56.8 69.7 68.1 85.9 70.7 59.9 50 53.2 68.1 84 54.5 71.8 58.1 70 68.3 267.1 187.2 853.3 1409.5 435.2 50.7 63.5 55.7 64.3 64.3 66 195 60.9 58.4 112.3 161.7 1104.4 55 1676.7 56.2 58.5 52.3 62.7 58.1 55.1 68.5 194.8 55.3 126.5 65.7 73.7 727.4 91.5 45.7 72 420.8 973.5 54.3 62.3 73 54.2 56.9 48.5 69.6 207.6 61 59.7 63.2 67.2 56 60.7 1301 58.5 54.6 68.1 55.4 498.8 70.7 52.7 53.5 61.2 58.5 61.6 67.5 53 53.2 54.2 64.4 54.5 60.6 54.3 146.1 60.7 58 74.1 96.9 66.2 62.5 53.3 60.5 57.8 161.9 62.4 57.5 72.4 52.7 53.5 56.4 88.9 56.8 67.1 55 79.8 64.8 66 80 59.1 63.7 73.4 56.7 73 110.2 929.7 75.1 66.2 56.5 51 71.6 73.8 54.6 80.3 77.2 56.7 58.8 253.5 73.4 493 68.9 67.3 62.4 125.6 55.3 54.6 53.2 51.8 56.6 64.4 55.6 55.2 52.9 67.6 54.5 129.8 67.1 135.1 87.8 50.7 52 66 52.1 65.5 56.5 141 86.6 139.9 56.2 55.1 59.8 57 111.5 154.4 113.5 64.3 67.1 58.1 76.2 217 166.2 75.8 136.2 71.1 59.4 61.4 75.9 140.9 62.1 51.6 54.9 56.6 54.1 3907 60.9 52.2 550.8 59.2 52.1 56.5 67 59.8 51.3 63.4 58.9 109.1 73.2 78.1 74.4 113.7 56.8 243.7 55.4 86.8 54.7 289 79.2 67.8 54 175.2 78.9 62.6 58.7 53.8 113.9 64.9 54.1 54 59.9 101.1 675.2 121.4 120.4 62.6 66.6 58.2 57.4 58.7 358.7 64.9 62.4 255.5 72 58.2 49.4 57.4 55.5 444.8 60.8 71.7 86.5 198.3 48.2 65.3 65.2 53.9 54.7 53.2 50.7 64.1 51.8 99.5 96.2 66 51.1 70.7 81.4 88.9 54.3 208.2 83.4 66.7 194.8 179.4 110.3 50.5 61.5 55.2 227.5 55.6 69.5 55.5 55.8 73.5 60.7 60.8 53.3 62.3 171.4 87.8 52.8 70 52.1 187.2 85.6 403.9 2897.7 90.9 54.6 84.5 50.1 109.8 57.3 65.3 236.3 55.4 89.3 163.3 278.1 278.4 61.2 101.8 53.4 64.2 95.5 91.9 54.1 56.2 111.8 74 195.4 3173.7 94.5 139.4 89.2 906.3 3039.7 126.5 78.7 68.9 170.7 2666.6 146.4 2450.3 123.4 51.1 62.2 72.7 220.8 8698.4 54.2 61 51.1 63.8 89.1 83.8 82.7 66.9 80.3 88.7 144.4 682.9 90.1 62.2 93.2 63.3 60.1 55.5 259.5 496.8 70.2 82.2 134.8 61.5 91.4 67.5 67.7 64.1 58.8 52.3 57.4 990.5 223.2 789.5 61.5 63.2 56.4 109.5 54.9 134.7 193.3 51.7 55.5 63.1 938.2 61.7 54.1 55.2 61.9 59.1 52.8 58.8 1155.5 2808.9 64.9 53.3 57.5 57.9 60.2 53.7 64.8 59.2 55 54.8 66 47.1 53.3 58.4 56.3 51.3 57.2 80.5 54.5 57.9 70.1 54.2 59.4 63.7 56.6 56.8 59.7 57.4 77.2 57.8 51.5 58.3 55.6 56.3 48.9 56.3 53.8 66.9 49.8 878.5 59 52.9 70.3 58.4 55.4 65.9 56.1 60 57.2 55.5 82.8 57 53.7 48.3 56.9 55.6 60 59.6 56.5 1273.2 1140 57.3 3676.1 130.9 69.3 83.9 77.8 85.1 53.3 359.7 61.7 296 57.6 75.1 640.5 85.7 162.1 230.5 64.7 54.6 53.9 62.7 64.3 55.2 62.2 65.8 53.3 54.2 109.7 512.1 92.5 53.8 84.5 61.5 60.8 452 69.9 138.7 85.5 295 418.3 919.4 66.3 152.7 57.6 61.7 61.5 60.6 93.2 591.8 59.3 51.5 156.9 57.5 79.2 65.8 90.1 51.9 56.3 626.3 63.1 271 70.5 85.3 80.7 93.5 56.4 61.6 56.7 52.5 237.8 58.8 219.8 333.4 59.5 115.3 97.6 63.1 57.7 117.1 53.6 67.1 115.6 61.3 59.3 56.3 56.3 63 136.3 114.4 52.7 52.2 70.5 150.9 58.3 52.1 87.4 65.7 236.9 61.6 53.2 390.3 65.6 73.5 62.6 66.8 114.6 74 58 52.8 55.7 1660.8 76.9 68.4 58.2 58.2 58.8 64.1 59.2 54.9 58.4 62.6 56.6 59.6 55 59.6 56.3 65.3 54.9 55.4 62.7 55.7 58.7 59.9 54.3 62.3 53.5 63.9 55.7 65.9 64.4 50.5 53.6 60.2 57.2 95.2 50.6 62.7 59.7 71.5 64.9 63.2 54.3 81.3 78.4 73.8 50.5 56.7 62.3 63 65.9 59.5 57.6 57 57.4 59.3 59.6 56.4 58.8 56.8 55 63.9 58.1 64 57.4 66.4 52.4 59.7 53 64.5 61.1 54.2 62.5 58 49.6 56.8 60.5 60.3 63.6 55.7 58 58.2 72.4 55.5 62.1 68.1 120.6 59.4 1062.1 4897.6 60.1 61.2 57.1 51 63.4 57.6 53.4 101.9 98.2 64.8 65.9 95.6 55.8 137.7 54.9 61 64.2 54.4 52.2 52.4 62.1 95.3 56.3 61.8 57.2 56.5 55.6 52.3 64.6 174.9 1519.3 47.5 61.5 461.4 53.3 56.7 56.8 61.8 62.1 63 59 58.4 50 252.2 122.5 49.7 317.4 142.2 57 81.3 53.4 60.5 58.8 55.6 54.4 95.8 227.7 50.5 50.3 213.4 105.1 61.7 64.5 54.2 60.5 45.7 53.2 55.9 52.9 59.2 65.6 65.6 71 53.7 63.6 58.9 83.9 58.6 53.2 56.4 78 57.6 58.6 58.5 52.5 54.6 65.9 57.2 62.4 83.9 61.5 676.6 221.2 56.3 105.8 60.4 54.2 57.4 52.2 60.7 54.4 61.2 53.6 260.4 66.7 50.8 52 225.8 399.6 48.5 63.7 2706.4 357.4 60.8 82.9 62.2 73.3 60.3 57 52.7 66.2 60.4 54.7 51.1 53.8 60.1 58.4 52.6 135.7 53.2 57.3 61.2 54.7 55.6 5036.2 258.6 550.5 60.9 132.2 148.7 55.3 126.6 202.4 3457 49.4 68.2 55 58.9 88.8 59.8 45.2 55.2 52.2 50.2 87.3 57.5 55.9 56 53.6 62.7 59.7 55.5 56.1 59.5 57.4 57.2 57.2 51.6 58.5 49.9 63.1 79.1 69.5 65.7 60.5 59.7 63.7 63.6 68.4 61.1 61 175.3 60.9 60.3 54.6 52.2 57.7 146.2 58.1 56.8 53.7 54.1 55.8 58.5 72.8 75.7 51.1 73.8 58.4 51.2 55.4 57.2 44.8 91.2 62.4 66.8 47.9 73.9 50.2 53.8 58.4 223.8 436 55.1 72.7 138.2 121.9 11796.6 254.5 61.5 23375.3 19091.5 57 57.3 62 84.6 91.5 64.3 155.3 199.1 94.5 144.8 69.7 64.5 141.6 94.4 58.7 57.5 67.9 60 48.8 61.6 62.1 62.3 99.6 60.4 51.6 53.5 62.1 103.6 90.7 250.5 111.9 135.9 134.2 51.8 104.8 235.7 64.2 66.9 62.1 78.7 60.2 56.2 51.1 53 49.3 58.1 51.1 1473 82.4 3272.5 76.5 74.8 61.4 747.8 135 642.7 202.1 155.5 1144.2 69.8 62 66.6 86.7 63.2 88.6 69.4 54.5 53.8 167.5 58.7 56.3 55.4 84.3 62.2 59.3 59.3 63.7 304.3 89.4 125.2 66 60.6 46.8 112 310.7 1004.3 213.9 167.9 45.6 59.3 56.2 258.9 58.2 56.6 93.9 62 180.5 212.2 57 1406.1 85.1 56.5 115.9 53.4 82.1 51.8 51.2 79.1 52.4 56.5 58.8 54.4 54.4 50 59.6 53.6 51.3 53.5 56.3 61.5 54.5 57.5 58 62.2 73 51 60.1 53.3 57 47 55.1 50.9 52.9 101.2 191 51.1 64 79.2 107.8 205.2 55 49.1 61 59.2 50.3 1007.8 59.5 58.9 58.6 55.6 60.5 72.6 51.3 77.1 91.6 63.9 745.9 57.6 157.4 53 179.2 67 57.7 78.4 74.1 144.8 66.6 60.4 60.9 70.6 51.9 51.9 60.3 57.7 52.6 58.1 68.9 56.9 52.4 52.9 54.6 56.8 61.3 53.2 56.1 53.9 202.5 108.4 167.2 52 92.8 62.3 137.4 57.8 64.5 519.9 3019.9 2114.1 53.4 301.4 241.3 74 49 59.4 228.7 276.8 185 67.9 67.8 61.9 52.7 50.1 71.3 70.8 63.1 59.3 75.7 81.1 92.9 56.6 59.7 280.1 54.8 58.2 66.4 93.8 157.2 59.5 74.9 56.3 57.8 56.4 96.2 1029.1 182.8 60.2 59.1 194.5 277.9 143.6 52.2 57.2 85.5 80.9 116.5 192.6 127.3 149.9 2228.3 69.1 255.3 314 61.4 59.2 51.9 73.5 61.1 1313.8 73 211.2 61.8 54.7 56.2 84.2 130.6 67 58.9 58.3 57.9 50.7 73.4 58.8 59.4 295.4 52.7 55.4 61.4 55.8 73.6 97.5 67.8 59.2 151.9 77.5 57.2 56.6 60.4 71.6 57.7 53.9 55.4 54.4 58.6 58.3 50.7 54.2 59.7 54.8 59.8 89.6 257.6 63.8 56.4 64.5 60.7 59.1 61.6 57.6 56.2 60.1 58.5 239 49.1 60.5 61.6 57.6 112.3 66.4 152.8 65.1 67.7 50.2 54.7 61.7 220.9 67.6 85.8 57.5 59.6 54.9 55.7 58.7 60.7 101.2 87.9 49.3 63.8 458.1 194.5 57.8 52.5 58.4 55.8 61.1 63.2 115.2 68 59.4 53.5 49.4 63.9 69.8 60.3 60.9 220.5 93.9 152.7 58.1 63.1 70.8 56.2 66.4 57.3 239.4 90.5 131.1 84.8 57.7 72.7 72.2 56.7 57 59.1 59.5 60.7 74.6 62.8 56.7 54 55.1 52.9 58.4 59.5 810.3 43 56.8 52.6 57.4 61.8 160.2 55.7 67.6 55.3 84.5 77.9 65.2 58.3 3314.1 1294.1 59 494 733.4 58.3 58 80.9 76 70.3 59.4 55.3 184.4 50.4 45.9 50.4 102.2 131.7 82.1 47.7 50.4 52 54.9 53.1 51.7 62.4 68.9 54.6 57 57.7 57.4 60.6 54.7 55.2 54.6 51.9 55.5 60.6 98.3 52.9 52.3 246.5 232.6 164.9 108.3 54 56.1 65.9 317.1 630.5 514.8 82.2 57.4 65.4 74 53.4 52.8 296.6 66.7 603.7 62.3 55.1 69.1 68.9 773.6 61.9 3561 60.4 56 57.9 56.4 59.5 77.7 60.7 54.7 79.6 342 111.7 64.6 70.2 49.8 65.6 51.1 55.6 54.4 64.7 273.2 63 67.2 53.6 3943.2 68.5 53.1 67.1 565 66.3 60.3 76.3 59.6 54.3 60 778.7 103 51.1 174.7 7085.1 508.1 82.1 103.2 56.4 60.3 61.4 52.6 62.3 54.4 52.2 63.8 58.4 98.1 66.6 116.5 111.7 53.2 206.9 120.8 109.1 294.5 149.8 878.7 332.7 50.8 53.5 227 65.4 88.7 98.5 87.7 475.6 163.6 64.4 214.7 90.9 117.7 98.9 58.8 239.8 64.5 63.3 302.9 59.1 52.9 2426.8 84.8 55.9 56.3 61.1 58.8 108.3 54.7 54.5 5149.2 74.1 61.3 63.3 48.9 56.7 1636.8 76.4 224.1 11586.5 58.6 65.5 110.4 60.9 53.2 82.6 267.1 160.7 57.5 56.2 97.3 52.1 58.4 217.5 174.4 73.8 53 97.4 202.9 213.5 89.8 81.7 53.3 89.3 4006.3 931.7 66.6 146.1 348 55.3 78.6 337.4 97.3 55.9 57.1 48.9 59.8 1965.9 107.3 113.5 55.4 293.8 67.2 160 54.7 578.1 54.3 74.2 68.3 84.5 314.9 49.4 53.1 56.9 48.6 52 52.7 74.9 59.1 200.5 87 67.2 57.7 60 57.8 120.9 55.8 67.7 157.3 209.1 70.2 68.8 75.1 79.9 59.5 128 267.2 101 58.6 88.1 552.4 106.5 164.4 55.4 59.8 71.9 106.8 59.1 107.5 48.2 155.9 63.3 63.6 385.8 736.3 54.6 142.3 119.8 60 59.6 77.2 52.6 56.1 61 103.2 53.3 210.6 59.9 57.7 65.9 70.1 58.4 60.8 75.2 78.7 64.2 361.8 62.3 57.9 110.5 53.4 51.5 64.8 55.7 72 51 50.3 62.6 275.7 56.5 66.5 52.7 60.1 68.2 58 60.2 238.3 132.9 139.8 49.5 57.7 54.4 62.9 54.8 54.2 69.2 57.9 56.5 65.6 53.3 62.3 52.6 64.5 65.7 56.6 60.8 59.1 181.7 59.6 53.5 534.6 99.8 61.5 55.9 81.2 64.4 56.8 56.5 120.6 61.6 49.2 59.8 54.7 60.8 50 58.3 70.3 56 54.8 61.1 53.9 61.9 74.6 56.8 687.6 53.8 57.9 147.1 59.9 51 63.9 62.8 57.6 57 961.1 67 300.3 107.6 56.1 100 68 197.5 71.6 65.3 55.1 84.6 70.8 61 56.6 52.7 83.3 62.3 55.1 54.6 64.4 69.4 61 58.8 55 53.8 92.5 51 54.1 58.5 53 62.8 64 56.6 59 52.9 54.9 67.7 52.8 68 76 101.6 51.1 77.5 53.6 60 55.4 62.9 57.9 66.3 51 57 54.8 70.3 71.8 92.7 104.2 85.4 53 58.2 49.8 59.3 64.9 58.5 66.2 55 66 64.6 57.5 57.5 56.6 88.8 98.6 493.1 107.1 179.5 52.1 51.3 65.8 1484.8 58.1 75.8 64.4 66 86.4 1086.5 2051.8 54.9 55.3 58 62.6 145.4 417.1 59 53.3 69.7 125.3 58.2 56.9 58.7 808.9 65.8 85.6 80.4 59.1 75.9 57 61.2 101 54 59.5 346 523 56.6 52.6 60.3 72.2 49.1 56.9 62.3 51.5 57.8 60.5 55.7 58.1 60.6 53.2 66.3 136.2 54.9 57.7 47.5 75.6 58.3 48.1 59.3 57.8 52.7 55.2 54.9 55.3 64 54.2 57.6 51.7 55.2 55 56.5 56.2 158 62 57.8 56.7 59.7 745.2 770.8 53.2 137.5 53.5 48.8 55.1 65.7 55.5 142.3 78.4 81.4 56.4 50.1 63.9 67.6 144.5 143.8 197.8 53.6 66.9 50.8 55.7 54.3 85.9 54.4 54.6 64.2 56.5 47.7 60.5 61.4 706.6 513.1 54 58.5 138 101.4 52.8 55 153.8 58.1 189.6 54.5 53.8 66.2 55 62 98.5 229.3 51.4 623.1 51.9 60.1 73.8 89.3 58.4 63.9 341.8 140 59.9 107.5 155 115.8 54.8 52 53.9 55.7 61.2 53.2 55.2 55.1 71.6 140 2171.4 59.6 69.6 57.2 67.2 61.6 62.5 1084.7 923.8 67.9 2103.5 80.1 56.5 56.9 65.8 60.5 56.5 72.1 57.7 54.8 50.3 69.3 88.5 60.8 57.1 55.9 71.6 55.7 51.3 347.7 167.3 72.8 328.2 125.4 54 64.8 55.1 73.7 136.8 173.4 82.5 63.9 120.1 58 70.3 661.8 114.6 279.7 118.6 94.3 53.6 194.4 92 64.7 78 77.6 58.7 159.1 193.5 74.7 665.9 121.9 61.1 68.2 81.3 58.6 54.5 63.8 73.1 78.5 98.6 56.4 54.7 54.4 99.8 65.1 60.4 56.6 64.5 66.1 3994.5 51 307 334.1 478.9 83.9 1675.7 75 54.3 276 58.4 56.8 55.3 303.4 4391.7 5461.7 60.2 57.7 126.1 56.9 62.7 715.8 852.6 1756.5 531.9 265.4 59.2 122 63.2 54.6 221.9 63.9 50.4 247 64.8 63.6 187.9 57.7 151.9 1932.9 126.5 1367.1 68.4 50.7 307 92.4 70 53.7 72.5 88.1 71.8 230 147.7 160.5 159.4 143.1 396.7 2111.7 63.3 69 87.3 139.2 68.3 57.5 53.7 59.3 56.1 59.9 50.6 52 60.9 58.1 52.9 57.2 67.1 91.3 61.6 61.4 60.7 69 197.9 278.6 58.4 61.3 57.2 56.8 52.1 57.2 56.3 58.7 198.7 50.3 57.8 78.3 87.1 281.9 96.4 80.5 19705.3 21011.2 66.3 6309.9 234.9 61.9 20051.8 23324.7 3470.4 201.9 329.2 1931.7 55.2 1072 783 194.1 102.2 54 396.9 71 364.3 48.2 59.3 56.1 51.7 58.8 3693 59.9 58.2 60.3 69.4 66.1 57.7 53.8 64.7 5139.7 907 1143 63.1 117.5 276.5 80.3 59.1 66.9 131.6 61.4 121.6 59.6 66.5 55.3 60.9 47.9 53.2 118.9 236.9 178.9 425.4 135.6 114.6 62.9 54.6 105 88.6 103.2 71.1 57.2 71.3 184.7 56.1 71.6 57.7 101.9 115.7 92 56.2 298.8 128.5 65.7 217.9 73.5 55.3 134.8 49.6 70 77.3 69.9 57.9 59.1 72.6 60 315.9 87.5 53 106.9 56.1 55.2 64.8 66.2 54 53 48.7 266.6 114.8 63.4 62.7 50.4 54.2 86.6 70.1 59.4 113.9 157.3 305.8 308.2 138 61.2 58.4 62.7 54.5 189.4 64.6 114.6 48 53.2 63.7 813.7 74.4 74.5 93.4 58.1 70.3 61.2 53.7 57 57.3 52.1 62.3 48.9 58.1 75.6 51.7 65.9 52.4 55.6 780.8 63.3 69.6 51.3 62.8 103.7 59.3 54.8 57.4 66.9 61.5 148.7 51.6 130.6 110.9 71 107.6 54.9 67.7 70 61.8 60.9 55.2 63.6 52.1 131.2 113.6 63 59.6 1367.1 50.8 52 119 157.9 672.4 274 82.2 55.4 97.4 71.7 62.1 123 55.4 51.5 59.4 53.3 198.9 70.7 56.9 61.4 64.2 227.5 54.1 101.1 51.5 58.1 66 54.9 243.8 60.9 51.2 56.6 58.7 52 223.7 53.5 60.5 59.2 55 55.4 56.8 51.1 58.8 50.4 54.9 77 153.2 95.4 52.8 65.4 59.5 63.1 65.1 51.6 163.3 158.4 49.2 61 61.6 58 68.4 52.2 61.9 79.7 79.6 60.8 118.2 64.1 62.3 50.5 56.7 4766.3 54.2 57.2 57 51.6 92.2 54.4 55.5 62.8 661.2 72.1 104.7 61.8 56.7 56.8 88.5 95 63 61.5 1637.2 60.6 57.7 68.8 98.7 433.5 73.8 7938.9 65.1 55.4 53.6 62.1 61.6 60.1 57.6 53.4 71.3 56.3 52.8 71.9 212 100.6 63.1 63.3 135.8 147.9 85.3 355.9 58.8 86.2 465.6 59.6 59.2 229.5 58 67.1 54.4 54.7 73.1 60.7 74.6 68.6 58.6 58.1 108.3 56.9 55.6 93.3 56.1 193.1 379.8 80.4 506.2 61.1 53.2 73.4 525.7 52.9 53.9 57.3 202 64.6 69.6 65.6 57.4 59.2 79.2 52.1 63.1 79 62.8 61.7 237.7 55.6 60.9 64.1 53.5 45.4 87.1 68.6 121.4 192.9 550.7 61.8 58.5 760.3 950.1 72.4 95.7 58 383.3 100.4 601.4 81.7 529.8 85.7 166.7 56.2 79.1 58 86.3 329.3 53.3 46.9 937.7 565 250.7 1147.2 48 64.4 65.6 70.5 52.5 70.5 111 91.9 62.2 85.8 59.3 312.2 52.6 61.1 52.5 51.5 72.5 54 51.7 52.4 57 53.5 55.1 63 66.8 58.6 55 55.6 57.8 57.8 65.8 62.9 63.3 50.6 89 53.6 140.5 54.4 71 59.1 78.1 86.6 55.3 53.4 50.5 131.3 86.1 51.4 59.3 62.6 73.9 69.8 64.4 69.1 51.6 56 52.2 48.2 59 69.5 67.6 88.5 56.4 62.5 56.2 71.5 80.4 55.7 57.2 1457.8 56.1 71.5 60.2 59.1 68.4 59.9 56.9 54.5 62.6 58.5 149.8 89.9 169.5 249.6 84.3 82.1 51.5 64.9 91.4 51.7 64 480.2 75.8 54.1 61.4 48.2 59.2 76.5 59.6 63.6 53.9 162.8 48.4 61.5 160.8 59.1 54.4 54.2 58.2 81.6 69.6 54.2 66.7 61.7 52.2 62.2 53.8 68.5 56.6 62.1 62.2 54.1 57.1 59.8 57.2 54.9 450.6 72.5 125.7 60.2 64.5 59 58.1 85.3 60.6 64.2 55.2 53.1 52.8 55.2 60.8 103.6 1715.5 60.2 55.2 100.1 69.6 69.6 64.4 57.7 56.3 58 57 66.9 60.3 57.9 64.3 55.3 126.4 53.6 140.5 63 53.5 58.2 59.4 69.9 68.8 61.2 65.4 59.4 64.5 53.1 55.2 58.3 3524.4 56.7 56 55.5 61.7 78.6 55.7 67.1 71.2 75.1 61.7 52.7 70.4 61 138.3 55.5 63.1 55.6 58 56.8 54.1 52.5 68.5 71.3 52 53.4 55.7 57.7 621.5 122.2 63.9 69.2 54.2 82 55.9 204.7 69 535.2 147.4 206.7 60 56.3 58.8 47.9 63.4 191 57 64.9 172.3 54.8 56.8 58 65 67.2 70.3 61.1 54.2 65.1 52.6 59.5 54.4 59.7 79.2 157.7 57.6 549.1 549.6 66.1 57.9 57.9 51.8 671.6 56.8 53.4 49.1 59.1 64.6 190.3 150 110.4 59.2 59.1 64.6 62.3 152.1 56.3 138.7 1314.9 173.3 1901 1275.7 225.4 427.4 64 55.5 62.9 56.9 54 52.2 170.4 60.8 56 63 152.2 51.9 305 51.9 64.9 183.7 57.5 206.7 59.5 122 56.1 49.4 65.6 58.3 57.2 54 61.8 66.9 56 54.4 56.7 57.2 63.9 61.2 58.2 57.2 57.1 62.2 55.5 60.9 47.1 56.7 62.7 57.2 53.7 60 57.6 60.5 56.2 66.1 89.9 111.6 56.5 68.7 58.3 56.2 55.2 66.4 84.6 162.7 294.7 66.2 49.3 58.7 54.7 106.6 98.2 59.4 53.8 52.9 54.1 53.3 68.2 55.3 58.5 61.4 57.7 59.3 55.3 60.9 58.6 57 57.8 64.6 88.3 108.4 85.1 196.6 58.2 129.1 48.5 135.8 69.2 60.7 74.6 59.4 90.4 53.7 67.4 58.6 54.2 63.2 723.6 7298.4 82 66.1 67.7 56.8 60.2 57.9 75.3 140 121 69.6 105.8 55.4 58.6 1027.8 179.3 197.3 48.9 74.1 60.1 154.8 110.6 505.9 69 280.4 59.8 435.2 53.1 69.7 419.8 68 409.3 125.8 112.1 348.5 58.1 194.4 92.4 61.2 586.7 231.3 133.6 100.6 755.9 527.7 87.1 146.9 258.1 120.8 139 674.1 110.3 733.1 84.1 7345.9 18473.2 1225.6 64.3 62.5 59.5 53.9 51 62.5 57.6 55.8 59.4 64.7 48.7 56.1 60.6 50.7 74.6 54.9 51.3 58.4 61.2 91.9 463.2 592.9 280.7 59.3 54.6 55.6 55.6 54.2 1933.6 48.2 69.6 52.4 76.4 54.4 86.3 54.4 72.3 96.9 72.8 66.8 66.1 103.7 74.1 56.1 60.4 57.2 61 56.4 61.3 141.8 53.4 47.2 61.9 55.2 59.1 87.4 57.8 63.4 228.7 61.5 1912 62.3 133.4 62 60.9 61.3 61.1 77.1 66.8 124.8 54.8 62.4 57.3 51.4 57.1 95.2 67.6 59.5 944.4 67.5 68 57.1 54.5 67.1 57.7 57 61.7 69.9 80.1 54.4 57.9 52.1 57.4 57.3 616.2 57.4 53.9 88.9 56.4 68 86.9 61.3 65.6 62.3 217.7 57.5 150.1 88.7 70.4 61.7 63.6 86.2 72.6 49.1 426.6 561.5 1372.6 77.3 542.7 72.1 55.2 53.8 117.6 55.8 1020.3 56 92.1 58.6 98.2 63.1 59.5 230.5 54.3 53.8 66.6 72.1 59.1 633.6 50.5 57.4 61.1 60.9 56.3 51.1 56.8 53.2 55.1 57.5 271.3 78.8 811.4 47.2 67.9 50.4 659.8 47 48.8 52.5 54.3 83.6 52.1 52 60.1 50.5 58.1 85.7 413.7 72.4 57.5 64.5 52.2 59.3 58.5 58.7 56.3 66.4 178.8 58.1 60 54.1 58.5 108.2 64.6 46.3 61.7 55.5 56.5 53.3 55.8 74 55.3 61.2 63.1 49.9 53.2 54.4 54.4 56.8 58.4 78.8 65.7 68.3 60.2 64.2 130.8 57.4 50.4 61.3 538.5 67.7 56 55.4 70.6 54.9 52.7 55.3 55.3 301.9 53.1 64.3 86.3 73.5 59.5 167.7 116.2 57.4 59.5 52.4 60.5 1952.6 185.5 1742.7 52.7 52.8 54.1 62.4 589 249.1 62 87.5 61.3 1228.3 73.6 104.3 102.9 243.9 59.3 56.7 67.4 151.1 808.4 510.1 63.2 58.4 1155.7 62.2 1525.1 80.9 393.7 53 54.1 79.6 53.7 65.1 66.4 49 63.8 73.2 91.1 106.7 54.7 90.2 58.4 55.8 73.8 84.8 72.9 60.7 54 156.7 122.1 57.8 54.3 53.2 58.1 53.2 59.3 58.1 61.5 113.5 99.4 139.1 150.5 160.5 82.1 90.1 122 136.4 212.4 77.7 52.2 63.4 99.9 406.3 67.1 55.6 56.9 150.4 71.9 75.2 76.2 55.7 61.7 54.4 52.7 69.5 57.2 70.3 56.9 161.4 212.9 201.6 247.5 59.2 424.3 66 55.5 225.5 116.8 280.3 60.5 61.6 64.2 268.5 54.8 57.4 54.7 74.3 61.6 61.6 305.7 377 84.2 74 60.6 60.8 123.3 93.3 85.2 57.8 89.1 124.8 54.5 54.2 52.4 52 98.2 63 58.5 52.4 54.2 56.6 54.3 48.5 62.9 58.5 200.2 129.4 81.7 337.2 56.7 58.4 340.4 68.3 53.4 152.7 95 2827.2 125.5 55.7 121.4 127.3 142.9 399.3 64.9 72.8 60.7 159 60.3 739.6 772.6 1387.1 58.5 52.1 56.1 162.9 74.2 99.1 57.5 60.4 55.5 59.2 60.3 80.3 68 86.6 845.1 207.7 212.3 2409 185.4 61.8 71.7 55.5 55.8 62.3 61.5 65.6 79.3 79.3 262.4 101.5 117.5 143.7 55.4 174.2 144.1 56.7 63.5 51.6 60.7 86.9 62.5 102.5 85.7 621.1 54.6 57.8 53.8 65.9 60.8 59.2 59.3 97.9 61.6 1670.8 112.5 107.8 343.4 141.6 61.5 52.8 54.7 133.2 166.3 64.2 61.6 51.4 10886.3 61.9 56.9 56.6 53.1 57.1 52 572.5 88.9 143 75.7 52.6 1068.1 61.8 61.6 64.3 59.6 53.1 115 54.7 56.2 576.9 88.5 54.2 1147.4 52.4 54 5901.9 273.5 290.8 131.8 240.7 364.4 66.5 282 73.5 133.1 88.3 288.2 576.5 64.7 69.6 59.3 142.3 52.7 51.6 70.2 60.4 69 97.5 60.8 155.3 152.7 154 55.5 53.1 66.9 59.9 54.8 54.6 132.3 75.5 61.5 59.9 57.8 64.8 115.3 510.6 69.8 53.9 257.6 83.6 54.7 93.8 54.7 150.2 93.4 71.6 83.2 65.5 96.7 55.6 105.3 804.1 63.6 135.5 81.5 61.2 62.6 50.2 59 53.2 61.1 71.4 60.3 3236.1 59.7 55.2 55.2 81.1 232.9 57.7 60 104.2 58.7 55.9 56.8 56.1 55.8 53.6 53.9 63.7 52.4 223.9 249.5 62.9 64.8 87.2 153.9 61.8 61.3 59.9 61.6 53.5 196.4 61.4 54.7 55.6 191 55.2 435.9 61.4 63.8 57.2 70.6 143.2 52.5 49.3 65.3 56.7 71.1 76.5 56.1 60.3 54.8 71.5 56.3 52.5 56.5 49.1 54.7 59.3 52 54.3 55.6 60.7 61.9 59.6 76.5 61.5 66.8 59.6 57.9 52.2 52.6 58.3 54.6 53.1 59.4 51.7 50.9 59.6 65.2 52.9 51.9 79.2 59.2 59 59.8 53.1 69.7 54.5 53.6 74.9 58.8 62.9 53.4 53.3 46.2 60.1 50.1 50.8 57.2 58.2 79.2 57.4 94.1 61.4 53.6 51.3 59.6 54.8 55.6 56.1 52.1 67.6 55.3 51.2 53.8 57.9 54.5 56.3 60.8 65.1 58.8 52.2 57.8 53.2 58.5 50.6 63.3 58 85.1 50.4 56.6 67.7 50.5 68.7 152.6 54.5 62.8 93.3 599.4 55.9 58.6 55.7 71.1 56.9 65.8 50.6 59.8 57.7 57.4 79.3 59.8 70.5 57.3 55.8 55.2 61.7 59.3 52 54.1 56.3 56.1 64.9 60.3 66.4 63.2 55.2 58.4 60.2 57.4 105.5 57.7 48.5 61.8 59.7 51.1 57.8 67.8 57.7 63.8 59.9 56.2 57.7 65 82.7 63.6 56.4 50.3 53.8 65.7 76.8 53.5 53.6 58.2 61.4 47.7 57 64.9 75.4 63.4 52.7 54.6 57.5 48.6 52.2 57.5 61.5 126.9 92.4 60.9 530 191.3 53.3 85.3 52.2 62.7 60.5 58.1 62.5 101.5 363.8 208.9 54.8 54 88 339.5 100.5 102.4 66.6 55.2 66 51.5 67.7 161.2 208.4 55.3 55.4 57.1 51.2 71.3 214.7 54.2 50.2 199 120.8 59.9 150.6 58 148.7 106.3 74 58.6 55 59.5 498.1 58.2 48.5 69.7 59.5 76.6 60.7 177.6 390.7 99.4 67.2 82.1 55.8 62 74.5 142.7 881.7 142.7 96.6 207.8 80.1 87.7 344.3 272.9 62.1 124.7 58 143.1 100.8 155 170.6 57.6 117.3 67 151.2 100.6 86.4 72.4 967.8 113.7 60.7 303.7 78.8 487.5 50.8 55 54.3 106.5 146 100.5 59.6 61.7 57.7 89.3 61 72.2 122.9 56.4 56.8 57.7 59.2 62.4 55.5 117.1 59.3 171.3 55.2 51.9 148.3 485.8 318.9 60.4 206 55.8 87.1 57.5 99.6 52 71.3 49.7 65.6 62.9 212.8 59 199.2 58.7 249.6 210.8 51.8 63.4 55.7 53.2 53 56.7 299.5 493.3 95.3 52.3 63.1 183.3 70.5 67.5 63.2 129.6 54.2 62.9 62.8 60.2 55.9 60.2 65 142.6 55 74 71.1 55.2 65.3 48.9 58.1 56.9 62.4 502.1 54.9 55.5 53.9 109.3 141.8 58.1 57.2 83.6 135.1 57.7 54.9 55.3 66.8 121.1 51.6 63.2 51.7 102.9 85.2 86.6 55.1 53.6 74.7 59.1 60.9 93.4 87.3 103.2 61.3 55.5 1872.9 65 185.8 54.4 56 66.7 230.2 514.5 52.1 50.5 78.9 118.5 90.7 56.3 128.1 69.5 55.4 52.7 57.4 51.4 50.9 59.6 60.3 52.4 61.4 73.4 119 69.2 59.5 56.5 53.5 107.5 54.8 59.2 59.3 55 56.9 80.7 50.8 61.2 50.8 58.4 110.5 58.8 53.8 60.1 51.3 78.7 96.6 56.6 52.6 56.5 58.7 67.4 75.5 69.8 57.7 59.6 58.7 97.4 65.1 89.4 52.6 92.3 77.8 343.6 92.4 59.6 67.5 58.7 53.4 50.8 58.6 54.9 67.4 163.9 146.1 100.1 61 67.9 59.4 52.2 54.8 55.7 55.4 56.5 80.1 55.3 70 50.8 54.6 68.1 73.5 106.8 55.1 62.1 84.5 68.7 64.2 66.8 53.4 59.5 185.4 72.8 63.1 70.5 153.8 85.1 121.7 582.2 58.2 65.1 56.5 3836.8 67.3 56.5 84.6 55.6 58 876.6 3139.3 56.2 63.7 169.6 53.2 50.2 60.8 53 129.6 661.3 133 90.3 60.9 61.6 52.2 63.1 49 72.7 54.8 57.1 66 177.6 88.7 46.4 55.5 54.6 53.7 57.7 55.3 85.5 81.2 59.3 72.1 195.6 468.5 56.8 122.3 61.4 76.8 435 117.6 57 55.1 78.4 81.7 174.2 54.9 52.3 267 81 106.7 80.7 61.9 64.2 106.8 103.2 69.1 54.3 69.1 56.2 55.1 51.2 56 56 50.1 62.2 58.9 51.3 56.8 57.3 54.7 59.4 59.1 66.9 55.8 62.8 50.8 52.4 56.5 562.8 58.9 54.9 58.7 57.1 75.7 51.6 75.8 394.6 145.9 96.8 79.8 52.7 429.8 78.9 55 65.7 54.5 97 137 56.1 73.3 318.6 55.1 606.9 830.1 56.5 58.8 57.6 163.4 55.6 56 79.3 59.5 64.8 133.6 53.5 71.7 94.8 91.1 67.5 475.3 58.7 65.4 58.2 50 60.4 54 59.1 54.6 52.6 57.8 64.7 54 56.9 163.3 72.2 51.2 57.9 54.9 54.5 55.2 91.5 49.5 59.3 57.9 57.7 51.3 58.5 66.8 51.1 57.2 58.2 55.1 54.9 49 53.7 69.5 61.2 96 76.3 57.2 60.1 64.9 63.3 55.6 59.1 56.9 56 55.6 57.3 65.2 55.7 54.3 67.2 75.2 58.5 69.9 67.1 53.4 62.6 48.3 58.9 59.2 49.6 54.3 70.5 54.5 58 61.7 59.5 59.4 61 63.4 55 57.5 59.1 65.6 57.7 54.1 53.1 58.3 53.6 51.2 53.8 51.2 72.5 60.8 47.4 71.1 51.5 58.9 55.6 59.8 57 59 61.8 59.9 61.8 52.6 60.5 59.3 55 58.8 56.2 57.6 53.7 55.4 65.5 60.2 59.4 62.4 52 56 59.6 53.2 56.7 52.9 47.6 58.2 54.9 55.1 59.4 56.6 54.2 71.9 54.9 59.2 58.7 2057.3 60.8 56 58 68.4 49.9 53.8 596.9 84.1 70.9 59.8 60.8 147.1 96.7 62.9 82.1 59.4 60.1 50.5 57.3 254 75.6 57.9 57.2 53.1 57.2 278.8 65.7 61.3 52.5 171.8 264.1 83.3 147.5 181 56 58.7 52.8 61.4 64.5 52.3 53 66.2 56.6 51.8 62 88 55.7 58.3 53.9 60.7 55.2 55.2 64.6 65.6 53 63.5 1269.1 380.1 1028 579.2 309.8 282.5 60.7 60 145.6 97.7 88.5 52.1 49.3 166.6 76 76.7 91.9 1801.7 68 54.9 59.2 117.3 52.9 56.7 55.7 56.3 98.7 300.1 57.8 92.4 66.3 167.8 82.4 125.3 3283.4 57.1 211.8 311.3 55.3 87.1 356.8 380.1 307 52.3 63.4 452.8 442.7 64.4 58.2 61.3 87.1 64.2 235.6 66.6 607.4 67.3 72.9 59.5 68.6 151 54.1 52.6 57.4 62.1 57.8 63.9 51.7 61.1 61.6 63.6 54.6 58.7 58.8 58.1 56.6 57.6 52.5 50.9 54.2 53.7 61.6 60 114.9 63.5 127.2 54.5 52.3 113.3 283.1 187.3 148.8 80.5 65.2 52.5 60.2 60 57.6 1097.5 53.5 59.5 52.6 63.1 189.2 99.5 48.9 55 7264.9 117.9 53.1 52.9 58.2 58 64.4 63.1 61 47.3 53.3 869.8 56 55.7 245.6 62.1 58 64.8 51.6 59.4 169.1 59.2 67.8 62.7 221.3 86.4 76.1 77.9 54.3 51.9 505.3 57.2 57.8 64.9 60.2 52.4 186.6 115.2 173 57.6 73.7 78.5 57.9 83.6 54.1 59.4 46.3 62.7 58.2 57 59.8 130.2 69.6 58.6 198.5 53.6 65.7 65.6 162 71.5 228.8 62 71.4 1699.7 2842.4 108.1 58 62.3 55.8 112.1 82.6 84.6 60.5 55.9 66 54.1 126.2 203.4 111.6 86.2 47.5 50.7 61.2 55.7 52.7 52.6 73.1 77.9 50.5 65.7 53.2 78.7 56.5 51.8 49.3 56.6 58.1 187.1 55.7 60.1 63 58.6 83.8 72.7 50.4 50.7 275.3 68 61.6 58 61.9 60.2 47.7 54.3 67.9 120 56.7 57 52.1 52.6 68.2 76.3 52.2 52.9 131.2 55.9 94.2 97.5 82.7 49.2 71.2 820.5 889.3 119.6 60.2 123.3 1799.3 213 60.8 70.3 80.5 67.5 3434.6 82.9 66 57 69.5 53 54.3 73.3 1054.5 68.4 55 84.9 76 72.4 82 201 56.4 55.5 78.7 51.3 49.4 57.9 88.4 74.8 80.8 83.2 61.1 53.4 55.2 52.3 93.5 62.8 82.3 57.6 382 57.7 52.3 71.5 66.7 60.1 61.5 53 62.5 56.9 53.5 59.2 62.2 85.6 80.1 69.2 5337.8 58.3 132.3 246.3 75.4 53.5 66.8 101.2 109.1 88.9 69.6 332.5 59.1 54 59.3 68.7 258.8 61 89.1 129.1 109.7 155.2 56 63.3 67 48.3 383.5 159.3 56.7 63.4 62.7 62.7 79.9 46.2 52.3 55.2 64.5 60.5 82.7 53.8 66.6 60 53.4 60.9 62.5 55.6 56.4 269.3 53.5 63.3 59.8 52.2 54.9 60 62.5 56.4 53.2 55.7 59.4 60.8 60.4 65.9 50 55.4 53.7 60 67.7 79.9 68 63.1 64.5 59.4 56.9 82.1 63.2 63.4 60 49.1 52.6 56.3 58.1 83.3 61.7 51.8 54.8 77.5 55.6 61.3 51.1 74.4 59.2 72.5 102.7 62.2 47.1 50.6 55.2 62.7 60.4 59.1 54.7 57.4 69.4 68.1 51.6 65.4 232.9 51.7 49.2 62.1 56.4 57.5 49.2 88.5 59.5 61.3 65.2 54.3 56.9 55.8 61.5 48.8 60.8 69.5 57.7 56.1 63.7 49 55.1 61.7 58.5 51.3 52.9 55.4 61.2 55.8 61 61.8 80.2 60.9 58.1 65.9 63.5 63.2 61 52.2 13876.1 70.1 69.7 66.9 60.7 65 700.8 103.1 50.9 47.6 84.9 80.9 55 58.9 57.6 578 50.8 107 71 55.6 63.7 51.6 55.8 57.6 51 54.1 56.2 54.5 58.8 53.7 58.8 60.7 55.7 52.8 59.7 62.7 58.2 59.9 59.5 56.4 243.2 59 50.4 56 53 54.8 1522.4 67.1 57.6 69.5 61.6 57 55 56.9 64.3 53.6 50.8 64.5 59 73.2 53 65.1 54.5 50.9 78.5 58.3 60.7 86.2 58.9 56.1 67.1 53.3 47.5 54.2 51.2 75.7 55.7 54.8 60.9 68.1 56.1 111.2 55.1 55.5 58 61.2 60.5 57.3 56.1 53.9 54.3 59.4 55.4 55.2 59.9 64.8 58.4 55.7 139.8 64 52.8 84.1 57.1 49.5 58.7 58.3 78.5 51.6 49.4 67.7 50.1 55.7 63.7 61.7 60.8 55.2 63.4 66.1 57.1 58 88.9 62 52.9 60.4 57.4 639.6 56 54.8 59.6 53.3 58.6 56.2 62.7 52.2 63.1 56.3 85.6 70.1 56 53.2 55.9 52.4 143.1 65.3 76.1 65.5 59.9 410.5 54.6 74.4 69.4 55.5 49 54.9 62.7 60.6 63.2 78.1 12204.1 73.7 3744 61 59.5 52.5 63.1 9173.5 94.2 58.1 56.5 53.7 62.3 57.5 52.5 56.6 68.6 58.9 59.5 52 58 51.8 63.7 59 64.6 56.1 332.7 60.4 299.4 55.1 862.4 54.9 54.2 69.3 57.6 55.4 61.5 101.6 62.3 77.6 62.1 57.9 74.6 57.5 72.1 52.7 15215.5 57.8 58.8 60.5 57.9 54.9 55.9 54.9 56.2 60.3 59.5 52.4 59.8 64.1 60.7 90.8 205.8 50.9 91 51.6 56.3 56 48.8 59.7 54.6 56.1 54.9 61.6 52.4 55.7 54.5 3327.9 62.4 9318.7 54 69.6 53.9 46.9 63.7 54.4 51.8 53 58.1 64.6 62.8 60.5 60 61.4 57.8 57.6 52.7 68.5 47.2 64 53.4 63 58.5 71.5 65.2 56.2 673.4 2883.6 56.8 56.4 74.5 60.1 53.7 56 54.2 56 60.6 52.7 57.1 54.3 57.1 65.9 65.3 64.3 59.7 56.1 67.3 57.1 104.1 118.5 125.3 53.4 287.5 59 58.6 57.9 57.4 105.2 76.7 84.1 13943.2 105.4 58.8 60.9 123.7 76.4 49.3 57 82.2 62.2 55.8 56 68.1 68.7 53.8 57.2 59.4 58 61.6 94.9 59.8 50.5 58.7 44.7 59.6 57.3 62.2 57.2 135.7 72.9 69.6 61.6 59.8 61.6 63.1 53.5 58.3 59.5 53.1 56.9 52.1 64.1 64.3 69.7 53.4 61.2 63.4 65.4 50.9 55.1 58.9 57.2 58.7 51.7 56.3 56.5 53.6 60.1 57 61.3 57.7 57.2 59.6 70 211.9 54.1 61.6 56.5 75.1 63.3 3063.4 78 55.5 56.6 72.4 58.6 55.8 78.7 57 59.7 54 55.2 56.9 62 56.7 62.9 58.2 56.5 52.6 56.4 54 49.2 60.7 57.9 62.8 53.4 47.5 53.6 62.4 65.1 53.8 53.3 55.7 58.5 56.6 61.9 4569.1 52.6 189.6 57.7 54.6 55.8 58 61.6 118 68.3 65.5 51.2 62.4 66.8 62.8 111.9 55.9 55.3 52.8 57.1 59.4 67.5 60.5 52.5 53.6 57.1 58.7 59.3 143.8 60.6 51.7 58.4 57.5 56.2 57.2 52.6 64.7 83.3 60.9 58.2 47.6 59.9 73.9 63 58.2 48.6 50.4 58.5 58.2 58.6 1396.1 569.2 73.2 54.1 61.7 55.9 61.1 57.4 54.5 50.3 58.1 57.7 54.6 549.2 56.6 56.3 58 500.9 47.9 62.4 55 69.4 54.2 56.5 143.2 54.3 64.1 53.7 75 58.2 56 66.9 52.4 49.4 67.2 59.6 57.5 62 64.8 49.2 52.5 60.3 69.1 51.4 9016 83.6 62.1 52.7 53.8 56.6 60.8 59.6 116 61.7 55.4 78.1 64.7 52 58 55.7 56.5 57.8 72.6 53 59.5 52.4 73.6 60.5 52.6 57.4 15556 63.4 1023.8 61.1 55.4 49 61 58.2 57.1 54.1 60.3 62.5 1455.7 49.3 54.1 59 56.9 1874.5 63.8 145.5 64.9 50.6 51.9 73.7 53.6 1451.2 64.9 71.9 54.1 59.7 68.3 58.2 60.8 52.7 52.6 62.8 61.4 54.2 54 50.8 59.6 51.7 58.4 67.5 77.3 58 60.7 54.5 59.2 60.4 50.1 62.6 54.1 50.9 56.1 62.3 469.7 61.6 54.6 60.6 59.5 55.2 76.5 69.8 61.3 66.4 67.9 55.2 54.4 49.5 65.9 58.4 52.9 63.5 58.3 73.6 65.4 59.3 61 67.2 111.6 432 103 58.1 68.1 59.5 95.6 52.8 52.7 108.4 64.4 59.2 61.7 61.9 131.9 59.2 62 72 91.9 61.7 57.9 135.5 62 63.6 1732 86.5 55.7 53.3 62.3 7906.6 56.9 68.6 71.1 54.3 66.5 53.5 60.6 49.2 55.2 54.3 3289.9 56.4 60 57.6 53.8 61 52.6 62.3 62.3 59.8 53.2 52.7 1622 56.2 58 57.5 113.5 55.5 53.6 67.7 53.8 78.9 57.8 57.4 59.7 61.2 3354.6 55 63 48.6 1479.3 53.9 58.2 62.9 53.2 54.4 54 70.1 54.3 60.7 58 60.8 63.7 52.4 56.3 57.1 1880.8 58.4 52.8 60.9 59.4 59.5 83.4 64.1 65.1 53.1 70.2 50.9 54.7 57 71.4 84.3 53.5 67.7 55.7 52.3 57.9 50 60.1 58.7 61.8 52.9 7234.1 62.5 60.4 69 56.7 66.8 55.3 51.1 56.8 54.1 273.3 78.7 89.4 77.6 51.7 53.5 65.8 58.4 91.7 90.3 62.4 50.7 50.1 49.9 53 70.1 59 56.5 52.2 84.8 54 59.9 55 199.6 53.8 56.2 57.4 57.1 60.9 52.2 57.8 56.9 66.9 68.2 90.9 61 177.3 58.3 57 57.2 57.2 220.2 48.8 60.5 60.7 55.1 80.7 60.1 93.9 288.2 74.3 53.6 53.1 69.6 57.9 55.5 94.6 163.8 536.7 50.4 55.7 50.1 281.1 330 125.4 62.7 55 67.2 67.9 60 60.6 59.8 61.2 54 57.9 50.2 57.1 55.8 57.8 49 296.7 53.2 57.4 49.2 56.4 51.9 74.5 61.6 62.5 70.3 52.6 689.7 100.6 56.1 61.6 57.9 50.5 99.2 59 73.6 78 57.4 69.1 75.7 55.3 69.4 49.3 64.6 64.3 59 68 87.8 50.8 64.2 115.4 61.3 76.7 61.7 58.4 51.6 75.1 64.8 55.9 59.3 58 98.2 53.5 58.2 66.7 177.4 57.4 195.7 129.5 61.4 102 272.1 86.7 57.2 60.1 57.8 166.1 52.4 55.6 52.2 54.5 63.1 55.7 66.1 55.7 69.3 55.1 51.2 77.9 124.8 63.5 191 142.8 55.1 58 67.5 56.6 52.5 54.3 58.8 52.2 92.5 55.9 55.1 61 59 66.5 127.9 55.4 57.8 56.4 53.6 62.3 70.9 47.3 163.4 69.3 56.8 56.5 1022.8 81.7 59.4 71.5 54.6 59.1 73.4 68.1 60.5 61.3 62.2 60.4 56.9 59.4 78.8 59.1 54.5 72.5 139.7 66 61.5 63.6 55.9 61.8 77 53.2 62.6 66 55.1 50.6 61.8 54.3 56.4 55.4 174.7 65.9 82.9 1657.8 63 58.9 58.6 3242.1 739.5 60.3 55.5 385.8 55.8 58.8 64.2 62.5 56.9 373.7 60.7 5153.4 53.3 65.7 140 2323.3 74.2 52.8 151 61.7 62.2 58.7 50.9 63.4 65.2 106.7 58.1 61.8 57.4 57.2 59.7 56.2 103.9 56.6 55.5 55.8 53.9 80.9 59.9 221.9 63 70.3 61.6 59.5 62.8 22543.9 55.2 51.7 148 66.9 208.3 162.8 73.1 58.8 54.1 58.2 58.7 52 54 52 56.5 53.9 84.7 55.5 52.4 55.7 58.6 63.3 58.4 53.9 57.1 59 66.9 49.2 68.1 315.7 131.8 168.4 74 60.4 83.4 84.6 66.2 48.1 56.8 58.2 246 164.9 93.3 64.6 61.2 49.9 728.5 59.2 54.5 53.4 237.1 51.1 51.5 55.8 51.2 50.7 56.5 59.3 143.7 59.1 56.7 59.5 91.7 759.4 85.4 91.2 52.8 52.7 171.1 65.9 61.7 636.2 63.6 78.5 79 73.1 52.6 50.9 55.3 471.9 75.2 615 61.4 81.7 52.7 50.4 66.9 179.4 59.9 56 55.8 125.6 84.5 55 66.6 140.2 127.7 64.9 58.4 118 60.4 78.5 61.7 52.1 56.8 52.9 52.6 59.3 48.6 71.1 62.2 65.2 51.8 117.2 687.5 84.7 54.3 174.1 54.6 89.2 56.3 57.2 55.3 55 396.8 53.4 55.6 48.4 53.5 69.5 142.5 61.4 57.5 53.3 56.8 51.8 60.3 88.7 115 61.6 114.4 69.8 70.6 60.9 55.9 58.4 51.4 54.3 58.3 54.1 53.1 66.4 77.6 60.3 66.7 64.3 50.8 57.4 58.2 81.5 56 77.2 92.2 58.7 57.6 61.6 59.6 46.7 156.9 114.2 55.6 56.6 55.4 57.7 69.5 77.1 59.5 56.8 63.6 50.4 186.5 66.9 50.5 53.3 59.9 47.7 55.5 67.5 60.9 228.1 58.9 60 67.8 73.1 329.3 63.4 323.3 233.2 67.3 206.7 50.7 638.5 71.7 932.9 92.1 92.1 318.5 164.3 57.2 60.9 287.3 56.5 153.8 68.4 200.4 55.2 78.7 69.4 59.1 61.8 62.5 119.7 1726.3 61.2 1080.7 1214.4 61 207 1290.9 3944 1166.7 125.9 53.7 54.7 61.5 57 52.7 155.6 56.4 110 352.6 63.4 75.5 62.2 66.4 107.1 70.2 64.3 144.5 93.5 58.6 56.7 127.9 61.5 50 93.1 53.9 606.9 59.6 77.5 56.8 61.1 57.2 97.3 55.1 85.8 57.8 52.6 54.8 746.6 243.5 146.4 62.6 250.6 188.4 145.4 78.5 57.9 4528.8 6310.3 54.7 56 49.2 64.2 69.6 101.8 57.5 47 69.2 55.8 56.9 54.4 99.8 49.5 104.1 68.1 70.1 122.4 157.3 363.1 134.2 133.6 65.6 667.1 58.3 57 63.5 175.8 97.1 57.6 64 2185.2 55.7 66.2 58.1 59.4 71.4 62.3 325.6 56.2 72.7 60 339.7 738.9 56.6 58.9 61.9 76.8 58.2 183.4 50.6 56.4 51.3 172.9 54.1 62.8 55.4 55.7 79.8 222.7 448 55.4 58.4 187.1 163.4 85.6 66.1 58.4 56.8 55.9 292.6 97.8 174.9 79 278.2 93.7 76.9 63.6 61.1 66.9 58.2 62 53.1 53.7 54.2 53.3 55.1 64.6 53.9 74.7 58.5 50.4 57.2 67.3 69.8 61.1 54.4 57.4 62.4 57.7 73.7 64.4 48.7 56.1 53.8 51.8 49.4 54.9 55 49.8 62.2 53.1 52.3 58.7 56.7 67.8 49.3 52.9 71.8 55.4 57.1 58.5 57.6 49 256 104.6 53.3 53.7 59.8 63.6 90.3 67.6 75.8 67.3 53.7 93.6 84.8 149.1 58.3 52.1 63.2 54 55.5 311.3 106.5 53.7 56.3 109 77.9 54.8 921.6 246.3 54.4 53.4 57.5 64 67 105.1 60.9 63.1 56.8 66.7 65.5 339.2 101.6 149.1 54.8 153.6 226.6 150.4 233.5 269.2 102.3 52 56.3 56.5 50.5 51 50 88.2 53.6 83.7 73.1 55.8 54.7 52.1 53.2 392.2 305.6 70.8 223.3 55.4 53.3 53.3 61.8 201.7 120.6 659.6 105.5 1174.4 63.4 142.3 112.4 106.2 61.6 59.2 89.2 490.6 58.9 302.1 74.8 60.2 109.3 62.5 65.3 160.7 68.4 181.3 322 98.6 80.1 224.9 61.4 169.4 59.9 61.1 61.4 87.9 134.3 58.7 68.3 54.4 53.2 565.9 153.1 932.4 60.6 56.2 199.9 155 52.9 56.2 59.4 54.3 85.9 66.4 66.8 49.5 62.1 57.9 430.3 527.8 279.6 53.7 66.9 63.6 54.5 60.3 59.6 51.5 77 61.1 85.7 86.8 91.5 792.4 360.1 66.8 59 75.7 64 132.5 61.5 57.3 56.2 58.3 52.9 52.5 60 55.1 319.4 111.4 58.5 70.4 53.7 95.3 59.6 101.2 1555.8 72.9 87.3 70.6 525.6 408.7 94.5 54.7 55.2 61.3 59.2 63.8 805.6 275.8 69.3 100.6 90.7 50.6 63.1 66 692.6 350.4 76.4 91.9 233 53.4 60.6 744 480.6 87.6 60.6 88.9 70 361.1 105 55.5 149.2 70 57.9 54.3 57.1 46 58.3 61.9 54.3 61.9 58.6 57.4 50.1 51.4 62.6 61.7 57.2 46.1 55.2 47.1 68.7 68.7 58.6 48.1 1391.1 57.7 56.6 61.7 901 84.1 53.1 49.8 50.9 54.6 50.8 54.1 49.5 70.7 242.5 70.3 118.5 60.5 80.6 136.2 69.6 72.1 61.9 141.9 65.7 49 54.6 61.8 57.9 54 107.3 58.5 59.6 56.3 61.8 591.7 53.4 71.2 69.3 57.5 71.2 53.6 106.3 208.8 53.7 54.8 64.2 70.1 67.5 52.6 509.6 53.5 135.8 62.6 704.3 377.7 2186.6 376.8 297.7 75.6 59 123.6 50.8 51.6 54.6 56.7 48.3 56.7 64.9 61 69.4 128 64.2 109.6 56 63.1 92.3 78.3 59.4 54 759 204 50.2 63.2 72.9 99.4 475.7 276.3 76.5 69.4 86 154 206.5 52.4 361.4 51.9 54.3 54 64.7 391.4 147.4 73.7 82.2 594.1 80.6 56.9 88.1 56.2 80.2 56.8 108.8 55.2 61.4 67 60 506.1 61.8 1342.9 56.8 57.1 65.4 55.7 52.1 65.1 57.4 58.3 51 52.9 97 63.3 61.7 114.4 187.3 69.1 70.2 57.6 152.1 65.5 66.8 51.7 261.5 67.4 152.5 50.9 65.3 57.6 72.4 112.7 115.9 648.8 591.4 163.9 161.1 184.8 59.4 90.7 292.3 107.3 68.9 56.4 99.1 109.5 451 100.8 172.8 240.5 58.2 422.6 107.6 127.4 68.8 76 77.8 149 187.7 100.2 62.7 54.1 107.7 57 73.4 73.8 132.7 91.1 84.2 59.2 48.7 57.7 65.1 69.2 53.9 45.2 58.2 59.4 67.4 57.2 58.6 56.8 122.5 69.8 55.3 58.6 117.1 64.5 56.1 58.4 48.6 59.3 487.3 54.9 74.3 66.4 80.6 58.8 58.2 52.7 55.8 59 51.5 239.7 172.4 61.7 50.9 271.6 148.4 49.7 70.9 79.7 68.7 66.1 56.8 92.3 135.4 272 73.5 65.2 169.8 97 51.7 79.1 57.9 61.4 98.4 54.4 66.8 60.6 149.1 51.2 76.2 62.2 56.9 49.6 64.3 65 57.4 99.8 236.6 139.4 63.9 71.7 52.9 56.1 155.5 200.1 987.6 58.1 65.6 143.7 54.2 51 351.2 92 58.6 85.7 91.4 62.4 77.8 64.4 79.8 57.5 1422.5 110.3 102 57.1 55.5 66.8 81.9 60.7 53.9 132.4 58.9 63.1 57.5 84.4 63.3 173 103.5 97.8 63.1 93.6 60.8 64.7 57.8 62.3 157.2 152.4 92.6 54.6 58.6 660.2 70.5 55.2 50.7 62 60.6 71.2 55.5 51.4 74.6 60.1 50.2 100.5 61.6 55.3 60.7 55.1 60.9 65.9 143.1 50.5 61.5 101.5 56.8 1355.7 66.4 60.4 49.7 77.3 187.7 66.7 58.6 78.1 68.5 183.4 311.6 402.8 52.5 54.6 70.8 112.8 56.2 135.3 191.1 66.5 491.5 59.2 142.5 85 65.5 54.8 312.9 87 58.4 327 53.1 66.3 81.5 1040.4 57.5 198 54.7 52.5 930.6 145 70 68 61.3 53.7 59.1 47.2 57.8 92.8 54.4 47.2 67.9 53.6 113.2 66.3 159.6 56.1 50.5 52.9 52.1 61 136.9 58.4 151.9 55.8 235.9 55.3 243 57.9 430.2 1735.8 393.5 5124.6 183.8 61.9 67.1 53.9 47.8 61.2 60.7 53.1 55.2 326.4 56.5 416.3 105.5 105 65.1 75.7 111.1 57.7 57.2 67.7 57 56.6 50.1 88.2 188.9 119.6 79.6 311 62.3 85 54.6 77.7 91.4 62.9 60.9 72.2 404.9 54.9 55.3 53.5 91 117.4 59.2 147.7 58.9 53.7 59.6 83.4 53.9 102.2 62.8 72.6 134.5 54.3 62 52.6 553.8 49 67.2 53 504.1 58.2 53.7 62.7 55.6 54.3 54.7 60.6 75.9 51 58.7 56 61.6 59.9 79.7 51.6 57.2 57.2 61 55.8 56.5 57.6 3649.4 53.7 50.8 63.9 59.4 69.5 57.2 53.8 52.2 406.7 388 78.7 60.7 53.7 53.1 53.9 1672.4 55.7 63.9 274 170.9 63.3 62 924.6 53.7 63.2 326.4 57.3 51.5 57 51.5 60.2 93.3 59.4 53.4 59 63.3 58.1 60.2 57.7 65.8 58.1 52.4 100.5 68.4 146 115.1 51.6 105.2 65.4 61.8 56.2 177.6 50.5 127.2 108.2 52.4 56.4 68.3 53.9 62 198.3 61.4 55.2 319.5 57.6 128.3 115.6 209.7 65.1 56.6 54.8 80.2 128.7 61.2 86.9 58 60.6 57.8 134.6 59.1 180.7 70.6 85.7 88.4 1062 55.1 54 48.4 70.2 58.3 59.5 572.4 54.4 57.6 189.2 111.8 71.5 222 79.3 62 65.3 293.3 62 99.3 77 50.6 63.2 56.2 57.1 54.7 57.6 55.6 59 68.1 65.9 68.5 56.4 482.4 340.9 62.9 60 60.4 61.6 52 52.5 59.4 61.8 2634.5 70.6 53.8 50.1 74.1 196.7 52.1 260.3 153 69.7 264.3 81.7 96.2 214.4 144.2 145.8 54.6 120.7 111.1 226.9 165.5 182.9 87.1 177.4 477.3 114.7 306.8 147 116.3 49.6 150.1 76.6 93.7 158.5 713.6 254 102.2 86.8 60.8 267.2 510.9 119.4 66.9 101.5 54.7 75.3 72.7 76.6 246.1 73.3 56.8 378.2 135.3 100.7 142.5 73.2 170.4 50.2 59.4 67.4 108 71.3 298.2 158.8 112.4 207.5 350.2 160 164.4 193.7 108 261 391.6 177.4 53 72.4 62.3 224 128.9 163.2 126.2 213.2 154.5 61.1 160.2 193.5 124.3 209.7 111 468.6 92.1 162.5 179.2 221.6 62.7 200 132.7 127 83.6 69.7 79.7 71.8 145 752.3 137.9 229.2 109.1 129.8 58.1 69.1 95.4 104.5 66.7 67.7 54.3 54.5 52.7 57 54 90.8 70.7 59.9 64 71.6 113.2 55.2 59.4 48.9 638.4 419.4 55.9 413 56.3 54.6 57.2 52.7 55.6 83.3 61.1 65.7 65.5 59.4 60.7 70.1 130.5 64.7 57.2 78.7 112.7 101.3 57.7 54.5 100.7 246.7 59.3 75.9 55.5 51.4 55.9 56.2 2927.8 55.9 61.1 216.9 661.3 63.7 68.9 57.5 49.5 102.2 101.4 58.3 61.1 74.9 58.8 585.6 60.4 85.7 366.4 58.5 63.7 62.4 51.2 52.1 319 747.8 58 46.5 158.1 192.5 74.1 92.1 65.1 1566.4 63.6 69.6 60 85.2 102.5 69.4 59.3 53.5 306.2 70.4 83.5 65 61.5 71.4 70.6 70.7 106.6 167.6 371.6 77.4 116.6 53.5 138.7 61.7 57.6 59.1 87.9 55.5 108.4 315.9 91.5 586.6 107 198.6 67.1 58.8 90.3 448.3 68.1 94.9 81.4 154.9 62.8 50 51.3 58 114 57.2 56 58.6 158.1 87.5 63.6 175.9 612.6 183.6 61.6 92.8 65.5 58.8 65.7 89 183.3 59.4 46 56.8 56.1 61.1 53.3 52 56.6 129.5 398.5 66 59.6 51.5 77.3 56.4 61.2 68.8 68 67.1 52.3 55.6 58.7 59.1 62.2 64.9 59.2 51.9 72.1 53.3 62 604.4 60.4 62.6 63.7 49.6 64.8 152.7 51.2 53.6 61.1 71.8 182.6 80.2 72.4 141 51.8 77.8 57 56.8 142.5 60.7 93.3 70 197 1176.3 1359.2 1035.3 1223.2 124.9 872.1 79 56.8 68.5 82.2 62.9 74.8 76.5 60.3 52.2 54.8 54 76.5 2311.5 57.1 104.1 64.6 55.2 47.4 52.2 59.4 53.2 59 175.7 81.9 48.6 338.1 76.8 71.8 311.2 58.2 57.2 58.2 67 56.2 59.7 58.9 65.9 819.7 65.4 57.4 60.8 63.2 57.7 57.5 59.8 58.8 54.4 50.7 55.6 57.5 68.2 56.9 50.9 98.7 76.1 68.6 60.5 56.9 54.5 2186.9 2131.1 62.3 49.5 4470.8 61.8 54.9 950.1 73.8 108.5 82.8 7872 7207.2 135.4 64.2 55.7 93.4 52.2 317.7 70.6 61.6 50 50.4 52 60.9 75.3 61.1 50.9 56 58.2 50 52.2 70.5 64.1 85.1 63.2 63.9 64.5 48.6 72.9 60.4 60.9 610 846.7 53.5 111.1 57.4 62.3 64.7 55.7 66 70.1 164.9 338.8 64 52.8 59 49.1 56.7 97 117.7 62.5 57.8 60.6 56.3 55.2 59.2 55.8 322.6 46.8 55.1 51.8 434 82.9 1034.1 60.9 51.6 58.6 56 63 66.8 71.6 80.1 54.7 75.3 73.2 70.6 349.8 408.8 80.5 126 68 73.1 65.2 4697.9 1272.6 58.5 54.5 73.7 146.1 554.6 170.5 56.5 119.6 58.2 82.9 1252.3 88.7 190.8 56.1 70.7 83 55.7 61.2 399.3 274 55.9 50.7 56.1 54.5 60.5 51.9 82.1 214.2 58.7 56.7 56.8 76.6 60.6 861.7 58.4 97.7 138.5 60.7 64.8 61.6 439.6 110.5 208.8 921.6 791.3 132.7 70.9 65.1 91.9 53.8 67.4 60.5 160.7 69.2 101 49.6 70.6 208.1 64.9 57.4 62.4 92 82.2 55.6 406.6 55.5 148.2 135.9 59.8 107.7 61.7 54.6 69.5 101.3 54.3 53.8 50.8 380.2 68.8 66 146.4 101.4 52.5 1352.3 102.3 57.8 52.6 63.2 62.8 60.3 61.5 67.5 52.9 59.6 55.3 241.5 152.6 56.3 52.6 59.1 103.5 52.2 81.9 140 87.2 56.1 55.3 60.7 103.2 57.7 63.3 97.2 100.1 62.7 91.1 64.3 79.8 80.8 68.8 516.1 99.2 1297.9 293.1 156 734.8 142 58.8 231.6 54.6 51.2 284.9 55.5 53.1 43.7 54.8 69.2 430.2 85.1 606 86.1 61.5 55.2 72.3 262.3 4696.8 198.3 148.6 162 78.6 140.8 259.1 58.8 66.9 58.5 230.4 57.7 54.5 771.8 57.3 1721.9 1500.2 136.9 75.1 67 58.5 58.4 53.8 182.9 60.1 98.1 175.8 77.8 55.3 62.3 66.4 60.1 117.7 312.9 57.2 53.2 969.8 71.5 119.8 589.5 502 793.7 1541.9 406.1 58.4 50.7 332.9 422.1 245.2 184.8 72 107.4 74.8 73.6 1394.2 55.9 389.1 1236.9 777.1 162.8 179.1 52.7 56.3 577.1 730.3 410.5 528.5 1979.5 114.6 85.1 534.2 118.9 303.6 1129.8 754.3 440.7 397.1 71.8 58.2 60.7 47.3 58.7 56.2 127.7 59.3 193.5 784.6 51.1 63.6 59.6 55.2 66.4 69.7 296.7 106.6 57.3 67.3 64.5 59.3 62.2 58.5 66.2 66.8 79.3 53.4 51.7 60.3 55.9 59.4 52 58 56.7 50 61.3 57.4 53.4 77.3 53.7 54.5 148.5 65.5 289.8 413.1 92.7 61.7 93.8 48.2 58.5 62.3 63.8 51.6 50.8 59.4 154.1 56.1 64.9 53.1 71.1 67.3 98 53 55.7 58.5 55.2 60.1 61.5 55.3 92.4 85.3 52.9 53.2 70.2 54 57.5 58.3 94.1 209.9 107.9 58.1 53.6 58.1 54.4 58.4 58.9 85 80.1 59.1 150.4 56.7 125.8 79.1 81.6 4602 157.3 173.9 66.3 65.8 62.6 60.7 56.3 57.9 106.5 124.3 1585.3 143.9 118.8 48.4 4355.7 125 65.3 72.5 78.7 59.2 62.5 67.8 615.9 66 58 1020.7 82.6 99 94.9 77.2 67.3 67 66.9 274 66.8 78.2 79.6 101.3 54.7 66.8 57 69.6 88 238.8 117.8 364.1 71.1 63.4 55.5 65.7 60.6 60.2 71.9 54 91.5 81.8 240.5 219.8 718.1 163.1 91.4 59.8 53.4 76.8 85.6 58 64.5 197.5 91.5 86.8 184.1 54.6 140.6 2459.1 2742.2 56.8 135.3 160.4 77.2 64.5 328.4 55.7 62.4 76.3 57.9 53.9 66.8 241.4 115.5 60.4 50.2 59.7 372.5 70.9 101.3 58 53.8 65.3 49.5 50.1 56.7 62.3 52.2 6427.5 72.7 61.3 58.4 146.2 54.1 99 434.6 54.1 50.4 54.3 54.2 59.5 56.6 59.8 50.5 54 74.7 59.3 78.9 55.5 57.8 64.2 61.7 58.4 63.7 48.4 52.9 50.4 48.5 53.7 56.6 80.8 98 64.6 121.4 67.4 55.3 930.4 204.4 55.6 60.1 78.8 198.4 208.9 69.7 61.2 73.4 64.6 60.6 52.7 55.2 52.9 213.6 119.2 74.3 51.4 56.5 55.2 256.3 57.2 64.3 69 56.5 70.1 129 517.5 493.6 214.4 97.3 56.4 62.8 159.2 65.8 60.1 54.5 57.8 68.8 68.8 193 57.5 156.9 113 68.9 50.2 87.2 48.3 53.8 98.8 55.9 82.7 57.5 59.2 87.7 52.4 67 65.3 62 95.4 139.6 328.9 62.4 60.3 69.8 147 62.3 57.3 53.8 66.8 757.9 59 141 74.1 96.5 64.9 60.9 99.9 97 60.1 60.5 1074.9 101.7 1865.8 140.1 346.8 54 62.6 295 74.8 369.1 81.5 55.9 58.7 63.4 56.4 54.9 55.3 1270.1 53.4 736.5 58.8 114.2 49.4 80.2 52.9 68 56.6 55.7 52.3 61.9 55.7 56.9 60.2 56.3 59.4 60.8 88.2 63.4 51.1 66.3 344.7 145.8 218.2 52.9 63.1 55.2 51.2 54.2 57.9 125.5 49.2 58.7 152 59.5 2889.1 59.4 520 222.7 63 58.8 56.2 56.2 57.3 56.6 56.3 59.7 72.7 66.9 68.5 52.4 58.5 118.6 428.2 268.3 210.4 63 152.5 60.7 62.1 58.2 57.9 63 62 57.2 55.5 166.8 77.8 60 326.1 54.1 54.9 55.1 56 53.8 50.3 57.5 56.6 55.3 57.6 64.7 54.5 65.1 163.3 69.3 52.6 106.5 107.4 455.6 92 56.2 55 60.4 54.3 59.8 52.8 56.6 66.5 105.9 84.8 77.6 107.1 78.4 55.4 53.4 57.5 68.6 48.1 78.4 65.9 78 104.9 91 67.2 65 55.7 53.1 58 55.6 53.4 54.5 56.5 56 54.1 57.7 56.9 56.6 61.3 51.7 57.4 52.3 56.8 50.4 107 124 49.5 55.9 803.4 60.6 61.3 61.9 54.2 59.3 56.8 53.1 55.3 60.6 54.6 497.5 107.6 72.2 88.2 107.2 59.3 62.8 52.7 57.4 52.1 52.1 55 60.6 74.7 47 51.8 52.1 57.7 58 67.5 54.2 54.4 55.5 285.1 59.3 83.8 168.9 130.2 73.7 123.1 389.4 294.7 292.6 66.2 73.8 330 288.4 332.3 75.3 208.7 253.4 74.1 128.5 240.8 81.3 94.7 64.8 109.9 78 57.5 89.9 78.8 411 58.1 53.7 55.1 405.2 417.7 98.6 87.4 57.7 114.1 69.9 63.4 67.6 118.7 157.3 67 59 86 53.6 57.2 50.7 72.3 62.5 69.6 48.4 52.3 58 64.4 53.5 75.9 58.6 66.9 54.3 53.6 60 52.4 59.3 55.4 58.7 56.9 65 57.6 62.9 63.8 103.9 513.3 60.9 662.3 236.4 83.5 3842.8 71 66.3 892.3 50.8 55.5 62.7 146.5 65.7 362.3 61.8 55.6 49.7 60.2 164.3 102.5 224 60.8 176.2 58.9 119.8 200.5 53.3 64.1 159.2 263.6 56.9 292.3 60.1 51.7 67.4 62.8 59.6 63.4 115.7 58.5 55 56.3 52.9 64.2 56.1 225.7 110.8 222.6 78.8 431.9 745.8 59.1 100.5 152 54.5 119 126.5 94.9 218.3 188 54.1 57.2 1293.7 71.1 56.6 164.4 327.1 119.6 55.3 67.2 79.6 59.9 69.8 421.2 53.7 200 210.1 180.9 84.7 71.4 62.7 59.5 71.9 129.4 157.3 61.6 58.3 80.4 59.8 81.9 55.8 161.3 58.1 521.3 517 60 51.1 60.6 60.6 56.7 58.6 65.7 60.6 58 56.9 62.8 51.6 56.3 283.7 53.6 67.7 209.8 46.3 122.3 237.4 119.2 76.8 53.1 87.2 215.7 99.2 164.1 24844.8 65.2 183.6 214.6 134.8 56.9 61.3 56.2 56.4 51.4 277.5 85.2 334.7 55.1 59 52.3 73.7 64.7 56.3 696.3 57.3 68.6 59.9 141.1 60.4 53.9 62 65.1 61.3 56.5 56.5 52.5 70 57.8 53.6 91 74.7 57.2 210.4 55.8 48.8 206.7 70.5 359 113 89.9 71.4 90.7 57.6 50.9 57.7 648.3 184 54.6 61.3 56.8 52.7 56.7 67.2 75.2 57.7 55 48.9 61.7 63.5 54.2 64.9 55.9 191.8 89.3 68.5 57.6 134.2 62.9 60.7 49.2 59.3 52.7 55.4 65.5 54.2 51.8 56.2 59.1 80.5 54 71.1 57 63.7 55.8 60.7 52.1 65.9 96.6 52.7 53.5 57.5 92.7 68.9 63.1 58.9 54.8 68.5 67.9 67.8 239.7 71 48.5 70.5 55.4 64.1 50.5 47.2 52.8 57.1 162.2 51.3 52 51.6 50.3 58.4 55.3 63 54.3 58.1 53.9 61.5 57.7 58.6 55.2 59.4 53.6 50.1 58.3 51.1 56.7 56.5 59.6 66 68.8 57.4 56.5 54.4 51.7 58 60.3 59.5 62.3 54.4 50 59.1 70.1 53.5 54.6 50.7 66.2 54.4 52.2 59.3 59.1 52.1 55.1 66.3 61.3 62.9 52.2 54.6 58.5 53 59.2 62.1 60.2 49.8 55.7 55.9 56.6 59.1 53.1 53.7 53.6 62.7 57 55.5 58.3 63.4 54.2 61.2 53 53.1 55.1 53.5 55.5 55.7 68.1 57.9 57.5 54.5 50.9 54.7 57.3 62.9 51.9 62.3 55.7 59.6 59.8 59 52.4 56.4 62.1 56.4 74.5 58.9 49.4 59.5 64.6 56.8 59 70.4 57.5 73.3 58.7 59.3 58.2 56.8 64.3 49.1 82.2 59.8 52 57.9 58.7 58.7 49.9 62.6 65.7 53.7 52.8 74.6 52.9 54.1 54.1 60 54.8 56.2 49.5 67.1 56.4 52 57.7 58.1 58.2 56.4 53.7 49.4 53.7 52 51.9 61.3 71.4 55.1 51.3 55.2 62.3 58.4 52.8 53.8 55.7 64.7 55.5 62.4 47 245.8 85.5 55.3 61.8 63 61 50.6 59.6 56.8 47.1 52.5 55.6 73.8 61.1 53.5 61.4 60.6 57.4 63.3 55 67.8 50.2 58.4 56.5 60 69.4 61.8 59 64.6 57 70.2 56.3 57.2 57.9 51.6 62.5 56.1 54.8 57.9 57.5 52 59.4 56.5 54.5 57.4 63 55.3 52.4 63.9 55 56.4 55.5 55 53.5 60.4 53.3 58.8 54.2 59.3 59.9 51.5 53.8 55.8 57 56.6 51.6 60.8 59.2 57.6 57.9 55 58.8 66.6 50.2 55 56 50.8 52.2 51.7 52 59.7 55 51.9 65.8 68 57.4 56.5 58.4 56.6 56.9 60.5 55.8 58.4 52.9 79.2 64.1 52.7 56.9 63.3 56.2 61.9 59.6 52 56.3 66.3 62 54.6 54.6 57.9 74.2 51.7 56.8 55.2 62.9 56.1 52.4 51.9 53.8 64.4 55.3 51.3 52.5 49.8 57.5 58.8 56.6 57.1 56 60.3 55.7 49.1 69.9 63.7 48.4 67.7 58.8 61.9 64.3 61.8 59 54.5 61 59.7 57.4 52.1 55 50.5 54.6 52.4 48.7 57.3 61.5 57.3 54.1 56.6 70.5 52.3 60.8 53.9 64.3 58.8 55.7 54.7 59.6 50.3 57.1 56.2 52 64.3 61.5 55.6 57 53.1 54.4 56.3 54.5 58.2 53.5 59.3 56.1 55.6 59.3 50.7 50.3 60.7 47.3 52.7 57.9 50.9 51.1 51 58 52.5 58.2 55.7 54.4 50.9 54.8 59.9 54.1 65.8 52.2 55.5 56.8 64.6 52.5 71.7 52.2 58.6 58.3 58 52.9 53.4 64.6 51.3 59.2 59.2 56 57.9 56.2 54.7 59.3 56.8 56.8 60.9 57.8 56.9 54.3 55.1 48.8 64 59.9 58.7 59.1 61.3 56.5 56.4 51.4 52.7 51.5 66.5 52.2 55.5 55.3 60.4 60.8 48.9 54.8 54.7 61.3 55 54.8 59.9 49.1 58.4 55.7 52.4 56.2 55.5 59.5 50 53.8 358.4 100.5 86.3 131.9 55.7 110 89.1 62 138.7 53.8 52.7 58.7 197.2 53.7 181.6 56.5 65.1 155.2 101 53.7 471.5 246.6 77.2 67.3 70.6 66.8 108.9 60.1 281.5 70.4 77.8 177.8 222.6 112.9 52 148 60.8 152.5 82.1 72.2 325.2 63.7 58.1 170.7 60.8 61.6 69.4 54.8 87.7 52.3 50.2 56.3 58.7 56.6 51.3 206.2 59.1 1756.5 53.7 53 50.9 59.3 63.1 48.2 49.7 66.3 57.8 52.6 62.1 50.9 54.9 60.5 69.9 62.1 108.7 117.4 52.8 72.1 65.9 62.3 92.6 55.8 58.2 87.5 61.5 82 63.5 57 58.6 60.4 56.6 65.7 63.1 59.4 54.6 51 127.1 58.2 54.5 58.3 599.2 75.9 70.1 77.5 51.8 126 64.3 295 60 72.1 200 176.6 59.4 53.7 58.8 86.5 55.7 55.5 149.2 71.7 57 58.2 56.5 100.8 65.3 190.7 57.3 1836.2 90 53.6 48.9 60.4 49.2 66.5 73.2 61.1 60.6 106.7 65.5 59.9 58.6 625.9 53.8 72.6 55.6 54.9 51.2 60.8 891.5 70.6 211.2 82.2 64.6 252.7 61.8 97.6 146.4 4418.8 55.1 54.1 61.1 1194.2 50 51.3 60.1 480.3 60.1 57.3 56.2 255.1 77.1 84.1 58.3 66 59.9 61.1 940.8 61.2 51.4 56.8 303.2 207 54.3 362.7 69 134.5 103.8 52.4 59.9 52.2 56.4 56.9 60.7 50.9 56.2 61.2 57.1 221.8 56.6 252.3 92.9 373.9 55.8 61.8 66.6 436.8 54.9 111.4 313.1 251.5 62.7 56.5 59 86.7 60.4 59.6 84.6 65.3 54 58.8 61.4 50.3 51.5 52.9 60.9 258.6 52.6 95.2 314.4 60.9 55 50.1 317.7 160.8 54.4 67.2 130.3 58.9 232.4 66.5 77.3 109.3 60.3 129 188.4 302.5 50.8 267.5 53.3 72.8 56.3 51.6 57.8 344.5 57.8 62.5 110.2 55.5 54.5 63.7 69.6 132.5 238.7 54.5 58.8 62.7 68.6 96.1 94 50.6 56.7 53.2 55.1 56.8 275.1 281.3 85.9 284.5 67.2 141.6 90.6 268.4 152.3 75 328 297.2 68.2 106.1 68.2 65.6 92.5 757.2 63.3 83.8 62.5 160.2 82 376.1 189.6 56.9 826.1 57.1 103.9 155.6 60.4 53.5 290.4 59 60.5 55.5 59.9 65.8 62.9 52.5 58.7 52.9 52.1 57.4 57.7 64 55.7 57.8 130.3 61.6 55 50.9 65.8 113.2 54.8 54.3 55.3 60.5 67.8 57.8 61.9 69.6 66.1 89.1 78 159.5 94.4 103.1 56.5 51.8 55.5 63.1 52.4 95.5 102.8 2741.1 3040.2 3659.7 61.3 122.9 54.2 55.4 55 103.7 96.1 250.1 60.5 58.5 54.3 58.3 55.9 56.1 61.6 71.9 58.3 57.7 50.2 51.9 54.6 59.2 55 61.8 61 60.4 56.7 63 75.7 53.9 52.6 55.5 53 58 47.6 57.2 56.4 56.9 59.4 55.4 54.4 52.1 56.9 60.3 53.3 59.1 54.7 53.9 53.8 52.9 72.9 62.6 59.4 52.7 68.3 55.2 57.6 51.5 55 51.7 65.4 63 56.3 50.6 57.4 51.5 54.9 55.9 68.6 52.5 50.1 61.9 57.5 54.3 58 57.4 52.9 50.6 51.6 61.5 52.7 62 58.1 52.3 63.1 49.9 59.6 52.3 57.9 59.5 53.7 57.7 53 52 52.1 55.8 58.2 53.9 49.5 52.8 51.1 56.3 52.2 54.3 52.1 58.8 60.8 60.4 56.6 64.8 58.2 91.7 60.2 51 58 56.1 53.1 64.7 60.3 56.5 53.4 56 66.3 118.3 132.6 56.1 66.7 60.1 62.6 61.6 60.7 349.4 161.2 55 51.1 81.2 188 219.8 187.9 369.9 73.4 129.2 57.3 63.6 86.5 331.1 235.9 735.9 57.8 86.3 158 67.5 60.8 55 59.1 57.8 53.3 58.1 62.8 50.3 63.6 141.2 52.4 50.8 57 53.1 372.2 63.9 58.1 55.2 51.7 59.4 70.9 54.3 70.5 60.3 54.9 63.8 84.1 56.1 58.3 63.7 50.5 59.8 54.6 74.3 107.3 52.2 45.8 103.4 311.8 99.6 92.6 138.7 465.7 104.2 55.4 138.8 64.4 113.5 56.1 138.8 51.2 53.3 53.5 58.1 57.7 96.9 56.7 56.5 55 63.2 67.8 57.8 58.2 55.6 93.7 58.8 226.6 73.4 58.5 54.7 58.4 74.2 55.7 57.5 67.3 54.9 52.4 88.2 55.5 55.4 58.5 62.5 63.8 47.5 54.2 128 71.6 61.7 78.1 56.3 60.3 81.4 58.1 56.5 69.6 65.1 55.7 101.6 70.1 58.1 59.4 72.3 56.2 57 70.5 54.5 68.2 71.8 53.4 73.4 60.8 129.6 56.4 62 619.6 74.1 67 57 73.9 62.5 75.7 102.3 72.8 51.1 79.8 63.4 130.6 58.5 207.8 58.4 46.3 53.4 58.3 69.9 58.7 68.2 98.7 72.5 299.1 63.8 67.7 66.4 87.9 139.6 61 180.4 336.4 70.7 153.1 117.5 66.6 87.9 63.9 86.6 62.1 60.1 496.8 183.9 61.3 59 48.7 58.4 54.9 79.7 55.8 59.4 738.7 56.7 55.4 54.9 52.1 53.5 49 52.8 521 158.6 55.7 694.2 105.3 91.4 53.4 103.8 210 58.5 57.2 54.9 57.2 278.5 186 337.2 123.8 199.2 52 55.3 50.7 360.1 65.1 49 136.6 71.7 61.9 65.6 89.7 70.1 56.5 59 59.9 443.8 61.5 61.5 54.1 79.2 93.3 390.6 71.4 292 59.7 53.8 195.9 53 56 133.5 68.8 66.7 130.8 79.5 213.3 65.6 56.9 705 451.8 60.3 55 57.7 61.3 58.4 145.6 271.2 1323.6 229.9 74.5 188.6 2654.4 12575.2 54.4 63.3 54.4 59.4 64.3 55.7 56.5 57.6 64.1 94.6 288.3 51.5 55.1 92.2 89.2 229.3 54.2 179.7 53.6 51.8 56.5 62.3 59.5 55.2 56.8 521 179.3 921.1 53.5 92.8 961.4 52.4 55.6 824.2 540.5 59.1 57 84.9 326.6 92.8 69.6 59.6 62.2 54.9 57.1 65.5 68.1 56.7 57.9 90 88.2 57.9 56 201.3 157.8 520.4 78.2 74.6 200.3 53.1 50.5 228.2 55.6 87.9 243.5 331.4 89.2 289.6 60.2 62.8 67.4 285.2 58.4 67.5 131.8 188.5 108.6 825.2 65.9 66.6 87.9 110.4 54.5 53 79.8 60.1 397.5 76.4 62.1 71.2 175.5 79.6 122.8 106.9 61.4 67.1 163.4 176.5 64.5 142.9 62.9 64.1 137 714.1 62.2 117.3 59.2 422.2 69.6 179.9 69.1 54.4 54 67.4 53.2 56.8 62.1 60 127.1 306.9 72.5 478.6 61.2 58.8 173.4 67.5 135.9 57.6 61 55.2 165 51.5 51.4 67.5 60.1 233.2 44.7 57.4 59.6 52.6 55.9 212.8 50.1 73 53.6 58.9 71.1 86.7 56.6 63.7 56 61.3 79.4 114.3 3994.1 71.5 50.8 151.2 273.7 773.4 52.2 70.9 66.4 71.1 919.6 59.9 54.2 57.7 57.6 372.5 156.8 103.7 65.1 81.7 54.3 80.1 222.1 215.6 98.1 97.6 84.4 68 72 65 108.3 50.5 107.4 109.4 72.8 87.8 58.5 92.3 121 218.1 58.2 179.4 265.8 123.1 123.2 63.3 304.4 142.3 49.7 62.6 65.9 87.6 54.5 57.1 54 59.8 68.9 555.8 1039.4 307.1 52.5 63.6 61.2 76.4 582.7 64.3 70.2 71 394.4 52.4 49.3 59 434.2 273.7 1157.9 199.1 50.8 674.2 71.2 164.7 82.7 92.8 58.9 136.5 74.2 64.1 93.6 73.8 75.3 61.6 179.2 439.1 57.5 62.5 53 134.6 57.9 54 349.1 101.8 137.4 231.1 62.8 777.7 172.6 54.4 161.5 53.8 69.3 52.8 67 55.6 53.3 63.8 58 56.9 52 61.1 62.3 73 95.3 53 335.7 57.9 122.2 84.1 61.7 57 51.2 50.8 54.4 62.8 72.3 58.3 56 58 53.5 47.5 69.3 59.9 77.7 56.7 60.2 52.6 56.6 56.2 58.5 60 52.4 55.2 56.1 75.2 53.9 406.9 104.4 102.4 56.9 54.8 50.9 96.9 201.2 61.4 69 65.4 96.3 59.4 53.6 62.5 54.6 121 54.4 55.5 52.7 122.7 55.4 60.2 53.7 65.6 76.4 54 57.3 63.8 57.1 54 56.5 72.7 52.9 56.3 53.2 82.3 55.1 85.2 56.7 68.3 64.2 52.4 59.5 51.2 1162.8 1176.1 53.8 53.4 55.5 56.3 52.2 109.9 58.6 329.3 48.7 53.4 93.6 273.1 103.4 57.8 69.8 350.2 60.9 73.8 53.7 108.9 52.6 56.6 56.2 56.4 128.9 911.6 52.9 187.4 58.6 454.2 167.6 52.1 50.2 53.7 82.6 57.3 369.1 63.8 64.9 53.2 89 103.5 54.8 60.6 56.5 55.7 54.8 52.8 59.8 2104.2 218.6 457.3 109.3 85.3 57.5 440.2 85 68.5 62.2 65.3 69 110.4 163.4 154.4 268.5 291.7 57.7 67 59.4 62.7 67.9 332.7 77.6 49.1 58.9 58.2 55 55.4 57.7 73.9 52.4 66 65.6 106.9 178 570.4 48.8 81.6 568.5 369.9 50.9 54.8 129.9 51.4 316.7 126.2 84.5 58.2 72.9 65.2 63.1 71.1 442.9 56.9 55 68.7 218.2 56.8 56.2 57.5 267.8 143.8 58.9 61.1 60.6 59.1 70.5 61.3 1353.5 65.4 53.3 77.1 62.9 61.5 64.8 165.3 68.8 56.8 59.4 80.6 52.1 65.6 234.5 51.5 159.5 52.7 57.8 56.2 62.2 56.5 66.7 50.6 65.4 76.6 58.1 116 54 60.5 66.4 75.6 56.7 121.4 52.3 47.4 67.3 66.1 240.1 227.1 58.1 65.1 61.3 63.2 58.2 50.4 60.3 64 73 82.3 149.2 65.1 101.4 81.3 331.3 53.9 59.3 58.1 49.6 66.9 66.2 85.4 55.9 60.2 57.1 155 93.7 65.3 64.4 243.5 55.1 47.1 512.7 187.9 58.9 52 274.6 63.8 62.5 71.4 60.7 55.2 60.4 59.7 56.1 55.6 166.4 81.2 147.6 451.4 121.1 74.5 86 55.8 79.1 128.2 281.4 101.1 68.4 66.3 247.2 90.3 308.2 80.9 92.3 57.6 689.1 496.2 131.2 64.1 53.6 114.7 106 59.2 60.8 58.5 201.3 121 282.4 1729.6 161 79.5 580.8 96.6 132.7 369.3 130 674.8 532.4 208.3 250.6 72.6 134.6 51.6 58.2 61 98.9 75.7 113.4 129.2 91.3 289.8 62.1 52.9 52.2 303.1 122.7 57.8 131.4 126.4 118.6 75.9 81.3 63.4 160 475.5 51.4 59.1 111.8 120.8 75.6 58.8 52.2 86.8 78 54.7 65 138.6 136.2 70.7 47.7 182.2 79.7 59 57.9 62.1 50 63.3 59.4 53.3 61.1 50 129.8 104.1 136.1 58.8 54.6 56 56.7 58.7 60.2 53.8 58.5 54.4 58.2 60.4 57.5 58.8 63.9 49.6 310.6 92.8 49.2 56.7 55 65.2 75.3 56.3 60.7 64.5 55.9 59.4 60.9 54 94.9 79 58.5 62.2 52.4 54 73.2 55.1 93.8 54.3 59.4 53.9 52.2 56.8 65.1 75.9 93.9 78.3 72.3 83.2 67.8 60 56.8 198.5 66 65.7 74.5 53.2 60.5 66.3 51.8 54.3 79.1 181.2 275.2 69.8 60.5 271.4 77.3 57 47.7 50.9 124.1 122.7 109.6 76.3 52 76.7 140.8 73.6 54.9 70.4 67.1 58.1 199.7 57 102 52.1 52 86.8 51 60.5 60.4 113.3 55.5 76.4 163.9 60.1 47.1 72.3 62.8 2330.9 52.9 744.8 65.7 58.1 87 68.2 1036.7 55.4 133.4 142.9 667.8 221.7 60.1 223 511.6 116.3 1257.6 58.4 65.2 80.5 114.9 61.1 95.3 386.4 52.8 63.8 589.7 54.1 54.1 73.6 215.5 58.4 55.6 57.8 82.5 54.8 58.1 53.4 152.8 58.4 59.9 50.2 60.7 54.9 95.4 88.6 156.7 101.4 65.2 55.7 58.6 78.9 169.1 844.8 119.5 49.1 816.3 62.4 61.8 63 301.6 69.1 63.1 62.7 217.2 53 55.2 70.5 54.6 59.7 61.5 76.1 210.9 54.7 60.1 57.6 61 76.1 216.2 105.9 61.8 66 217.5 521 159.2 158.5 314 62.3 64.1 62.2 75.2 105.6 376.5 97.6 63.5 350.6 176.9 468.5 54.5 235.4 165.6 55.5 53.4 56.2 53.9 49.9 61.4 770.3 85 179.9 158 787 55.1 67.3 72.8 205 98.9 54.5 52.8 55.6 212.9 56.7 1313.2 52.1 242.1 58.8 96.2 328 60.6 96.3 63.3 55.6 61.9 46 63.4 54.7 54.1 57.3 59.2 51.2 51.5 65.8 61.8 60 61 59.7 62.8 85 92.3 185.1 1281.9 269.1 75.2 57.6 58.2 135.7 87.8 69.3 56 54.8 58.2 56.7 50 55.9 48.8 55.8 54.7 59.4 83.5 76.4 52.2 165.4 60.6 163.2 59.2 89.5 701.7 472.5 344.9 567.5 233.6 142.3 217.1 1301 643.8 157 96 68.3 49.5 56.7 57.5 62.5 151.4 77.4 158.9 56.2 58 53.3 1089.4 69.3 57.9 56.9 65.8 55.7 521.4 92.7 62 64.4 384.2 92.1 77.2 59.4 60 102.5 151.2 60.3 137.9 71.4 63.3 65 53.1 57.9 63.8 51.6 57.5 66.7 119.3 225.1 113 68.7 56.9 71.4 61.8 610.6 60.9 110.1 58 122.5 53.2 129 91.1 101.8 167.6 2255.1 1219.7 56.3 88.6 65.9 61 620.1 64.7 246.3 271.7 80.5 117.6 69.1 57.5 187.7 57.6 50 179.3 112.9 58.6 201.5 51.8 53 65.3 56.5 85.5 194.4 208.4 94.1 126.1 53.4 54.1 55.7 56.7 64.5 45.6 56.6 51.6 59.9 62.6 65.2 158.2 381.1 66.3 221.9 69.6 344 95.1 142.1 219.9 73.9 79.8 74.1 59.1 112.3 274.1 131.9 57 50.6 92.8 62.3 65.4 59.6 56.1 57.6 53.8 1966.4 52.3 54.1 56.3 52.5 52 62.3 66.8 60.7 358.6 49.7 52.7 66.5 219.3 248.6 233.9 92.2 60.4 69.6 63.1 222.2 61.4 56.4 51.1 58 54.3 84.6 74.4 522.5 84.5 58.6 163.9 66.1 55.1 95.2 80 298.5 153.2 124.6 53.6 72.5 69.1 5620.8 60.3 961 66.5 55.1 87.7 79.5 62.2 58.3 65.8 52.8 71.9 82 62.4 462.2 362.7 88.3 63.1 62.4 60.4 60.9 51.7 84 67.6 74.3 70.3 56 56.7 56.2 54.5 67.6 52.3 64.7 68.6 58.6 58.9 63 59.7 56.6 54.4 62.7 53.7 92 60.5 54.1 66.8 53.8 50.1 60 54.4 88.7 129.3 65.9 55.4 53.3 62.3 57.5 4672 4555 73.3 51.9 62.4 2005.1 78.1 74.1 218.5 54.5 68.1 61.2 60.2 79.1 52 58.1 53.4 65.6 70.7 79.2 119.9 59.3 52.7 57.7 59.2 53.5 53.3 55.1 60.6 66.2 56.4 64.3 50.7 58 50 65.9 87.7 566.8 73.8 94.1 60.8 143.9 120.7 780.4 644.1 189.4 57.8 1056.7 4509.1 438.1 2910.6 945.9 217.8 1349.5 370.5 369.2 233.3 60 1496.9 1489.8 121.6 432.1 1004.3 287.7 309.7 51.6 51.7 56.8 88.7 79 335.4 47.3 112.7 266.1 140.1 50.3 77.6 82.3 117.4 70.8 92.2 81.9 233 81 668.2 886.8 153.6 408.5 342.2 248.8 73.8 3894.3 80.6 813.1 232 240.4 300.8 56.9 791.8 73.6 68.1 478.7 96.3 128.3 62.7 78.3 69.6 66 56.3 73.5 56.5 62.7 274.1 95.9 473 1220.5 2182.8 55.9 141.6 76.7 61.8 71.6 57.7 50.7 59.1 56.2 68 166.1 539.1 80.2 261.5 54.7 71.2 55.5 111.4 73 155.8 62.7 191.8 60.9 61 57.5 50.6 48 49.2 53.5 139.1 58 135.3 248.9 74.1 59.2 52.6 65.2 52.9 75.5 59.1 54.4 68.3 146.8 65 54.3 50.5 75 59.9 52.7 55 53.9 125.5 67.2 165.2 65.1 54.1 56.3 160.3 77.5 755.9 56.8 59.5 3679.7 133.3 104.8 135.2 60.5 63.4 55.4 64 61.4 113.7 134.5 645.1 148.3 132.9 84.2 56.9 50.3 57.1 77 46.3 56.3 78.2 45.9 51 51 82.5 53.8 66.2 57.2 81.9 52.8 160.2 59.1 54.7 59.3 69 2057.6 62.5 155.1 76.6 56.8 55.6 126.6 172.6 109.1 51.4 53 181.6 303.3 86.4 725 55.1 58.5 540.8 719 67.4 82.8 67.8 65.7 65.9 61.3 79.6 56.9 73.9 63.1 71.2 55.9 58.8 52.1 82.9 67.8 69.6 58.8 61.3 48.8 58.7 55.5 59.1 61.8 87.6 138.3 59.7 69.8 84.6 116.4 900.7 342 85.5 79.9 58.3 1419 989.4 256.2 392.7 111.8 53.7 303.2 112.3 52.2 251.8 58.9 68.2 65 64.6 125.8 68 106.9 102.9 73.1 406.5 59.1 58.3 60.3 53 59.4 63.5 57.7 61.9 67.4 54.3 60.2 290.1 64.4 71.8 67.7 172.8 63.8 57.7 60 51.8 49.1 80.3 93.7 101.7 72.5 53.6 230.4 3074.4 67.2 59.3 190.1 52.1 61.8 56.6 122 338.6 58.4 58.1 93.3 119.3 163.2 242.9 50.9 43.7 62.7 54.6 1586.7 54.1 96.8 72.3 62.8 776.8 68.7 53.5 57 47 54.2 58.5 72.9 152.6 60 106 70.3 71.1 65.6 79.5 77.1 56.8 479.5 222.5 56 62.2 110.9 2195.2 82.9 75.3 211.8 75.9 120.1 50.9 62.5 67.3 56.1 57.6 57.7 50.5 88.9 164.1 72.4 107.8 215.6 58.4 54.4 56.8 82 156.2 838.1 518.2 80.1 64.3 61.3 177.4 66.9 58.1 61.9 59.4 70.9 109.1 891.5 57.6 1414.7 456.3 109 51.9 104.9 507 57.6 68.5 572 466 57.2 199.7 70.8 49.3 55.6 56.5 63.1 79.3 344.4 281.7 118.6 51.1 58.7 70.1 512.1 56.5 66 189.3 88.4 222.6 97.6 1285.6 547.2 236.6 58 108.4 77.4 54.5 1722.9 237.2 1033.5 263 289 64.5 53.1 566.8 156.1 50.4 60.3 214 413.6 76.8 89.4 60.5 67.2 76.4 121.2 67.9 60.3 67.4 74.1 138.4 66.4 58.8 119.2 55.6 909.7 60.1 5884.5 65.7 55.6 82 53.9 50.9 91.7 82.5 55 56.5 60 378.9 515.2 87.6 57.3 71.2 58.7 50.8 52.7 70.9 55.2 71.5 72.2 52.5 60.5 55.6 65 64.8 61.8 52.9 66.4 52.9 140 55.9 56.5 295.9 62.7 59.5 55.3 527.4 58.2 197.4 51.5 70 90.6 90 56 69.5 357.6 784.5 257.6 79.3 72 61.1 56.9 95.9 54.1 1389.4 87.7 56.5 338 836.7 48.3 59.5 76.4 73 52.5 62.4 88 124.6 131 173.4 54.2 57.5 64.7 290.2 109 54 62.6 60.3 62.6 310.5 53.1 65.8 56.2 64.9 72.2 120.8 68.8 108.1 64.2 63.3 78.2 72.9 695.5 169.5 56 61.5 729 84.8 60.9 55.5 59.9 54.6 78.8 63.8 66.8 824.1 59.5 79.3 52.4 61.4 56.7 48.8 60.8 63.7 1340.5 213 212.7 57.9 136.9 59.4 78.9 119.7 68.6 62.2 60 51.8 55.2 1529.2 64.1 58.5 56.8 45.9 53.1 59 59.1 60.6 53.9 53.8 78.2 648 838 64.6 100.2 88.9 126.7 61.1 57.4 61.1 64.3 51.8 64.7 55.1 58.9 208.7 452.7 51.9 68.8 56.6 902.7 1904.6 67.9 120.6 66.6 81.3 67.3 1459.4 55.2 56.1 494.9 52.3 232.3 61.3 59.8 57.6 62.7 150.7 55.7 139.9 49.7 52.9 53.5 316 79.6 60.5 55.8 77.6 59 77.9 360.1 289.7 95.9 73.2 56.6 67.7 401.2 53.9 117.2 836 61.6 64.1 53.8 82.2 171.6 717.1 158 68.8 91.5 169.6 63.7 94.3 61.6 926 683.7 909.9 55.2 57 126.3 75 80 79.4 353.7 64.1 56.7 2378.6 1371 395.2 52.1 149.6 223.2 82.9 70.6 61.3 314.8 60 77.6 60.5 53.4 188.5 781.4 239.6 50.3 64.4 53.6 58.5 69.2 206.2 57.3 905.2 62.6 53.5 58.7 50.9 296.3 76.5 48.1 49.2 60.3 55.5 60.4 53.3 51.8 57.1 58.7 58.8 62.5 60.5 57 67.5 156 54.3 58 279 59.2 53.5 61.8 58.1 57 102.5 175 61.1 126.9 56.9 52 82.5 66.1 67.3 67.2 159.9 57.3 477.3 142.4 69.6 63.1 64.4 97.9 87.6 107.1 54.4 60.1 150.9 56.2 185.3 62.6 61.8 159.7 61.9 100.9 371.1 59.3 162 128.3 83.7 63.1 60.9 56 65.8 65 229.2 91.5 57.3 80.1 88.8 58.7 57.1 57.6 80.9 61 55.3 48.1 50.7 87.9 204.6 72.9 54.6 58.4 58.7 54.7 51.7 55.6 58.5 55.3 65.7 55.4 93 222.2 80.1 62.1 53.4 57 49.2 52.8 134.3 60.1 404.9 57.6 68.3 68.4 73.5 121.7 179.9 57.6 398 64.4 91.8 120 544.8 51.2 231.9 53.1 61 56.4 55.9 60.7 118.5 76.4 86.4 90.3 60.4 185.6 238 148.2 59.4 114.4 75 67.7 53.2 89.3 86.7 110.2 81.8 319.6 56.3 58.5 51.6 73.7 68.6 68.3 126.5 57.1 61.6 51.2 54.6 62.4 56.8 49.9 57.6 60.9 292.9 54.7 524.7 62.6 212 135 58.5 64.5 61.3 65.1 55.9 57.9 71.4 61.8 57.6 147 94.8 363.3 56.9 61.5 76.7 60.8 58.3 69.6 84.8 187.9 52.5 376.4 95.5 53.3 56.5 66.5 57.1 59.4 73.9 55.7 52.6 61.9 90.2 57.2 78 55 230.9 613.1 54.3 56.2 58.1 55.9 95.1 66 56.4 56.4 191.4 55 69.5 323.2 556 1016.6 55 55 55.1 60.6 61.3 57.5 58.2 74.6 60.4 61.6 60.8 75.4 55 56.7 49.4 51.2 58.7 55.7 64.6 128.7 125.5 555.1 581.3 68 63 541.6 83.8 489.7 51.4 64.6 65.7 53.8 69 54.9 55.7 72.7 206.1 64.9 53.6 1131.3 81.8 55.6 65.6 104.1 521.7 195.9 56.2 95.8 4356.5 55.1 51.5 49.2 1501.1 111.3 303.9 86.2 251.7 58.6 61 61.1 67.8 63.1 68.6 54.5 55.8 391.1 57.1 97.2 64.6 62.3 55.6 139.5 70.1 359.4 58.6 58.3 55.1 83 73 82.8 69.4 148.9 451.9 307.4 88 97.8 52.1 62.6 87.9 235.8 326.8 262.9 157.6 155.9 72 111.5 55.7 57.3 54.9 88.6 50.6 55.2 56.5 67.9 54.6 54.2 57.1 60.4 90.9 60.5 77.6 68.7 61.4 83.1 57.3 57.5 84.8 60.5 48.4 54 344.7 179.8 89.6 69.8 95.2 574.9 54.2 56.3 51 330.5 92 59.3 108.1 57.7 82.4 8871.9 64.4 74.4 46.2 348.2 138.2 265.9 59.6 58.6 78.4 207.2 424.8 48.4 55.6 59 88.5 163.8 67.8 220.5 71.9 312.7 181.7 75.2 59.5 53.9 60.9 70.6 74.4 174.8 75 505.8 58 83.5 63.7 52.2 64.3 106.5 103.4 80.3 138 248.6 104 92.5 58.2 64 2340.1 98.2 108.9 50.5 50.4 61.5 70.8 108.6 170.1 141.4 286.3 56.6 59.1 56.5 53.2 53 73.7 61.4 915.9 65.1 111.6 55.6 57.5 103.7 121.4 356.6 134.4 52.3 55.2 3228 57.9 86 57.7 53 237.4 53 69.1 294.8 1233.3 91.4 96.7 297.5 52.2 56.3 521.9 68.5 56.3 54.9 72.5 363.1 57.2 59.1 157.2 239.5 206.3 126.4 55.3 59.6 164 240.4 121.1 65.8 55.2 51.4 536.8 66.7 62.7 78.4 101.2 279.5 115.3 206.3 68.5 280.2 81.1 425.4 72 59.2 62 55.4 60.7 55.5 54.2 86.3 52.8 55.6 54.6 74 796.8 194.3 155.8 86.1 58.9 53.6 52.7 383.7 197.5 54.9 54.1 123.7 51.6 60.2 64.4 56.8 59.8 50.5 63.9 54.9 75.2 56 53.1 56.3 57.8 137.3 61.3 86.7 151.3 400.8 178.4 678.1 186.8 55.9 194.1 390.6 75 98.6 111.5 51 52.2 57 67.5 145.7 61.1 63.9 98.5 53 66.8 65.5 242.9 59.4 56.2 271.2 6920.3 91.3 4012.5 3574.5 4403.4 2511.6 51.7 324.4 1348.3 56.6 157.5 214.6 1135.9 1034.9 207.9 446.3 9690.7 16205 15783.1 17178.5 6789.3 203.5 727.4 65.2 86.7 144.4 54.9 61.1 75 2090.4 110.4 79.5 83.7 4682.2 5083.8 113.8 71.1 73.1 78.2 2576.9 5365.4 188.6 75.2 111.8 8379.9 74 72.2 65.5 2874.7 2617.7 61.8 64.2 4335.4 1338.3 74 1379.6 10593.8 11389.2 2194 76.7 77.3 60.4 56 9467.1 680.3 5815.9 76.1 2822.2 70.8 242 219.6 72.6 7039.8 1577.9 97 82.7 59 373.6 2991.7 126.7 4936.1 2055.4 13354.7 1750 69.9 50.4 916.3 66.2 60.2 74.9 92.7 82.9 1361.7 128.8 53.4 56.2 8566.1 11423 13700.2 2937.1 6752.9 3211.3 7412.4 59 635.2 4793.7 755.8 11454.6 597.3 2272.2 1563.5 7466.7 159.7 6307.5 3186.8 173.3 51.9 336.3 8741.2 58.1 2173.1 2694.1 51.8 3386 11891.3 13055.8 391.6 8761.3 832.9 138.8 424.9 416.3 337.3 10473.2 10263.9 7897 288.3 433 369.4 3707.3 2832.1 59.6 88.9 5926.5 1410.4 3355.9 55.7 1042.4 53.4 81.6 56.4 110.9 53.5 87 178.8 465 48.6 55.7 99.7 1043.5 131.9 53.8 73.1 77.8 59.5 65.1 5001.9 5730.8 47.2 61.5 56.3 54.1 139.3 271 159 248.1 91.4 56.5 57.9 602.8 62.1 55.7 77.6 369.6 333.7 304.6 68.4 80.2 267.5 75.7 58.8 59.4 63.9 50.1 315.8 58 53.5 68.4 58.2 245.8 78.2 90.9 262 103.7 53.1 101.1 66.5 61.4 234.2 88.6 66.6 55.5 55.3 47.7 556.5 153.7 60.5 83.2 53.2 52.9 99.2 68.4 55.7 56.6 832.4 70.6 54.6 114.7 55.2 57.1 57.5 76 72.7 55.7 67.6 57.9 68.2 255.2 76.9 76.5 56.5 55.1 60 58.8 59.2 218.1 80.6 152.8 60.3 80.5 57.6 60.9 1026.4 68.4 63.3 833 57.5 74.5 55.8 64 55.8 62.5 60.3 50.1 87.5 110.9 132.8 54.2 145.6 61.7 64.1 61 63.5 64 68.3 158.6 69 58.2 71.3 197 53 62.6 44.5 63.9 63.7 58.4 90.1 1273 54 213.7 61.1 52.6 121.1 141.7 121.4 50.2 220.8 76.5 92.1 65 79.4 46.4 64.9 58.9 1622.9 239.2 60.6 53.1 69.4 1250.7 81.5 126.5 69.7 67.3 60 52.7 3829 1626.7 1918.3 120.6 55.2 57.7 64.7 70.3 61.7 56.5 60.9 59.4 61.8 54.2 3841 5453.1 58.8 3706.3 50.1 65.1 52.3 3717.6 11197.9 51.1 50.5 452.7 95 63.4 82.6 49.4 81.7 61.1 88.3 1262.8 59.6 57.1 55.9 122.6 55.4 163 69.1 60.8 54.8 814.3 386.4 348 345.1 59.1 63.5 49.1 56.9 66.6 167.2 60 66.7 68.2 59.3 71.2 58.1 99.8 191.1 250.7 82.6 81.3 62 179.4 54.2 67.8 54 600.4 82.5 56.8 212.5 143 59.9 93 116.4 210.2 54 248 92.3 79 65.5 62.8 111.6 107.9 72.8 75.7 58.6 65.7 1056.1 79.1 53.3 2128.2 145.1 94 54.1 57.3 63.6 62.3 58.7 74.1 383.7 61.8 167.3 60.5 55.4 82.4 96.3 82.1 66.6 145.5 59.1 114.3 66 380.9 73.9 69.2 177.4 85.5 307.5 68.5 55.1 71.5 859.4 93 63.5 53.1 56.1 106.8 297.4 59.4 57.6 53.3 56 55.5 72.4 67.8 61.8 80.1 72 54.2 68 55.1 64.3 223.3 57.2 59.3 54.5 62.2 56.6 54.2 68 62.3 54.8 53.9 56.1 58.5 63 55.7 56 79.6 67.5 54.7 75.7 79.8 54.9 89.8 63.6 59.1 88.3 55.3 58.2 48.3 52.9 58.6 56.2 57.3 54 59 46.8 124.9 65.4 53.8 62.1 52.5 57.8 54.7 59.1 66.1 65.5 59.2 205.6 249.3 61.2 93.3 61 54.4 115.2 543 60.9 63 415.5 59.1 74.6 163.8 61.7 211.4 84.5 63.7 57.2 70.6 61.7 54.6 64.4 63 58.3 58.2 61 53.2 211.8 570.5 72.6 55.3 95.8 76.7 81.3 55.2 395.3 64.2 70.2 59.2 60.5 59.9 58.7 62.3 66.2 364.8 547.5 60.1 53.7 59.7 49.6 162.8 97.8 79.8 65.6 175 57.3 400.7 389.8 200.3 54.3 122.4 157.9 294.5 248.8 839.5 93.6 244.4 128.3 55.9 61.2 121.1 63.2 60.4 55.9 54.3 60.5 107 72.9 56.7 436 75.3 330.5 201 828 58.1 51 60.5 61.3 393.6 56.2 101 209.9 179.7 76 72 64.6 50.9 201.8 232.9 93.8 51.7 69 81.2 85.1 508.3 84.5 57.1 188.9 63.4 239.5 54.7 58.6 1108.4 71 737.9 537.1 517.8 55.7 62.4 227.4 137.7 64.6 128.7 58.6 81.8 64.5 54.8 193.3 57.8 57.9 858 67 211.5 56.4 2800.9 155.2 228.3 65.1 244.5 344.5 114.6 56.8 123.7 58.9 57.5 58.5 64.4 57.3 49.6 53.6 58.5 59.2 326.8 523 63.7 66.4 1653 110.7 64 68.4 60.5 58.7 61.1 165.3 55.1 52 59.8 54.4 55.9 57.7 55.6 70.5 60.2 78 60.8 49.9 84 98.5 59.7 59.3 85 59.1 65.4 83.9 56 269 80.1 73.9 137.2 90.9 252.1 57.5 56.4 70.4 59.6 95.8 54.9 66.2 62.5 75.7 962.2 527.1 85.2 52 54.4 68.4 92.6 60.1 58.8 58.5 55.8 469.1 244.8 53.9 63.2 5306 252.7 7301.5 56.3 218.8 5459.1 114.7 54.7 57.9 53.2 56.2 54.2 103.8 57.2 68.9 56.3 562.5 54.4 96.2 52.9 2163.7 81.9 1809.4 78.2 59.6 53.1 52.1 609.7 53.9 56.9 53.1 52.8 50.9 66.8 54 633.1 56.5 66.5 52 66.3 52.8 52.2 56.2 53.3 61.8 728.6 57.6 52.9 66.9 95.1 104.3 54.1 54.7 100.3 57.4 58.1 84.1 76.1 70.8 55.6 69.9 52.6 417.7 373.4 145.2 61 61.6 114.6 76.8 203.5 78.8 309.3 171 162 200.5 60 490.8 79.5 56 50.5 57.8 96 165.5 93.1 131.5 57.9 50.8 58.2 57.9 57.7 52.4 58.6 134.2 83.4 61.2 134.7 674.7 643.5 60.6 376.9 79.2 221.8 82.3 496.3 317.3 734.3 509.6 118 59.9 93 71.1 75.8 70.3 54.6 140.4 51.5 52.1 55.3 54.4 61.6 59.7 52.8 378.9 163.4 50.2 68.8 67.5 56.6 51.4 47.1 63 74.5 59.5 240.4 94.7 87.5 196.5 96.7 179 681.4 612.3 182.1 164.1 49.8 98.1 819.8 1572.8 893.5 922.8 108 122.8 1247.4 684.5 79 73.5 55 63 59.4 65.6 61.1 58.5 101.5 595.6 101.9 69.5 64.8 58.8 58.2 58.4 59.6 55.4 52 56.4 815.9 53.2 59.8 53.7 50.6 111.9 60.4 61.8 62.3 59.4 54.9 60.7 100.8 54.9 59.1 53.8 300.9 45.6 74.8 655.9 107.1 89 56.8 85 89.4 635.7 100.8 79.6 80.5 469.6 87.5 61.2 51.5 58.6 51 56 65 267.5 52.1 3198.6 273.5 63.4 56.7 274.1 50.1 105.5 62.7 58.8 457.4 814.1 1153.8 106.2 1919.2 113.1 56.3 59.8 59.7 97.4 58 135.6 69.7 76 60.8 64.6 54.2 62.8 57 155.6 61.1 58.3 68.2 58.9 401.9 55.5 59.3 58.1 54.4 56.3 56.3 63.9 61.5 52.1 58.4 252.9 58.6 58.2 57 52.3 58.5 62.6 1344.1 611.4 86.6 93.8 61.6 589.3 81.1 51.8 74.8 60.8 65 54.5 56.6 61.7 55.6 63.2 57.4 211.7 67.5 113.6 321.6 103.7 665.8 172.4 142.1 57.7 65.7 57.1 53.8 230.9 96 56.6 64.8 60 114.4 64.9 92.2 131.9 67.9 58.8 268.2 58.5 114.7 54.4 196.9 50.2 59.6 55.5 59.7 341.4 88.5 113.8 72.3 214.4 1253.9 74.6 100.6 112.2 1341.5 319.3 66.9 78.2 207 146.8 60.8 66.2 77 69.8 58 68.4 71.3 110.4 67.3 105.4 105.2 491.3 196 52.6 59.3 57.4 74.2 64.1 58 83.7 382.4 121 73.2 404.6 93.8 52.9 51 68.3 377.1 74 249.5 51 168.6 68.6 65.3 86.3 302.7 167.6 66.1 55.8 115.3 65.6 63.5 142.8 60.4 47.6 62.3 282.3 65.1 49.7 54.4 52.3 56.4 84.2 55.8 65.9 109.1 55 52.2 59.7 52.1 72.3 69.3 57 77.4 54.1 54.6 62.4 1192.8 56.5 63.2 55.9 57.5 58.9 51 138.8 65.3 60.5 60.6 1211.3 618.8 56.8 75.2 64 58.4 65.4 60.5 51.7 69.1 1317.3 62.9 124.2 72.1 56.8 52.6 60.9 51.9 64.5 53 64.2 63.3 65.2 74.2 50 52.8 144.8 57.1 59.6 57.3 54.7 65.3 187.3 50.4 67.4 773.5 86.7 69.7 59.4 54.6 52.3 51.3 58.7 62.7 51.8 62.1 55.6 80.5 56 98.2 61 189.9 56.7 55.5 55.8 58.5 52.7 124.5 139.9 69.1 70.1 54.4 60.7 49.2 54.4 55.7 55.8 88.3 104.1 54.3 57.9 60.1 61.6 58.9 117.5 52 367.9 177.5 65.4 136.8 68.6 58.1 88.3 61.4 60.2 58.4 55.2 132.7 56.8 62.4 128.6 48.5 116.7 305.4 54.6 58.5 58 191.8 60.1 57 69.1 97.7 58.7 63.6 480.6 86.5 104.6 2469.2 849 56.3 58.7 54.5 54.1 51.2 71.3 70.5 91.5 5626.5 196.4 13422.1 121.9 75.6 59.5 74.8 53.5 358.1 75.6 112.6 415.3 70.4 59.4 81 1673.3 52.4 62.4 56.8 60.6 61.5 60 136.3 77.9 57.2 55.1 53.6 54.9 57.4 149.3 60.4 54.5 53.5 62.1 104.2 56.7 64.2 75.5 46.5 54.8 53.6 155.9 70.1 274 65.3 63.9 51.3 59 55.8 54.3 74.5 54.3 54.9 66.1 89.5 98.8 85.5 65.6 224.6 60.1 67.7 56.1 53.1 67.3 61.2 60.9 112.9 109 270.8 64.2 164.3 68.8 68.8 68 54.4 61.3 54.7 77.4 102.3 58.1 97.3 59.6 658.3 57.6 83.3 168.6 546.2 50.1 56.5 57.5 51.6 65.5 143.1 165.4 60.7 93.8 80 86.3 230.2 316.3 192.7 97.9 65.4 106.6 139.1 159.2 57.5 59.5 112.3 60.3 64.6 189 60.9 62.9 76.5 64.6 56.4 53.9 66.9 63.7 82.6 57.8 73.2 83.9 59.5 57.5 172.3 65.3 616.3 129.1 56.5 80.1 72.2 88 57.6 54.7 109.4 63.3 83 52 66.8 399.8 64.1 92.4 58 76.6 68.3 57.4 76.1 296 82.6 56.7 62.8 50.9 56.7 67.7 65 67 53 70.2 55.7 56.5 77.4 59.7 153.7 237.8 63.2 94.6 55.9 183.4 51 141.4 58.1 675.2 87.6 73.4 60.1 164.2 143.9 2083.8 57.9 65.3 62.6 55.7 63.7 60.7 53.3 59.6 76.2 192.5 64.4 126.8 54.3 56.8 66.7 69.1 83.4 55.1 55.9 56.5 62.3 58.3 66.3 102.6 71.4 54.7 52.4 60.3 52.7 57.4 48.3 62 55.8 55.3 49.8 54.9 62 56.2 53.3 51.4 134.6 56.3 53.2 52.3 59 67.7 58.9 70.6 59.9 57.5 54.9 80.6 55.7 60.4 52.4 64.6 57.9 55.7 60.6 60.9 123.4 61.6 266 58.3 108.6 58.2 138.1 59.1 55.8 56.9 56 53.6 55.6 62.2 54.6 57.7 253.3 59.7 58.8 165.5 61.8 83.3 1045 49.5 72.1 72.7 73.7 65.6 67.1 54.4 62.4 55.2 470.2 60.8 50.1 59.1 53.3 64.5 1334.6 60.8 58.1 51.6 48.1 110.2 69.8 105.4 107.8 57.2 48.8 54.3 69.2 50 51.9 50.2 56.6 53.6 65.9 55.5 92.5 458.9 154.9 76.3 72 54.8 56.2 70.1 193.1 63.8 62.9 88.9 51.8 58.2 64.1 59 88.8 51.2 61 77.8 60.7 54.3 63.8 84.4 132.2 58.4 60.5 47.5 54.7 280.4 191.1 122.9 59.6 105.5 55.1 53.8 194.5 60.5 55.7 62.4 53.1 183.9 180.9 55.4 72.7 53.2 89.1 58.8 63.2 113.4 55.9 56.3 122.3 63.1 725.4 7910.5 52.8 59 53.4 156.5 216.9 57.1 64.9 65 184.7 108.2 157.3 310.2 65.9 638.7 122.7 63.4 439.7 157.9 98.7 57.4 151.9 122.7 86.1 63.2 59.9 60.7 111.5 52.7 60.3 48.7 53.8 59.3 61.1 61.1 55.5 207.6 49.3 58.2 48.3 193.2 165.5 60.6 109.6 64.6 384.5 74.7 66.7 56.3 59.5 256.7 211.5 80.9 77.4 110.2 73.5 97.5 86.5 52.1 61.9 54.3 53.2 52.1 58.6 55.8 128.2 62.5 50.6 70.9 63.3 49.4 76.9 61.4 59 66.9 91.5 90.7 102.7 58.6 55.8 48.4 58.1 51 107.4 108.9 69.7 65 75.7 89.6 58.2 180.3 273.8 59.3 72.7 5017.8 1182.4 53.2 51.7 59.9 55.9 58.6 59.5 389.3 59.4 63.1 72.7 95.1 99.4 50.2 371.8 50.2 133 192.4 107.8 120.6 57.9 68.6 76.5 67.8 58.1 54.8 119.2 120.9 58.6 53.5 57.4 54.7 53.8 56.8 63.4 56.4 53.9 61 73.1 58.7 54.3 53.3 50.7 61.1 64.7 64.9 101.8 53.7 61.8 65.9 51.7 50.9 64.3 54.4 51.3 59.3 50.4 57.8 54.7 91.4 58.8 56.6 73 74 54.5 71.1 59.2 49.9 72.4 336.3 180.6 83.8 95.7 67.9 1570.2 186.2 373.8 934.2 785.5 330.9 334 109.3 196.6 61.8 2393.3 101.1 57.7 363.1 542 53.8 97.5 129.7 84.7 355.4 52.1 62.3 56.1 165.3 141.4 62.1 75.5 84.2 78.2 422.8 63.4 59.1 56.8 58.3 53.8 87.4 58.2 73.3 51.4 846.9 91 311.1 73.7 73.2 48.1 60 75.4 67.4 52.6 60.3 59.6 63.4 128 772.8 101.6 1517.3 91.9 61.9 60.9 66.9 62.5 58.8 119.9 59.6 52.7 53.6 53.8 107.4 54.5 58 62.3 59 56.9 95.4 67.7 114.8 70.2 61.1 65.1 60.9 99.9 52.4 54.6 56.3 56.6 51.7 58.8 59.1 802.8 754.3 4158.7 57.7 46.6 57.8 55.5 166.2 119.3 85.8 72.8 79 322.4 57 58.4 50.5 59.3 67.1 55.6 57.2 59.9 67.6 92.5 48.4 72.3 58.2 55 56.7 65.5 57.6 61.5 53.5 2177.7 1178.8 220.6 68.8 77.1 59.2 54.3 62.1 54.2 59.3 45 47.2 83.7 60.6 58.2 51.2 57.1 60.5 55.5 62.9 57.8 51.8 62.4 80.3 55.1 54.8 55.3 51.9 56.4 53 55.1 59.2 80.3 121.5 54.4 385.4 116.7 129.1 1224.1 94.7 695.7 353.1 70.3 96.9 283.9 59.6 59.3 63.7 95.1 56.5 86 60.1 66.6 51.7 51.9 62.2 67.7 54.3 61.8 66.8 72.6 53.4 55.8 63.7 63.9 53.2 65.4 59 54.1 60.9 52.6 55.2 55.6 58.4 71.9 63.2 51.9 57.1 182.4 48.7 52.1 76.6 140.3 174.8 56.7 53.1 47.6 50 58.9 53.1 46.8 50.4 52.6 54.3 52 93.8 54.2 52.9 218.5 53 49.2 54.3 57.3 86.4 239.3 57 57.3 134.7 62.3 58.8 68.6 114.1 60.4 77.4 62.1 53.6 61.3 53 58.8 57.2 51.3 63.4 60.5 62.9 63.3 1684 50.2 501.8 61.6 60.1 57.3 50.9 52.3 65.8 59.5 61.4 62.1 48.9 62.8 60.3 468.8 57.1 58.1 66.4 260.7 61.3 214.4 70.2 62.1 90.2 62.3 624.6 50.1 79.9 52.8 273.2 64 658.6 1544.3 57.6 50.3 109.3 55.7 58.7 55 57.7 60.5 58 60 52.1 61.3 58.8 66.1 56.9 57.9 55.1 52.8 61.3 67.3 52.4 80.2 59.3 75.8 347.5 56.8 67.2 61.1 59.5 61.1 230.8 104.8 57.4 58.4 68.4 87.1 64 1695.7 54.8 63.6 75 1544.6 66.5 71.5 56.3 56.3 63.5 58 226 57.2 53.7 73 68.8 53.6 68 62.6 60.6 59.2 60.5 59.2 57.3 52.8 75.6 53.5 63.4 58.9 58.7 49.7 58.4 54.9 59.5 63.9 58.9 60.7 62.3 60.3 63.9 58.3 61 55.6 53.9 66.6 1469.3 72.2 81.9 59.7 109.5 1339.2 58.4 69.7 333.4 58.9 50.1 69.6 57.8 55.5 79.3 62 57.7 54.5 77.3 215 65.9 52 74.3 108.7 57.1 56.3 65.8 61.4 78.4 70 274 980.5 124.9 97.3 118.2 54.9 158.9 66.4 61.8 78.3 60 59.5 124.7 54.6 96.4 85.3 96.7 53.3 86.3 51.1 62.1 57.6 64.6 72.8 56.2 4280.2 7462.1 52.1 94.8 54.6 201.4 57 623.4 147.3 135.1 296.8 267.9 311.1 72 267 57.8 208.8 73.3 80.1 60.3 59.5 252.3 259.4 51.1 54.9 65.1 143.8 509.9 1256.7 52.4 330.8 59.9 95 76.7 60 67.5 56.6 644.8 119.9 53.1 343.3 213.9 137.1 83.8 175.4 58.4 125.5 1485.7 197.1 47.4 96.1 62.3 335.9 534 68.7 2075.6 105.1 75.6 46.2 48.5 57.8 56.2 57.4 1695.4 55.8 54.3 56 59.6 59 69.8 54.7 66.1 53.9 55 56.8 55.4 52.9 104.4 69.6 49.7 814.4 74.3 151.7 64.2 93.7 128.9 97.1 183.5 79.4 52.3 55 69.1 58.5 62.6 416.9 54 57.1 115.1 61.1 61.9 336.1 71 264 60.8 232.6 72.1 65.6 56.8 48 50.7 47.8 59.9 61.1 59.8 67.9 65 54.9 87.6 135.6 60 57.2 91.6 47.3 57 70.1 66 63.8 92.9 70.2 163.9 58.2 65 75.2 109.3 66.7 275.1 52.7 127.2 119.2 61.4 70.7 56 55.3 218.2 57.1 58.8 71.4 95.2 79.7 52.5 50.6 88.1 54.8 752.2 146.2 56.4 67.2 443.7 2075.7 695.4 1394.6 341.9 355.6 1148 382.8 720.7 655.4 749.7 66.9 61.7 63.9 148.4 722.7 67.6 74.9 63.3 48.9 53.4 45.3 48.8 54.5 77.8 78.5 54.3 58 63.2 60.4 113.2 244.3 395.4 86.7 177.4 67.4 52.2 79.4 105.9 52.6 249.4 132.8 54.4 1301.4 213.3 75.8 53.9 63.6 52 53.7 56.9 67.5 65.3 96.3 72 150.2 808.5 53.7 164.7 2068.2 68.2 1776.4 51.6 104.9 57.4 56.7 90.8 60.9 53.5 675.8 90.8 76.6 320.5 63 60.1 56.3 65 54.1 63.2 57.4 368.9 55.8 56 56.4 349.7 89.6 2650.1 126.5 61.8 61 80.3 133.7 62 89.8 133.1 77.7 181.3 202.9 73.4 174.9 253.6 772.9 515.3 111.8 63.1 1048.2 63.6 66.9 57.5 72.7 51.9 56.1 135 80.7 360.7 375.1 881.9 66.8 172.7 173.4 219 83.5 128.9 59.3 64.7 58.2 728.2 94.7 111.2 60.5 54.6 56.5 60.9 61 265.8 71.6 65.7 61.2 270.1 102.6 61.8 57.8 52.7 78.3 56 149.6 62.9 107.7 62.5 62.4 56.7 111 67.2 55.8 54.6 56.3 54.5 62.9 119.5 57.9 69.1 156.3 68.1 987.4 47.1 58 68.8 61 53.1 63.5 582.9 489.4 56.7 73.5 49.9 172.7 82.4 346.8 71.5 64 510 305.4 111.7 131.3 349.5 92.5 387.9 225.3 192.3 59.4 298.7 57.1 71.8 55.8 107.5 111 60.6 612.1 58.6 63.8 52.4 66.6 56.1 58 56.8 94.8 309.8 57.3 52 97.8 59.7 60.9 59.9 56.9 51.9 50.5 69.1 58.1 55.8 72.6 51.7 65.8 268.4 52.5 399.4 1367.3 104.9 51.9 58.3 57.9 63.3 66.1 52.7 57.3 59.6 118.9 59.2 56.4 60.8 57.4 59.8 74.9 58.7 53.2 61.4 75.5 56.4 60.9 56.1 55.9 58.8 70.5 60.4 52.3 76.8 53.6 56.9 62.9 58 61 61.3 59.2 54.3 57.5 196.2 129.8 207.5 52.7 48.8 52.6 53.5 478 62.4 49.8 56.9 68.9 61.8 64.1 69.6 51.7 66.8 57 59.8 60.3 65.2 58.7 57 59.3 53.8 172.4 66.5 108.4 62 56.3 268.9 267.1 60.9 64.5 204.2 61.2 56.8 49.8 59 69.6 61.4 56.2 57 64.2 55.8 50.7 56 54.4 51.8 55 56.7 62.4 1021.7 50.2 53.4 50.9 155.2 179.4 56.6 50.1 58.3 66.7 61.9 59 67.3 66.8 52.9 57.8 58.1 145 141.4 57.6 76.7 97.9 1143.4 164.2 57.3 56.1 952.1 63.4 51.6 61.5 90.2 58.8 114.7 521.5 50.2 78.1 92.9 130.6 57.4 79.9 65.7 66.6 64.1 178.2 95.2 50.1 57.7 54.4 59.7 213.7 263.4 256.7 254.6 71.2 57 869.3 5454.5 56 49.1 65.3 65 7384 61.2 56.3 282.6 52.5 54 281.7 136.9 53.5 1936.1 90.4 999.5 98.3 216.5 71.2 88.9 69.4 131.7 105.6 105.8 83.2 73.2 62.5 50.7 58.6 51.6 57.1 80 47.3 56.5 58.6 57.4 61 64.2 62.7 64.9 57.2 54.2 59 54.7 64.8 59 53.4 51.4 66.3 46.4 51.4 50 50.5 51.4 55.4 63.7 59.5 54.2 79.7 164.6 85.4 403.7 293.5 239.6 111.7 139.2 59.5 102.5 191.7 2416.3 56.4 135.9 497.7 124 81.7 77.3 61.5 57 69.3 137.6 69.3 67.7 52.9 76.4 92.5 55.4 67 57.7 53.3 239 53.4 96.9 63.8 103.9 104.1 61.8 55.4 53 54.4 65.9 94.4 430.3 420.1 153.9 79.9 59.6 221.8 99.7 64.6 62.8 152.9 74.9 1221.8 73.3 56.4 58.8 94.4 78.5 162 163.6 57.8 59 57 53 112.9 150.8 57.8 51.1 58.6 59.5 70 60.7 71.4 60.3 49.1 57.2 59.5 55.9 52.8 54.8 70.7 56.8 65.3 60.2 47.3 58.1 58.1 55.6 57.1 68 53.3 54.1 859 58.1 56.6 57.4 101.7 53.8 63.2 161.1 55.6 54.6 122 62.8 56.2 70.5 115.9 181.2 60.3 79.3 169.8 57.1 53.6 74.4 62.3 112.2 192.6 113.7 123.5 2633.8 165.2 56.7 65 92.2 58.5 103.6 50.9 50.2 83.9 75.6 53.7 66.1 53.5 59.7 57.3 63.1 78.8 78.8 73.1 332.7 50.7 54 58.3 702.4 180.5 107.1 115.2 63.4 53.5 63.9 53.6 123.8 109.5 66.3 47.4 69 1083.7 67.8 96.1 60.9 79 55.4 74.8 221.6 66 57 62.3 51.6 61.3 85.6 58.4 68.7 56 51.7 62.4 60.5 51.3 71.3 71.1 69 165.7 51.9 51.3 74.2 53.3 80.9 58.7 62.6 118.7 51.1 57.6 57 56.9 50.9 55.4 75.2 86.4 53.8 65.8 52.2 67.2 165.2 65.6 70.3 64.3 58.9 61.9 93.4 58.9 59.2 52.6 76.9 63 221.4 73.2 650.2 78.9 53.5 65.4 261.2 65.8 61.3 73.8 56.3 50.3 54.8 114.8 55.6 59.6 63.4 52.8 59.2 57.3 61.4 54 53 65.6 56 177.5 301.5 60.4 54 78 1339.2 161.5 127.1 60.3 57.3 61.8 123.6 55.5 51.4 53 54.4 61.2 59.4 53.3 51.4 51.2 115.9 151.9 65 58.4 52.9 102.6 61.9 62.2 47.6 60.1 56.5 54.6 54.6 48.7 57.9 53.6 78 174.7 81.6 94.3 99 207.3 281.6 57.3 156.2 108.3 56.6 63.7 52 53 50.3 83.5 273.7 62.1 260.3 168.9 145.7 53.2 55.7 58.4 53.2 164.9 58.7 56.6 83.5 79.4 67.7 57.2 55 65.6 54.6 71.4 1077 66.3 1078 1151.4 422.6 62.2 107 49 145 63.2 56.9 139.6 63.1 93.8 69.7 110.9 57.1 55.2 54.5 60.3 65.5 55.1 532.7 60.6 53.4 173 189.4 158.9 55.8 88.3 63.7 53.4 51.4 501.7 60.4 55.2 57.9 52.2 64.7 86.2 142.5 61 58.1 57.8 67 72.7 53.9 76.4 57.2 68 58 92.1 47 61.5 62.6 93.6 102.1 88.1 127.5 212 73.7 237.3 313.5 119 317.8 97.5 53.5 66.5 78.1 65.5 52.7 48.5 48.1 53.2 59.8 52.1 51.3 59.8 63 54.2 67.5 61.5 89.4 50.9 72.7 60.3 57.6 167.3 60.8 145.6 94.8 52.8 130.8 61.7 63.5 206.8 61 77.9 57.4 141.1 74.5 264.7 187.7 62.1 64.3 56.7 362.6 68.3 59.5 49.3 150.1 75.8 66.3 82.8 62.2 73.8 180.5 55.7 59.7 160 391.4 130.4 315.5 150.4 92 59.5 62.5 99.4 3257.8 712.6 159 55.4 58.3 57 50.5 1118 517.2 175.9 57.9 114.9 54.5 59.4 55.6 49.7 67.6 336.5 53.5 64.7 72.4 58.9 59.3 91.7 75.9 89.3 3924.2 86.9 45.9 57.6 60.4 99.5 187.2 80.6 234.9 65.3 65.7 121.3 51.1 603.7 56.3 59.1 54.6 129.7 110.1 49.2 60.7 389.3 104.5 88.1 276.2 723.6 71.1 56 51.5 59 114.8 84.7 84.9 65.4 177.7 56.9 55.9 49.8 57.5 61.4 52.9 127.1 56.1 58.5 58.3 115.2 121.5 61.1 117.1 97.2 85.5 67.7 221.4 92 264.7 315.8 1992.3 4256.5 57.1 58 58.5 57.9 448.7 61.7 73.8 63.1 81.3 77 225.8 50.3 127.8 74.6 57 106 202 165 195.5 232.6 690.4 496.6 175.7 59.6 74.9 62.4 496.6 61 52.9 85.5 64 61.3 309.1 61.5 63.1 62.8 65 49.9 108.3 58 316.1 84.6 68.6 228 148.1 52.7 58.3 206.4 59.5 58.8 52.7 457.1 55.7 120.9 143.9 88.3 160.7 59.2 72.9 58.3 470.9 56.3 61.1 52.1 48.8 189.5 143.8 61.6 48 216.3 59.1 926 169.1 62.2 61.8 80.6 379.6 561.3 84.6 137 336.3 144.9 148.2 73.3 56.8 63.1 53 58.4 978.4 926.6 62.4 68.2 223.5 129.9 544.2 68 60 58.7 64.5 74.3 48.1 65.1 215.7 66.1 66.4 53.1 52.1 63 54.2 54.9 52.7 83.5 53.2 54.2 316.5 207.7 109.7 113.8 49.1 56.2 54.7 82.6 86.4 84.6 183.7 55 459.9 514.6 54.8 174.9 121.6 113.6 129.3 113.5 75.2 176 88.1 55.6 80.4 81.3 61.2 55.5 63.6 65.2 210.5 57.7 57.1 51.3 49.4 58.7 60.8 60.9 56 65.6 562.1 493.3 727.9 81.9 94.8 48.7 57.2 276.8 85.5 63.1 173.5 60.3 451.4 63.6 59.8 150.6 55.8 63.2 64.6 51.3 64.4 88.5 65.7 57.9 62.7 57.7 63.3 59.6 57.9 75 72.9 144.5 119 70.4 86.9 171.2 142 491.6 69.5 60.8 61.3 55.5 60.1 68.9 2779.4 148 98 220.8 81.3 57.2 71.2 57.9 85.4 270.9 53.6 84.9 664.7 323 61.2 122 166.3 79.7 61.8 66.8 60.9 1214.7 55.3 60.1 145.3 59 61.1 813.1 54.3 51.6 87.7 416.7 119.3 112.4 52.1 55.4 58.1 472.7 373.5 432.1 64.3 111.1 68.7 105.4 59.9 663 113.1 60.9 389.1 56.3 84.7 126.1 51.8 116.9 418.9 117.7 60 59.3 58.3 63.5 96.4 238.7 56.1 58.3 79.3 76.3 59.9 64.9 58.2 58.3 55.4 62.6 54.2 62.6 65.6 55.1 66.4 53.9 56.4 63.1 67.4 56.3 55.7 55.2 66.6 53.5 96.5 7552.1 55.3 60.2 49.3 65 61.1 55.3 55.8 51.1 60.3 401.7 232.8 95.4 546.5 188.1 61 131.4 233.2 60.5 68.5 144.3 76.5 202.3 361.2 131.9 57.1 222.6 60.8 119.7 464.9 355.4 151.5 54.7 52.6 65.8 112.6 78.9 2998.2 61.9 72.4 58.5 50.9 61.8 51.3 60.6 1424.3 488.1 71 78.8 448.4 173.7 61.1 61.8 56.1 63.3 59.8 119.6 83.9 693.1 59.9 55.6 261.6 65.9 60.1 1299.5 752.7 729.5 142.6 63.1 61.7 65.1 73 68.5 73.5 368.7 89.1 51.4 653 62.9 55.1 63 61.2 59.3 52.7 57.9 62.7 51.1 77.7 66.4 64.9 61.9 66.1 58.9 62.3 58.6 70.5 49.8 121.5 62.2 57.4 291.1 352.4 404.4 55.8 148.4 58.4 83.4 174.2 57.5 492 57.5 66.9 55.9 58.5 52.8 305.9 151.8 61.6 346.9 83.9 61.8 165.8 586.9 53.7 85.7 71.5 71.9 147.4 290.7 146.6 321.9 89.3 56 1444.7 962 194.4 66.8 53.8 210.6 79.7 59.7 75.7 49.2 55.2 61.4 60.2 470.8 111.5 322.5 75.8 104 50 157.7 503.9 211.6 57.1 63.9 133.8 65.1 202.1 64.8 56.8 75.2 53.5 54 84.9 77.9 77 96.6 65.3 110.5 78.2 57.8 97 234.5 183.7 58.2 52.2 51.8 66.2 140.3 70.2 81.1 48.3 58.7 59.2 56.5 263.5 908 56.9 55.1 69.1 54.2 855.9 1677.6 134.8 59.2 92.2 68.8 72.5 110.5 241 60 154.8 234.7 58.2 204.6 50.4 53.5 65.6 78.9 58.1 55.6 55.3 64.7 65.5 437.8 1305.1 52.6 77.6 56.4 53.7 52.3 52.6 64.1 108.6 501.2 1065.9 9104.2 2988.2 49.2 48.2 59.2 57.4 68 54.1 1518.1 97.9 238.1 114 104.2 87 55.4 74.5 53 65.6 215.2 499.4 59.1 56 52 48.5 55.7 58.4 124.5 80.8 94.9 104.6 56.3 280.5 70.8 77.2 146.8 124.7 255.6 895.2 53.6 85.7 113.5 598.9 282.6 441.3 68.1 471.9 361.9 627.8 162.9 59.2 69.8 122.2 93.2 56.7 66.6 76.7 58.6 156.7 57.4 111.3 149.4 57.4 60.6 199.2 65.9 54.8 56.4 53 53.9 55.8 56.4 118.3 277.3 144 152.9 57.7 56.6 109.1 64.2 110.9 82.4 56.2 53.4 67.9 65 58.3 50 55.2 54.5 54.1 59.9 63.1 58.7 53.4 353.9 86.2 52 64.9 63.2 56.8 85.2 239.4 143 329.1 53.2 77.7 74.6 65.7 54.9 68.1 75.2 133.4 239.9 49.1 61.3 57.2 70.1 45.4 61.4 60.9 53.4 57.8 67.4 407.5 60.5 226.9 84.7 259.9 57.1 190.2 66.5 60 54 354.2 60.7 77.3 59.7 59.1 90.2 104.2 58.9 85.1 60.3 111.7 77.2 56 53.1 57.1 54.7 262.1 256.8 51.8 53.3 93 52.7 56.1 67.2 55.8 80.8 66.8 120.9 61.6 60.9 57.2 74.9 66.8 57.1 62.7 58.8 62.1 60.7 57.5 655.2 59.2 57.8 72.2 73.8 55.7 83.6 63.8 418.8 57.7 89.1 114.8 53.6 162.8 86.7 82.9 244.5 46.9 53.7 65.8 386.9 74.2 61.4 59.1 91 846.3 51.5 85.9 84.9 66.1 57.4 68.3 68.5 55.7 66.2 60.8 59 165.1 50.4 93.7 713.4 70.9 61.3 54 54.3 55.2 62.4 342.1 329.2 57.6 59.6 51.5 56 57.8 61.6 52.8 57.2 57.4 73.6 53.8 102.6 76.1 52.6 62.9 331.8 75 50.4 54.8 51.6 469.2 59.7 55 52 51.3 67.4 61.4 48.5 262.4 53.9 63.4 59.1 58.1 60 110 124.6 69.1 119.9 56.4 60.5 129.1 61.6 50.7 89.5 125.1 113.4 1643.2 1258.8 57.9 58.5 203 105.2 1395.4 1084.4 193.7 87.1 560.1 59.5 54.3 50.5 54.1 58.5 72 81.3 60.3 52.7 60 53.3 51.6 108.1 160 131.7 61 53.1 66.9 68.5 54 62.7 136.5 54.9 55.3 59.6 57.3 96.6 54 48.8 58.3 54.8 51.6 57.4 68.4 65 60.4 77.7 487.5 62.1 175.9 60.7 52.9 98.3 82.4 290.8 114.5 331.4 134.3 54.9 107.6 54.4 737.9 82 59.1 61.2 62 55.7 131.9 555.8 448.6 6839.3 54.2 285.3 55.2 62.3 58.1 85.7 83.8 55.5 65.8 56.1 55.8 115.9 184.6 161.9 485.4 67.9 61.1 57.2 67.5 851.6 131.4 72.3 56 57.2 301.9 61.7 254.5 65.2 139.4 169.7 181.5 333.4 109.1 247.8 63.7 77.9 61.2 84.8 68.5 61.5 429.7 57.3 54.7 230.8 83.5 77.2 58.6 64.3 55.1 144.5 264.8 57.7 57.1 65.9 209.9 273.1 145.4 77.9 78.6 57.9 54.4 119.6 61.9 94 74.3 59.9 90.6 56.4 59.9 72.3 56.7 152.2 60.6 58.7 189.9 62.4 111.8 90.2 62.4 60.7 52.6 57.9 55.8 60.8 66.3 53.2 52.9 52.1 164.2 77.7 61.9 57.1 65 57.7 45.8 54.6 52.8 57.8 54.7 57.1 68.4 57.3 57.1 59.5 61.3 59.8 51.3 64.6 58.5 52.3 62 137.6 55.7 142.2 60.9 54.5 59.5 602.2 2889.5 3101 55.2 57.5 58 51.6 50.2 189.1 59.7 175.7 925.7 400.4 93.5 142.4 58.4 355.5 67.1 74 72.1 56.7 65.8 52.1 56.1 52.6 67.2 54.5 110.8 238.1 62.1 92.9 173.4 542.9 81.3 53.4 50.3 70.7 60.7 111.2 55.9 62 94.4 54.5 459.1 52.7 89.4 59.8 57.6 699.2 75.8 63.8 63.6 72.8 133 412.4 57.8 681.9 297.7 67 77.4 833.7 58.1 59 218.4 65.5 85.4 52.4 56.6 207.7 52.7 50.1 57 62.9 1984.7 52.2 113.5 106.2 168.2 75.5 197.6 1898.1 83 57.2 53.5 58.2 11967.5 54.8 278.6 68.5 188.1 60.6 146 207.9 64.8 377 136 105.1 539.4 64.6 52.3 67.7 57.6 54.6 82 57.4 88.3 20756.3 56.4 550.1 287.8 593.9 66.2 225.1 175 55.2 23127.7 10313.6 13125.2 14407.9 66.9 56.3 521.3 55.4 58.1 70.1 57.1 57.5 229.3 74.7 71.3 58.1 68.7 56.3 68.3 53.8 62.3 84.8 84.1 88.8 48.4 503.2 1987.2 51.8 106.3 262.4 72 153.1 77.7 60.2 230.4 527.2 137.5 119.6 208.8 51.4 58.2 148.2 1001.8 47.5 65.5 68.9 76.8 79.8 52.6 293.8 53.2 262.6 1167.3 54.6 50 188.2 52.4 216.1 107.2 124.9 57.6 48 64.3 66.6 71.8 53.4 85.3 92 56.8 106.4 268.1 58.7 119 113.8 60.9 251.7 111.8 71.7 136.2 83.1 104.3 57.4 92.9 454.4 152.3 238 87.8 61.4 1398.7 112.1 74.8 94.6 237.1 86.5 126.6 346.8 157.3 74.4 282 82.1 58.7 415.8 259.8 69.4 110.5 69.2 110.5 50.3 148 53.6 68.1 75.7 62.4 100.5 50.3 71.1 898.5 87.9 58.6 63.4 65 198.5 53.9 311.2 1386.1 61.1 51.6 60.8 113.6 92.3 256.5 65.2 76.7 88.9 260.1 60 66.7 66.6 62 55.3 478.9 56.5 71.2 72.7 97.3 101.8 60.2 52 582.6 74 62.1 84.8 54 72.1 69.6 187.7 48.7 110.1 210 65.6 61.5 80.5 56.4 126.6 64.8 47.7 53.3 57.2 53.8 55.2 52.6 56.8 56.7 60.5 52.4 57.5 53.7 53.8 59.1 59.1 56.2 59.1 58.8 53.1 67.3 49 56 51.4 50.1 61.8 54.5 90.1 55.7 72.7 79.3 236.5 65.8 1051.4 964 54.6 86.7 44.4 60.8 54.9 52.6 56.5 80 239.2 54.7 92.1 65.5 55.1 56.9 59.6 168.3 378.9 58.3 265.6 59.1 62.1 55.2 415.9 51.7 51.1 60.1 69 52.4 119.6 4318.4 61.5 115.3 624.2 52.6 59.2 124.2 48 56.3 62.9 125.9 57.3 57.2 55.9 167.1 291.2 56.8 271.4 81.7 103.4 87.1 60.1 86.9 64.6 53.3 63.6 70.8 55 55.2 60.3 57.9 61.5 66.1 54.4 817.9 50.3 72.5 68.6 56.4 121.7 64.2 61.7 387.3 79.7 1133 428.2 60.7 234.2 527.7 535.6 59.5 454.6 380.2 95 178.8 474.1 61.5 296.1 152.2 59.9 54.5 79.7 58 54.8 67.1 53.5 65 117.1 52.4 63.5 60.8 207 93.9 57.2 86.1 104.4 70.3 118.8 120.2 56.6 107 66.2 57.1 60.7 58.4 59.2 65.8 110.1 55.2 112.4 73.4 511.4 61.1 79.2 575.6 67 50.1 57.7 200.7 70.2 82.2 149.5 61 80.6 111.2 249.5 71.7 352.5 66 55.9 82.6 154.6 57.9 48.8 57.9 55 62.3 92.5 107.2 72.3 58.2 257.3 58.7 54.3 57.5 55 47.5 72.7 51.6 169 84.9 56.2 69 165.7 61.3 91 66.9 58 117.2 144.2 89.4 112.1 68 98.9 111.7 56.5 52.3 62.9 170.7 120.5 61 52.1 51.2 56.3 58.5 109.6 61.9 55.7 54.4 57.9 90.5 71.5 1528.3 57 66.4 118.8 68.3 58.2 322.1 390.1 448.9 59 520.1 169.5 1714.7 57.3 55.7 62.7 50.2 70.4 59.5 60.5 183.7 181 111.5 55.8 55.7 220 66.8 168.2 57.3 168.8 62.4 70.2 97.1 113 53.5 67 136.3 110.9 51.3 57.4 58.7 560.3 1218.2 135.2 48.8 295.5 88.3 55 52.7 48.2 55.6 63.7 218 63.8 781.6 64.5 84 65.4 56.9 1003.6 59.7 126.5 54.4 175.3 53.1 55.3 56.5 571.4 113.9 55.2 58.7 59 57.1 57.6 54.3 198 72.3 54.7 48.6 1165.4 70.4 2287.4 1536.1 58.9 64.8 343.6 55.1 58.5 56.1 1209.4 69.3 93.7 61 53.4 72.9 58.4 65 53.1 62.1 61.6 64.8 62 433.7 81.7 203.1 99.1 74.3 58.6 323.1 113.2 55 89.8 55.8 69.1 73 72.7 59.3 92.7 53.8 118.8 56.3 58.9 68.6 64.4 503.8 64.4 153.3 63 163.2 135.2 59.9 260.2 122 1005.5 512.6 315.3 105.9 145.1 257.8 62.8 55.2 361.4 667.7 119.2 70.5 59.3 137.2 138.5 387 186.8 76.1 60.5 65 104.7 215.2 58.3 60.8 54.8 114 106.3 393.2 53.5 60.1 68.3 61.6 62.7 48.2 127.3 62 54.9 59.6 62.6 50 52.7 102.4 54.2 53 59.2 59.3 62.5 64.6 68.2 62.5 244.1 98.8 263.9 255.5 561.7 850.9 62.8 3290.8 48 60.6 786.8 60.2 95.8 179.7 114.8 56.1 417.7 57.7 56.5 48 4866.8 58.8 60.2 67 292.4 59.2 211.7 223.3 72 53.7 54.5 58.7 143.7 1575.2 80.2 82.8 260.9 52.7 62.8 54.4 56.1 51.2 209.1 89.8 152.2 66.4 63.4 81.5 171.9 68.2 75.7 116.5 72.2 54.4 57.1 71.6 124.4 200.4 66 55.1 63.6 73.4 66.9 126.8 260.7 60.7 64.4 73.4 58.6 2390.3 68 62 89.2 78.1 55.7 80.1 464.2 54.4 85.8 101.9 221.8 72.8 54.1 187.5 76.3 47.4 117.9 85.4 64.1 85.5 58.5 72.6 304.9 154.7 290.9 259.2 65.7 595.1 91.5 192.2 56.4 67.8 56.8 55.3 110.1 199.8 51.6 61 72.7 94.4 106.1 57.5 172.9 179.6 81.6 141.5 51.4 90.1 53.6 56.7 58.5 55.9 102.3 237.3 84.7 550.8 69.6 82.2 55 46.1 79.3 61.8 51 65.2 76.9 75 56.7 56 86.6 55.1 71.8 65.4 63.4 58.4 67.4 55.9 60.2 57.2 66.3 55.2 64.6 53.9 59.2 59.3 53 55.8 51.1 82.4 91.2 68.5 55.1 61.8 59.6 60.9 58.8 52.5 65 117.5 79.6 146.6 55.5 83.6 82.6 90.8 55.8 117.5 53.6 56.8 56.8 58.2 53.3 111.7 270.8 59.1 55.2 61.6 61.8 52 64 69.5 65.6 58.2 68.9 66 69.3 68.5 58.8 64.8 56.7 53.2 56 77 55.9 54.3 67.5 52.2 67.3 56.6 49.6 58 56.5 77.1 65.4 65.9 160.5 92.5 52.4 60.6 56.3 65.7 355.8 56.9 73 135.3 59 70.8 58.6 54.5 193.9 55.8 68.4 53.9 60.7 145.4 56.1 73 80.6 52.9 415.3 399.5 59.1 64.1 54.9 70.8 51.8 520.7 730.8 53.8 52.7 55.3 70.8 52.3 57.5 57.3 56.8 54.5 55.1 98.9 120.7 56.5 55.5 59.6 54.5 59.3 72.2 59.3 75 385.2 58.5 56.6 56.9 424.5 359.1 105.3 231.2 201 65.9 88 1817.1 309.4 61.7 95.9 99.2 147.2 77.8 56.8 173 120.5 828.5 82.2 60.8 122.9 51.9 282.2 62.5 76.8 63.8 286.5 51.6 381.5 203.4 755.3 54.5 86.4 121 63.8 55.2 167.2 58.1 143.2 186.6 394.2 323.4 71.8 417.9 96.1 62.1 59 57.6 510.6 59.4 56.8 57.8 120.2 142.8 53.2 146 129.3 112.5 1403.6 71.4 349.2 115.1 56.4 56.3 48.9 58.6 64 643.7 60.9 221.7 195 118.3 2040 62.5 89.7 55.5 87 56.5 1350.7 730 3908.1 68.1 617 64.8 56.2 53 149.1 63.1 90.7 58.8 55 63.3 60.6 64.9 494.9 60.4 54.1 67.5 385.5 49.8 54.4 79.5 48.9 59.1 51.7 49.4 145.6 218.8 56.6 149.2 58.5 307.5 147.4 85.7 85.6 57.2 86.5 72.9 220.1 246.8 51.7 55.9 74.2 146.6 269.8 262.1 52.1 194.9 68.7 111.3 66.1 72.8 280.9 87.3 62.3 55.9 77 57.1 64.5 63.8 144.1 111.6 50.4 131.7 63.2 77 52.5 63.3 56.2 56.6 74.4 125.9 420.8 253.9 276.6 59.5 55.7 156.6 52.8 116.8 62.7 233.1 64.9 67.5 55.3 126.5 88.8 56.5 87 55.3 72.5 177.4 60.4 113.6 108.7 67.3 54.4 51.4 92.6 165.5 100.6 172.3 91.2 52.9 80.7 75.7 61.1 61.4 206.2 76.3 60.2 54.8 82.7 52 124.3 50.2 374.7 80.1 570.9 88.2 62.2 58.6 47.2 63.7 50.6 102.2 101.7 58.5 266.8 183.6 269.8 474.3 98.4 62.9 57.4 55.2 82.9 118.2 210.2 460.5 222.3 524.8 66.3 96.8 57.1 57.4 55.8 47.9 97.9 58.9 101.1 48.2 364 370.8 58.8 80.9 126.3 98 1199.4 91.5 229.6 63.1 51.7 65.5 63.6 249.1 540.3 84.8 56.8 99.4 150.5 54.7 109.4 91.8 47.1 59.8 63.5 68.2 70.2 88.5 140.5 245.4 177.2 232.4 57.3 95.3 57.9 55.3 52.4 55.6 54.3 70.7 55.8 353.5 60.7 54.7 57.3 340.6 184.5 64.1 56.2 58.7 49.5 53.5 64 73.8 57.6 118.8 64.7 110.1 61.3 57.6 427.4 342.1 102.1 158.3 475.2 76.8 132.7 328.2 72.5 65.2 58.9 73.8 55.9 78.5 70.2 68 463.8 59.4 55.6 232.7 55.5 60.4 55.6 123.7 70.7 51.4 75.3 65.9 58.9 90.7 56.6 59.1 49.9 57.9 51.4 58.9 60.2 55.1 59.8 93.7 66.5 52.6 60.6 75 58.1 58.8 66 56.6 144.1 153.9 68.5 789 62 49.8 66.1 60.7 68.6 62.5 63.7 68.6 58.2 76 74.5 74.1 69.7 60.3 172.8 58.4 97.7 53.1 207.9 106.7 83.2 57.7 52.5 57.1 84.2 69.5 63.5 58.9 82.1 52.9 92.9 58.6 79.5 117.7 64.9 56.2 61.3 251.3 423.1 54 148.5 135.1 177.6 60.5 49.4 186.6 77.2 128.7 169.1 52.5 56.4 87.3 64 51.8 61.8 64.7 70.3 67.9 72.2 67.4 93.4 116.5 73.3 61.1 51.4 66.7 64.8 56 74 66.3 75.6 54.1 62.8 51.2 63.3 53.5 97.7 94.3 96.3 142.9 86.2 70.2 53.7 60.6 55.9 234.8 73.7 89.8 319.3 55.5 84.6 123.1 49.8 64.8 65 57.1 56.9 56.8 143.3 118.2 61.8 53.8 57.9 72.7 66.8 239.4 72.8 82.5 116.4 57.6 75.5 51.3 82 49.4 114.1 61.4 223.2 56.2 96.7 67 57.9 68.5 51.2 58.6 56.6 49.9 413.5 59.9 61.5 58 106.2 119.3 57.7 61.4 70.9 56.2 78.4 74.9 133.7 55.9 61.3 60.4 53.7 93 86.7 60.4 55.6 53.8 53.7 130.1 270 605.5 56.9 47.5 55.2 64.6 56.8 58.1 61.5 58.8 66.1 121.5 117.4 87.2 46.3 138 56.8 56.3 64.2 89.2 56.5 141.6 73.5 50.3 89.8 53.5 53.5 63.9 160.1 71 58.9 81.3 76.4 57.2 55.6 57.1 76.4 663 53.8 58.8 59.5 64.4 140.2 67.4 50.1 57.5 119.7 70.4 57.2 94.4 99.3 60.9 54 87.5 59.2 53.2 61.1 51.3 62.6 58.9 1542.1 53.8 77.8 90.9 63.4 56.7 62.6 64 52 69.7 64 60.3 65.6 62.1 62.4 208.9 55.8 56 57.7 55.4 148.7 62.8 75.6 58.8 102 168.5 269.5 78.8 79.2 72.8 56.7 71.7 132.7 54 53.7 59.3 387.6 61.7 108 60.7 50.4 53.4 65.1 61.9 84.8 57.7 64.6 61.7 55 56 53.1 64.5 79.8 58.3 74.4 53.4 66.2 65.2 59.6 58.8 78 56.8 56.8 100.5 75.6 57.9 72.2 58.3 60.6 58.1 57.9 626.2 57.2 58.2 64.1 133.6 56.9 55.3 310.5 66 173.5 70.3 68.9 156 68.4 53.1 55.6 65.6 60 234.8 53.7 62.3 65 54.9 56.7 80.1 51.4 57.4 59.4 83.3 80.6 64.2 56.2 291.2 55.8 58.3 60.9 68.3 61.9 62.9 52.1 65.5 62.5 510 57.7 57.9 55.2 55.1 79.2 83.2 52.4 85.1 54.5 121.7 171 62 77.8 64.7 66 63.5 68.3 189.5 53.6 61 170 82.5 48.6 59.6 178.1 508.4 54.8 58.1 48.4 57 58.1 52.5 62.5 76.7 166.4 54.7 63.9 135.1 61 441.8 67 231.6 69.7 111.1 52.4 214 61.1 58.5 53.7 56.2 58.2 70.7 83.8 75.5 52.2 54.1 48.7 55.8 55.4 58.2 86.8 60 70.2 83.3 50.2 69.3 108.5 80.5 771.4 60.1 58.8 67.7 74.7 74.2 108.7 59.4 64.7 54.2 60.5 53.4 48.3 80.9 69 52.8 56.7 59.3 54.5 52.8 96.1 608.2 88.2 51 57.4 56.7 68.4 67.5 127.1 56.9 54.8 94.8 96.1 180.5 301.6 57.6 58 69.7 70.6 121.7 56.9 52.8 81.1 63.7 46.2 55.5 96.3 70.3 50.9 54.7 149.3 55.8 61.9 64.4 269.6 666 65 273 72.7 132.2 78.9 243 130 60.2 55.5 59.5 60.4 55.9 59.3 58.9 65.8 53.9 55.4 61.4 56.4 148.8 150.4 57.2 56 51.8 55.6 113.1 63.3 113.6 65.7 60.3 71 61.4 61.4 62.1 293.1 55.5 60.3 89.1 59.7 63.6 169.7 68 66.9 62.5 164.8 50.1 58.8 75.6 57.7 54.3 53.6 60.5 53.5 73.7 79.6 151.6 58.6 56.5 855.9 1322.1 2668.1 191 84.6 64
[truncated: 907,092 more chars]
